# Supplementary material for: MitoCore: a curated constraint-based model for simulating human central metabolism
Source: BMC Syst Biol. 2017 Nov 25;11:114. doi: 10.1186/s12918-017-0500-7 (PMC5702245; doi:10.1186/s12918-017-0500-7)
Supplement: Supplementary file 1 — Companion annotation spreadsheet recording evidence and provenance for reactions and parameters used in MitoCore, and reaction fluxes when simulating maximum ATP production using default parameters for cardiomyocytes. (XLSX 289 kb) [file 12918_2017_500_MOESM1_ESM.xlsx]

## Sheet: Reactions & Fluxes
				REACTIONS						PARAMETERS						Flux Variability Analysis (FVA)					ANNOTATION										Evidence
	ID							Transport step?						Baseline flux (max ATP production)		optimal solution 100%		optimal solution 98%			Model Reaction Number										Directionlity Evidence	Human Protein Atlas (v14) - Heart Muscle expression		MitoCarta 2.0 mitochondrial evidence
		name		Abbreviation	EC Number	SUBSYSTEM	Description			Equation	Lower Bound	Upper Bound		μmol/min/gDW		Min Flux	Max Flux	Min Flux	Max Flux			Recon2	Recon2 Formula	KEGG	Gene symbol	Ensembl	HGNC	Gene Name	Modelling Notes			RNAseq Expression (FPKM)	Immunohistochemisty	In list?	Score
	R_OF_ATP_MitoCore	Objective Function - ATP		OF_ATP_MitoCore		Objective Function - ATP	Maximum ATP production (ATP hydrolysis)			M_h2o_c + M_atp_c --> M_adp_c + M_pi_c + M_h_c + M_biomass_c	0	1000		100.892		100.892	100.892	98.8745	100.892		1	DM_atp_c_	h2o[c] + atp[c] -> h[c] + adp[c] + pi[c]
	R_OF_HEME_MitoCore	Objective Function - Heme		OF_HEME_MitoCore		Objective Function - Heme	Maximum Heme production			M_pheme_m --> M_biomass_m	0	1000		0		0	2.9626e-08	0	0.0555952		2	N/A	N/A
	R_OF_LIPID_MitoCore	Objective Function - Lipid synthesis		OF_LIPID_MitoCore		Objective Function - Lipid synthesis	Maximum lipid synthesis (Mito Inner Membrane)			0.4 M_pchol_hs_m + 0.34 M_pe_hs_m + 0.3 M_ps_hs_m + 0.18 M_clpn_hs_m --> M_biomass_m	0	1000		0		0	3.97494e-07	0	0.885076		3	N/A	N/A						Ratio used is to match composition of inner mitochondrial membrane (PMID: 9624424)
	R_OF_PROTEIN_MitoCore	Objective Function - Protein Synthesis		OF_PROTEIN_MitoCore		Objective Function - Protein Synthesis	Maxmium production of amino acids for protein synthesis			0.19 M_his_L_m + 0.43 M_ile_L_m + 0.82 M_leu_L_m + 0.89 M_lys_L_m + 0.23 M_met_L_m + 0.39 M_phe_L_m + 0.47 M_thr_L_m + 0.02 M_trp_L_m + 0.53 M_val_L_m + 0.54 M_arg_L_m + 0.53 M_asp_L_m + 0.07 M_cys_L_m + 0.58 M_glu_L_m + 0.49 M_gln_L_m + 0.81 M_gly_m + 0.62 M_pro_L_m + 0.59 M_ser_L_m + 0.24 M_tyr_L_m + 0.42 M_asn_L_m + 0.76 M_ala_L_m --> M_biomass_m	0	1000		0		0	3.4186e-08	0	0.003		4	N/A	N/A						Ratio used is from Recon 2
	R_HEX1	hexokinase (D-glucose:ATP)		HEX1	2.7.1.1 or 2.7.1.2	Glycolysis	ATP + alpha-D-Glucose --> ADP + alpha-D-Glucose 6-phosphate			M_atp_c + M_glc_D_c --> M_h_c + M_adp_c + M_g6p_c	0	1000		0.9		0.9	0.9	0.379705	0.9		5	HEX1	atp[c] + glc_D[c] -> h[c] + adp[c] + g6p[c]	R01786	HK1 or HK2 or HK3 or GCK	ENSG00000156515 or ENSG00000159399 or ENSG00000160883 or ENSG00000106633	HGNC:4922 or HGNC:4923 or HGNC:4925 or HGNC:4195	Hexokinases				High, Low, Low, Low	Medium, Medium, Low, Low	TRUE, TRUE, FALSE, FALSE	6.3802, 10.7609, -1.9426, -4.3576
	R_G6PPer	glucose-6-phosphate phosphatase		G6PPer	3.1.3.9	Gluconeogenesis	alpha-D-Glucose 6-phosphate + H2O --> alpha-D-Glucose + Orthophosphate			M_h2o_c + M_g6p_c --> M_pi_c + M_glc_D_c	0	0		0		0	0	0	0		6	G6PPer	h2o[r] + g6p[r] -> pi[r] + glc_D[r]	R01788	G6PC	ENSG00000131482	HGNC:4056	Glucose 6-phosphatase	no gluconeogenesis in heart, so constrained accordingly. Actually occurs in the endoplamsic reticulum		No gluconeogenesis in heart	Not detected	Medium	FALSE	-4.8268
	R_PGI	glucose-6-phosphate isomerase		PGI	5.3.1.9	Glycolysis/gluconeogenesis	alpha-D-Glucose 6-phosphate --> beta-D-Fructose 6-phosphate			M_g6p_c --> M_f6p_c	-1000	1000		0.9		0.899996	0.9	0.284411	0.9		7	PGI	g6p[c] --> f6p[c]	R02740	GPI	ENSG00000105220	HGNC:4458	glucose-6-phosphate isomerase				High	Medium	TRUE	10.5459
	R_PFK	phosphofructokinase		PFK	2.7.1.11	Glycolysis	ATP + beta-D-Fructose 6-phosphate --> ADP + beta-D-Fructose 1,6-bisphosphate			M_atp_c + M_f6p_c --> M_h_c + M_adp_c + M_fdp_c	0	1000		0.9		0.899999	0.9	0.367216	0.9		8	PFK	atp[c] + f6p[c] -> h[c] + adp[c] + fdp[c]	R04779	PFKM	ENSG00000152556	HGNC:8877	phosphofructokinase			ATP consumption, Brenda, KEGG	High	High	FALSE	-2.2497
	R_FBP	fructose-bisphosphatase		FBP	3.1.3.11	Gluconeogenesis	beta-D-Fructose 1,6-bisphosphate + H2O --> beta-D-Fructose 6-phosphate + Orthophosphate			M_h2o_c + M_fdp_c --> M_pi_c + M_f6p_c	0	0		0		0	0	0	0		9	FBP	h2o[c] + fdp[c] -> pi[c] + f6p[c]	R04780	FBP1 or FBP2	ENSG00000165140 or ENSG00000130957	HGNC:3606 or HGNC:3607	fructose-bisphosphatase	FBP2 muscle specific but no gluconeogenesis in heart, so constrained accordingly		No gluconeogenesis in heart	Low or Not detected	Not detected or Not detected	FALSE	-3.5494, -8.2811
	R_FBA	fructose-bisphosphate aldolase		FBA	4.1.2.13	Glycolysis/gluconeogenesis	beta-D-Fructose 1,6-bisphosphate --> Glycerone phosphate + D-Glyceraldehyde 3-phosphate			M_fdp_c --> M_dhap_c + M_g3p_c	-1000	1000		0.9		0.899999	0.9	0.367216	0.9		10	FBA	fdp[c] --> dhap[c] + g3p[c]	R01070	ALDOA or ALDOC	ENSG00000149925 or ENSG00000109107	HGNC:414 or HGNC:418	fructose-bisphosphate aldolase	Evidence for ALDOA and ALDOC expressed in heart			High or High	Not detected or Not detected	FALSE	-4.8741
	R_TPI	triose-phosphate isomerase		TPI	5.3.1.1	Glycolysis/gluconeogenesis	D-Glyceraldehyde 3-phosphate --> Glycerone phosphate			M_dhap_c --> M_g3p_c	-1000	1000		0.91		0.909999	0.91	0.372209	0.91		11	TPI	dhap[c] --> g3p[c]	R01015	TPI1	ENSG00000111669	HGNC:12009	triose-phosphate isomerase				High	Low	TRUE	5.5357
	R_GAPD	glyceraldehyde-3-phosphate dehydrogenase		GAPD	1.2.1.12	Glycolysis/gluconeogenesis	D-Glyceraldehyde 3-phosphate + Orthophosphate + NAD+ --> 3-Phospho-D-glyceroyl phosphate + NADH + H+			M_pi_c + M_nad_c + M_g3p_c --> M_h_c + M_nadh_c + M_13dpg_c	-1000	1000		1.81		1.81	1.81	0.762751	1.81		12	GAPD	pi[c] + nad[c] + g3p[c] --> h[c] + nadh[c] + 13dpg[c]	R01061	GAPDH	ENSG00000111640	HGNC:4141	glyceraldehyde-3-phosphate dehydrogenase				High	Medium	TRUE	5.4139
	R_PGK	phosphoglycerate kinase		PGK	2.7.2.3	Glycolysis/gluconeogenesis	ATP + 3-Phospho-D-glycerate --> ADP + 3-Phospho-D-glyceroyl phosphate			M_atp_c + M_3pg_c --> M_adp_c + M_13dpg_c	-1000	1000		-1.81		-1.81	-1.81	-1.81	-0.762751		13	PGK	atp[c] + 3pg[c] --> adp[c] + 13dpg[c]	R01512	PGK1	ENSG00000102144	HGNC:8896	Phosphoglycerate kinase 1	PGK2 testis specific			High	Low	FALSE	-0.9741
	R_PGM	Phosphoglycerate mutase 1		PGM	5.4.2.1	Glycolysis/gluconeogenesis	2-Phospho-D-glycerate --> 3-Phospho-D-glycerate			M_2pg_c --> M_3pg_c	-1000	1000		-1.81		-1.81	-1.81	-1.81	-0.697727		14	DPGM	2pg[c] --> 3pg[c]	R01518	PGAM1 or PGAM2	ENSG00000171314 or ENSG00000164708	HGNC:8888 or HGNC:8889	Phosphoglycerate mutase 1	Although PGAM2 classically thought to be heart specfic, evidence for PGAM1 as well			High or High	ND or High	FALSE	-0.9066
	R_ENO	enolase		ENO	4.2.1.11	Glycolysis/gluconeogenesis	2-Phospho-D-glycerate --> Phosphoenolpyruvate + H2O			M_2pg_c --> M_h2o_c + M_pep_c	-1000	1000		1.81		1.81	1.81	0.697727	1.81		15	ENO	2pg[c] --> h2o[c] + pep[c]	R00658	ENO1 or ENO2 or ENO3	ENSG00000074800 or ENSG00000111674 or ENSG00000108515	HGNC:3350 or HGNC:3353 or HGNC:3354	enolase	Complex can be homo or hetro. In humans there are three subunits of enolase, α, β, and γ, each encoded by a separate gene that can combine to form five different isoenzymes: αα, αβ, αγ, ββ, and γγ			High, Medium, High	Low, ND, Low	FALSE	-8.824, -5.5041, -4.8191
	R_PYK	pyruvate kinase		PYK	2.7.1.40	Glycolysis/gluconeogenesis	ADP + Phosphoenolpyruvate --> ATP + Pyruvate			M_pep_c + M_adp_c + M_h_c --> M_atp_c + M_pyr_c	0	1000		1.906		0	1.90602	0	3.728		16	PYK	h[c] + adp[c] + pep[c] -> atp[c] + pyr[c]	R00200	PKM	ENSG00000067225	HGNC:9021	pyruvate kinase			HumanCyc, KEGG	High	Not detected	FALSE	4.2524
	R_r0122	GTP:pyruvate O2-phosphotransferase		r0122	2.7.1.40	Glycolysis	GDP + Phosphoenolpyruvate --> GTP + Pyruvate			M_h_c + M_pep_c + M_gdp_c --> M_pyr_c + M_gtp_c	0	1000		0		0	1.90602	0	3.728		17	r0122	h[c] + pep[c] + gdp[c] -> pyr[c] + gtp[c]	R00430	PKM	ENSG00000067225	HGNC:9021	pyruvate kinase			Modelling to match ATP version	High	Not detected	FALSE	4.2524
	R_PEPCK	Phosphoenolpyruvate carboxykinase (GTP)		PEPCK	4.1.1.32	Gluconeogenesis	GTP + oxaloacetate --> GDP + phosphoenolpyruvate + CO2			M_oaa_c + M_gtp_c --> M_co2_c + M_pep_c + M_gdp_c	0	1000		0		0	3.22698e-06	0	1.918		18	PEPCK	oaa[c] + gtp[c] -> co2[c] + pep[c] + gdp[c]	R00431	PCK1	ENSG00000124253	HGNC:8724	phosphoenolpyruvate carboxykinase	Has been suggested to be reversible but this is contentious and would make pyruvate carboxylase obsolete (PMID: 19636077)		GTP consumption, CO2 production, Brenda, KEGG, PMID: 19636077	Not detected	Low	FALSE	-1.849
	R_LDH_L	L-lactate dehydrogenase		LDH_L	1.1.1.27	Glycolysis/gluconeogenesis	(S)-Lactate + NAD+ --> Pyruvate + NADH + H+			M_nad_c + M_lac_L_c --> M_pyr_c + M_nadh_c + M_h_c	-1000	1000		0.575		0.574999	0.575	-1.57362	0.575		19	LDH_L	nad[c] + lac_L[c] --> h[c] + nadh[c] + pyr[c]	R00703	LDHB	ENSG00000111716	HGNC:6541	L-lactate dehydrogenase	LDHB most common isoform in heart			High	Medium	TRUE	5.2343
	R_G6PDH2r	glucose 6-phosphate dehydrogenase		G6PDH2r	1.1.1.49	Pentose phosphate pathway	beta-D-Glucose 6-phosphate + NADP+ --> D-Glucono-1,5-lactone 6-phosphate + NADPH + H+			M_nadp_c + M_g6p_c --> M_h_c + M_nadph_c + M_6pgl_c	0	1000		0		0	4.17285e-06	0	0.615589		20	G6PDH2r	nadp[c] + g6p[c] --> h[c] + nadph[c] + 6pgl[c]	R02736	G6PD	ENSG00000160211	HGNC:4057	glucose 6-phosphate dehydrogenase			KEGG, HumanCyc	Low	Not detected	FALSE	-5.2802
	R_PGL	6-phosphogluconolactonase		PGL	3.1.1.31	Pentose phosphate pathway	D-Glucono-1,5-lactone 6-phosphate + H2O --> 6-Phospho-D-gluconate			M_h2o_c + M_6pgl_c --> M_h_c + M_6pgc_c	0	1000		0		0	4.17285e-06	0	0.615589		21	PGL	h2o[c] + 6pgl[c] -> h[c] + 6pgc[c]	R02035	PGLS	ENSG00000130313	HGNC:8903	6-phosphogluconolactonase			KEGG, HumanCyc, Delta G 5.48kJ/mol	Low	Medium	FALSE	-1.2362
	R_GND	phosphogluconate dehydrogenase		GND	1.1.1.44	Pentose phosphate pathway	6-Phospho-D-gluconate + NADP+ --> D-Ribulose 5-phosphate + CO2 + NADPH + H+			M_nadp_c + M_6pgc_c --> M_nadph_c + M_co2_c + M_ru5p_D_c	-1000	1000		0		0	4.17285e-06	0	0.615589		22	GND	nadp[c] + 6pgc[c] -> nadph[c] + co2[c] + ru5p_D[c]	R01528	PGD	ENSG00000142657	HGNC:8891	phosphogluconate dehydrogenase				Medium	Not detected	FALSE	-3.4637
	R_RPI	ribose-5-phosphate isomerase		RPI	5.3.1.6	Pentose phosphate pathway	D-Ribose 5-phosphate --> D-Ribulose 5-phosphate			M_r5p_c --> M_ru5p_D_c	-1000	1000		0		-1.39095e-06	0	-0.205196	0		23	RPI	r5p[c] --> ru5p_D[c]	R01056	RPIA	ENSG00000153574	HGNC:10297	ribose-5-phosphate isomerase				Low	Low	TRUE	-5.8466
	R_RPE	ribulose 5-phosphate 3-epimerase		RPE	5.1.3.1	Pentose phosphate pathway	D-Ribulose 5-phosphate --> D-Xylulose 5-phosphate			M_ru5p_D_c --> M_xu5p_D_c	-1000	1000		0		0	2.7819e-06	0	0.410393		24	RPE	ru5p_D[c] --> xu5p_D[c]	R01529	RPEL1	ENSG00000235376	HGNC:45241	ribulose 5-phosphate 3-epimerase	Genecards shows expression in heart			Not detected	Not detected	FALSE	-13.4554
	R_TKT1	transketolase		TKT1	2.2.1.1	Pentose phosphate pathway	D-Ribose 5-phosphate + D-Xylulose 5-phosphate --> Sedoheptulose 7-phosphate + D-Glyceraldehyde 3-phosphate			M_r5p_c + M_xu5p_D_c --> M_g3p_c + M_s7p_c	-1000	1000		0		0	1.39095e-06	0	0.205196		25	TKT1	r5p[c] + xu5p_D[c] --> g3p[c] + s7p[c]	R01641	TKT	ENSG00000163931	HGNC:11834	transketolase				Low	Low	TRUE	9.1077
	R_TALA	transaldolase		TALA	2.2.1.2	Pentose phosphate pathway	Sedoheptulose 7-phosphate + D-Glyceraldehyde 3-phosphate --> D-Erythrose 4-phosphate + beta-D-Fructose 6-phosphate			M_g3p_c + M_s7p_c --> M_f6p_c + M_e4p_c	-1000	1000		0		0	1.39095e-06	0	0.205196		26	TALA	g3p[c] + s7p[c] --> f6p[c] + e4p[c]	R01827	TALDO1	ENSG00000177156	HGNC:11559	transaldolase				Medium	High	FALSE	-5.3955
	R_TKT2	transketolase		TKT2	2.2.1.1	Pentose phosphate pathway	D-Erythrose 4-phosphate + D-Xylulose 5-phosphate --> beta-D-Fructose 6-phosphate + D-Glyceraldehyde 3-phosphate			M_xu5p_D_c + M_e4p_c --> M_g3p_c + M_f6p_c	-1000	1000		0		0	1.39095e-06	0	0.205196		27	TKT2	xu5p_D[c] + e4p[c] --> g3p[c] + f6p[c]	R01830	TKT	ENSG00000163931	HGNC:11834	transketolase				Low	Low	TRUE	9.1077
	R_PDHm	pyruvate dehydrogenase		PDHm	1.2.4.1, 2.3.1.12, 1.8.1.4	TCA cycle	Pyruvate + CoA + NAD+ --> Acetyl-CoA + CO2 + NADH + H+			M_nad_m + M_pyr_m + M_coa_m --> M_nadh_m + M_co2_m + M_accoa_m	0	1000		2.608		2.608	2.608	0.372688	2.82114		28	PDHm	nad[m] + pyr[m] + coa[m] -> nadh[m] + co2[m] + accoa[m]	R00209 (R01699 + R02569 + R07618)	PDHA1 and PDHB and DLAT and DLD	ENSG00000131828 and ENSG00000168291 and ENSG00000150768 and ENSG00000091140	HGNC:8806 and HGNC:8808 and HGNC:2896 and HGNC:2898	pyruvate dehydrogenase	PDH complex is composed of multiple copies of three enzymatic components: pyruvate dehydrogenase (E1), dihydrolipoamide acetyltransferase (E2) and lipoamide dehydrogenase (E3)		CO2 production, Delta G >5kJ/mol, literature	High and High and Medium and High	Medium and High and High and High	TRUE, TRUE, TRUE, TRUE	42.5705, 40.5677, 37.7551, 31.2307
	R_CSm	citrate synthase		CSm	2.3.3.1	TCA cycle	Acetyl-CoA + H2O + Oxaloacetate --> Citrate + CoA			M_h2o_m + M_accoa_m + M_oaa_m --> M_h_m + M_coa_m + M_cit_m	0	1000		6.8014		6.80139	6.80139	6.53707	9.57711		29	CSm	h2o[m] + accoa[m] + oaa[m] -> h[m] + coa[m] + cit[m]	R00351	CS	ENSG00000062485	HGNC:2422	citrate synthase	Actual Delta G -32.2 kJ/mol. Not sure why estimate is so far off		Literature, Delta G >5kJ/mol, HumanCyc	High	High	TRUE	37.826
	R_ACONTm	Aconitate hydratase		ACONTm	4.2.1.3	TCA cycle	Citrate -> Isocitrate			M_cit_m --> M_icit_m	-1000	1000		6.8974		6.89739	6.89741	-0.603202	14.3667		30	ACONTm	cit[m] --> icit[m]	R01324 (R01325 + R01900)	ACO2	ENSG00000100412	HGNC:118	Aconitate hydratase				High	High	TRUE	30.2787
	R_ICDHxm	Isocitrate dehydrogenase (NAD+)		ICDHxm	1.1.1.41	TCA cycle	Isocitrate + NAD(+) = 2-oxoglutarate + CO(2) + NADH			M_nad_m + M_icit_m --> M_nadh_m + M_akg_m + M_co2_m	0	1000		6.8807		6.83802	7.27803	4.01303	14.7441		31	ICDHxm	nad[m] + icit[m] -> nadh[m] + akg[m] + co2[m]	R00709	IDH3A and IDH3B and IDH3G	ENSG00000166411 and ENSG00000101365 and ENSG00000067829	HGNC:5384 and HGNC:5385 and HGNC:5386	Isocitrate dehydrogenase (NAD+)	The isocitrate dehydrogenase 3 isozyme is a heterotetramer that is composed of two alpha subunits, one beta subunit, and one gamma subunit		Brenda, Literature, PMID:27049945, 22101431, 22101433	Medium and High and Medium	Low and Medium and Medium	TRUE, TRUE, TRUE	34.6301, 32.7553, 28.8516
	R_ICDHyrm	Isocitrate dehydrogenase (NADP+)		ICDHyrm	1.1.1.42	TCA cycle	Isocitrate + NADP(+) -> 2-oxoglutarate + CO(2) + NADPH			M_nadp_m + M_icit_m --> M_nadph_m + M_akg_m + M_co2_m	-1000	1000		0.0167		-0.38064	0.0593697	-7.90525	2.82457		32	ICDHyrm	nadp[m] + icit[m] --> nadph[m] + akg[m] + co2[m]	R00267 (R00268 + R01899)	IDH2	ENSG00000182054	HGNC:5383	Isocitrate dehydrogenase (NADP+), mitochondrial	Each NADP+-dependent isozyme functions as a homodimer. IDH1 is classically thought to be cytosolic but plenty of evidence that it is also mitochondrial. Literature (PMID 22101433, 22101431) show that IDH1 & 2 are reversible but IDH3 is not		CO2 production, literature PMID:27049945, 22101433, 22101431	Medium or High	Not detected or High	TRUE, TRUE	9.2614, 21.7892
	R_AKGDm	2-oxoglutarate dehydrogenase		AKGDm	1.2.4.2, 1.8.1.4, 2.3.1.61	TCA cycle	2-Oxoglutarate + CoA + NAD+ --> Succinyl-CoA + CO2 + NADH + H+			M_nad_m + M_akg_m + M_coa_m --> M_nadh_m + M_co2_m + M_succoa_m	0	1000		6.8224		6.82239	6.82239	4.0449	7.27833		33	AKGDm	nad[m] + akg[m] + coa[m] -> nadh[m] + co2[m] + succoa[m]	R08549 (R00621+R02570+R03316+R07618)	OGDH and DLST and DLD	ENSG00000105953 and ENSG00000119689 and ENSG00000091140	HGNC:8124 and HGNC:2911 and HGNC:2898	2-oxoglutarate dehydrogenase complex	Complex composed of three components		CO2 production, Delta G >5kJ/mol, Brenda, KEGG	High and High and High	High and Medium and High	TRUE, TRUE, TRUE	40.5677, 37.6758, 31.2307
	R_SUCOAS1m	Succinate--CoA ligase (GDP-forming)		SUCOAS1m	6.2.1.4	TCA cycle	GTP + Succinate + CoA --> GDP + Orthophosphate + Succinyl-CoA			M_coa_m + M_gtp_m + M_succ_m --> M_pi_m + M_gdp_m + M_succoa_m	-1000	1000		-0.096		-1000	993.329	-1000	996.106		34	SUCOAS1m	coa[m] + gtp[m] + succ[m] --> pi[m] + gdp[m] + succoa[m]	R00432	SUCLG1 and SUCLG2	ENSG00000163541 and ENSG00000172340	HGNC:11449 and HGNC:11450	Succinate--CoA ligase (GDP-forming)				High and Medium	Medium and High	TRUE, TRUE	32.1445, 26.2777
	R_SUCOASm	Succinate--CoA ligase (ADP-forming)		SUCOASm	6.2.1.5	TCA cycle	ATP + Succinate + CoA --> ADP + Orthophosphate + Succinyl-CoA			M_atp_m + M_coa_m + M_succ_m --> M_adp_m + M_pi_m + M_succoa_m	-1000	1000		-6.5754		-1000	993.329	-1000	996.106		35	SUCOASm	atp[m] + coa[m] + succ[m] --> adp[m] + pi[m] + succoa[m]	R00405	SUCLA2	ENSG00000136143	HGNC:11448	Succinate--CoA ligase (ADP-forming)				High	Medium	TRUE	34.9705
	R_FUMm	fumarate hydratase		FUMm	4.2.1.2	TCA cycle	Fumarate + H2O --> (S)-Malate			M_h2o_m + M_fum_m --> M_mal_L_m	-1000	1000		6.8494		6.84939	6.84939	2.74718	6.98614		36	FUMm	h2o[m] + fum[m] --> mal_L[m]	R01082	FH	ENSG00000091483	HGNC:3700	fumarate hydratase				High	Medium	TRUE	35.7616
	R_MDHm	malate dehydrogenase 2, NAD (mitochondrial)		MDHm	1.1.1.37	TCA cycle	(S)-Malate + NAD+ --> Oxaloacetate + NADH + H+			M_nad_m + M_mal_L_m --> M_h_m + M_nadh_m + M_oaa_m	-1000	1000		9.1284		9.12839	9.12841	6.40695	9.62904		37	MDHm	nad[m] + mal_L[m] --> h[m] + nadh[m] + oaa[m]	R00342	MDH2	ENSG00000146701	HGNC:6971	malate dehydrogenase 2, NAD (mitochondrial)				High	High	TRUE	38.3734
	R_CI_MitoCore	NADH dehydrogenase		CI_MitoCore	1.6.5.3, 1.6.5.8, 1.6.5.9	Electron transport chain CI	NADH dehydrogenase			1 M_h_m + 3.996 M_PMF_m + M_nadh_m + 0.999 M_q10_m + 0.002 M_o2_m --> 3.996 M_PMF_c + M_nad_m + 0.999 M_q10h2_m + 0.002 M_o2s_m	-1000	1000		29.3685		29.3685	29.3685	26.9131	29.3758		38	NADH2_u10m	5.0 h[m] + nadh[m] + q10[m] -> 4.0 h[c] + nad[m] + q10h2[m]	R02163 (R00281 + R02166)	NDUFS7 and NDUFS8 and NDUFV2 and NDUFS3 and NDUFS2 and NDUFV1 and NDUFS1 and MT-ND1 and MT-ND2 and MT-ND3 and MT-ND4 and MT-ND4L and MT-ND5and MT-ND6 and NDUFS6 and NDUFA12 and NDUFS4 and NDUFA9 and NDUFAB1 and NDUFA2 and NDUFB3 and NDUFA5 and NDUFA6 and NDUFA11 and NDUFB11 and NDUFS5 and NDUFB4 and NDUFA13 and NDUFB7 and NDUFA8 and NDUFB9 and NDUFB10 and NDUFB8 and NDUFC2 and NDUFB2 and NDUFA7 a…	ENSG00000115286 and ENSG00000110717 and ENSG00000178127 and ENSG00000213619 and ENSG00000158864 and ENSG00000167792 and ENSG00000023228 and ENSG00000198888 and ENSG00000198763 and ENSG00000198840 and ENSG00000198886 and ENSG00000212907 and ENSG00000198786 and ENSG00000198695 and ENSG00000145494 and ENSG00000184752 and ENSG00000164258 and ENSG00000139180 and ENSG00000004779 and ENSG00000131495 and…	HGNC:7714 and HGNC:7715 and HGNC:7717 and HGNC:7710 and HGNC:7708 and HGNC:7716 and HGNC:7707 and HGNC:7455 and HGNC:7456 and HGNC:7458 and HGNC:7459 and HGNC:7460 and HGNC:7461 and HGNC:7462 and HGNC:7713 and HGNC:23987 and HGNC:7711 and HGNC:7693 and HGNC:7694 and HGNC:7685 and HGNC:7698 and HGNC:7688 and HGNC:7690 and HGNC:20371 and HGNC:20372 and HGNC:7712 and HGNC:7699 and HGNC:17194 and HGN…	NADH dehydrogenase	44 subunits but 45 genes			Medium and High and Medium and High and High and High and High and High and High and High and High and High and High and High and Medium and High and High and Medium and High and High and High and High and High and High and Medium and High and High and High and High and High and High and High and High and High and High and High and High and High and High and High and Medium and High and Medium an…	ND and High and High and High and High and High and ND and High and ND and High and Medium and ND and ND and ND and High and High and High and High and Medium and High and High and High and Not detected and ND and High and High and High and High and High and High and High and ND and High and Medium and Medium and High and High and ND and High and High and High and ND and ND and High and High	TRUE except NDUFA4L2, NDUFA7 not in MitoCarta at all	33.0033, 30.6672, 32.0934, 18.2867, 30.334, 30.334, 36.8031, 3.5915, 12.0861, 8.7965, 12.0861, 1.4501, 12.0861, -6.2297, 26.466, 21.467, 27.8713, 27.4053, 18.5522, 25.0692, 16.6293, 26.2914, 28.3203, 15.7163, 20.8256, 25.0273, 10.644, 16.014, 17.9816, 21.0863, 28.397, 25.3606, 31.6796, 21.219, 22.2978, N/A, 17.0508, 16.014, 28.7877, -3.784, 17.1335, 21.261, 1.2151, 20.4205, 26.2914
	R_CII_MitoCore	succinate dehydrogenase		CII_MitoCore	1.3.5.1	Electron transport chain CII	succinate dehydrogenase			M_q10_m + M_succ_m --> M_q10h2_m + M_fum_m	-1000	1000		6.8494		6.84939	6.84939	5.36781	6.98614		39	SUCD1m and FADH2ETC	fad[m] + succ[m] --> fadh2[m] + fum[m]	R02164	SDHA and SDHB and SDHC	ENSG00000073578 and ENSG00000117118 and ENSG00000143252	HGNC:10680 and HGNC:10681 and HGNC:10682	succinate dehydrogenase				High and High and Medium	High and High and ND	TRUE, TRUE, TRUE	42.9701, 43.2272, 28.8474
	R_CIII_MitoCore	cytochrome c reductase		CIII_MitoCore	1.10.2.2	Electron transport chain CIII	cytochrome c reductase			2.0 M_PMF_m + 2.0 M_ficytC_m + M_q10h2_m --> 4.0 M_PMF_c + M_q10_m + 2.0 M_focytC_m	-1000	1000		39.5413		39.5413	39.5413	38.6818	39.5462		40	CYOR_u10m	2.0 h[m] + 2.0 ficytC[m] + q10h2[m] -> 4.0 h[c] + q10[m] + 2.0 focytC[m]	R02161	MT-CYB and CYC1 and CYCS and UQCRFS1 and UQCRB and UQCRH and UQCRC2 and UQCRC1 and UQCR11 and UQCR10 and TTC19	ENSG00000198727 and ENSG00000179091 and ENSG00000172115 and ENSG00000169021 and ENSG00000156467 and ENSG00000173660 and ENSG00000140740 and ENSG00000010256 and ENSG00000127540 and ENSG00000184076 and ENSG00000011295	HGNC:7427 and HGNC:2579 and HGNC:19986 and HGNC:12587 and HGNC:12582 and HGNC:12590 and HGNC:12586 and HGNC:12585 and HGNC:30862 and HGNC:30863 and HGNC:26006	cytochrome c reductase				High and High and High and Medium and High and High and High and Medium and High and High and Low	Medium and High and Medium and High and High and High and High and High and ND and ND and Medium	TRUE	10.4861, 43.6442, 24.9447, 40.7667, 19.6799, 34.0633, 40.5677, 42.9037, 10.644, 13.0076
	R_CIV_MitoCore	cytochrome c oxidase		CIV_MitoCore	1.9.3.1	Electron transport chain CIV	cytochrome c oxidase			M_o2_m + 4.0 M_focytC_m + 8.0 M_PMF_m --> 2.0 M_h2o_m + 4.0 M_PMF_c + 4.0 M_ficytC_m	0	1000		19.7706		19.7706	19.7706	19.3409	19.7731		41	CYOOm2	o2[m] + 4.0 focytC[m] -> 2.0 h2o[m] + 4.0 h[m] + 4.0 ficytC[m]	R00081	MT-CO1 and MT-CO2 and MT-CO3 and COX4I1 and COX4I2 and COX5A and COX5B and COX6A1 and COX6A2 and COX6B1 and COX6B2 and COX6C and COX7A1 and COX7A2 and COX7A2L and COX7B and COX7C and COX7A2L and COX8A and COX8C	ENSG00000198804 and ENSG00000198712 and ENSG00000198938 and ENSG00000131143 and ENSG00000131055 and ENSG00000178741 and ENSG00000135940 and ENSG00000111775 and ENSG00000156885 and ENSG00000126267 and ENSG00000160471 and ENSG00000164919 and ENSG00000161281 and ENSG00000112695 and ENSG00000115944 and ENSG00000131174 and ENSG00000127184 and ENSG00000115944 and ENSG00000176340 and ENSG00000187581	HGNC:7419 and HGNC:7421 and HGNC:7422 and HGNC:2265 and HGNC:16232 and HGNC:2267 and HGNC:2269 and HGNC:2277 and HGNC:2279 and HGNC:2280 and HGNC:24380 and HGNC:2285 and HGNC:2287 and HGNC:2288 and HGNC:2289 and HGNC:2291 and HGNC:2292 and HGNC:2289 and HGNC:2294 and HGNC:24382	cytochrome c oxidase			Literature	High and High and High and High and Medium and High and High and Medium and High and High and Not detected and High and High and High and High and High and High and High and High and Not detected	High and High and Medium and High and ND and High and High and Medium and ND and High and ND and High and ND and ND and ND and High and High and ND and Medium and Not detected	TRUE	12.6275, 21.1221, 9.5597, 26.466, 13.7961, 41.9796, 26.3322, 33.6921, 18.761, 28.175, 14.0781, 28.397, 21.5213, 24.0965, 7.1222, 15.8766, 22.1144, 7.1222, 17.7556, 13.1755
	R_CV_MitoCore	ATP synthase		CV_MitoCore	3.6.3.14, 3.6.3.10, 3.6.3.6	Electron transport chain CV	ATP synthase			1 M_h_m + 2.7 M_PMF_c + M_adp_m + M_pi_m --> M_h2o_m + 2.7 M_PMF_m + M_atp_m	-1000	1000		93.3933		93.3933	93.3933	91.3108	94.1587		42	ATPS4m	4.0 h[c] + adp[m] + pi[m] -> h2o[m] + 3.0 h[m] + atp[m]	R00086	ATP5A1 and ATP5B and ATP5C1 and ATP5D and ATP5E and ATP5F1 and (ATP5G1 or ATP5G2 or ATP5G3) and ATP5H and ATP5I and ATP5J and ATP5J2 and ATP5L and ATP5L2 and ATP5O and MT-ATP6 and MT-ATP8	ENSG00000152234 and ENSG00000110955 and ENSG00000165629 and ENSG00000099624 and ENSG00000124172 and ENSG00000116459 and (ENSG00000159199 or ENSG00000135390 or ENSG00000154518) and ENSG00000167863 and ENSG00000169020 and ENSG00000154723 and ENSG00000241468 and ENSG00000167283 and ENSG00000249222 and ENSG00000241837 and ENSG00000198899 and ENSG00000228253	HGNC:823 and HGNC:830 and HGNC:833 and HGNC:837 and HGNC:838 and HGNC:840 and (HGNC:841 or HGNC:842 or HGNC:843) and HGNC:845 and HGNC:846 and HGNC:847 and HGNC:848 and HGNC:14247 and HGNC:13213 and HGNC:850 and HGNC:7414 and HGNC:7415	ATP synthase	isoforms of the c subunits. Have not included IF1. 2.7 protons taken from PMID:20847295			High and High and High and High and Medium and Medium and (High or High or High) and High and High and High and High and High and Not detected and High and High and High	High and High and Medium and High and Low and Medium and (ND or Medium or ND) and High and High and High and ND and High and ND and High and ND and Not detected	TRUE, ATP5L2 - False	40.7095, 35.6372, 27.2465, 42.0165, 36.4978, 22.1144, 6.1649, 3.7304, 19.5524, 19.6799, 32.2839, 31.6796, 13.2425, 19.6799, -3.784, 34.0, 21.1221, 9.7131
	R_PEPCKm	Phosphoenolpyruvate carboxykinase (GTP)		PEPCKm	4.1.1.32	TCA cycle periphery	GTP + Oxaloacetate --> GDP + Phosphoenolpyruvate + CO2			M_oaa_m + M_gtp_m --> M_co2_m + M_pep_m + M_gdp_m	0	1000		0.096		0.0959917	0.0960179	0	1.91589		43	PEPCKm	oaa[m] + gtp[m] -> co2[m] + pep[m] + gdp[m]	R00431	PCK2	ENSG00000100889	HGNC:8725	Phosphoenolpyruvate carboxykinase (GTP)	Mass spec evidence in mouse for heart expression		GTP consumption, CO2 production Brenda, KEGG	Low	Not detected	TRUE	10.7634
	R_PCm	Pyruvate carboxylase, mitochondrial		PCm	6.4.1.1	TCA cycle periphery	ATP + Pyruvate + HCO3- --> ADP + Orthophosphate + Oxaloacetate			M_atp_m + M_pyr_m + M_hco3_m --> M_h_m + M_adp_m + M_pi_m + M_oaa_m	0	1000		0		0	1.19518e-06	0	1.71		44	PCm	atp[m] + pyr[m] + hco3[m] -> h[m] + adp[m] + pi[m] + oaa[m]	R00344	PC	ENSG00000173599	HGNC:8636	Pyruvate carboxylase, mitochondrial			ATP consumption, Brenda, KEGG	Low	Medium	TRUE	19.3217
	R_ME2m	Malic Enzyme 3		ME2m	1.1.1.40	TCA cycle periphery	(S)-Malate + NADP+ --> Pyruvate + CO2 + NADPH + H+			M_nadp_m + M_mal_L_m --> M_nadph_m + M_pyr_m + M_co2_m	0	1000		0.0167		0	0.116008	0	1.918		45	ME2m	nadp[m] + mal_L[m] -> nadph[m] + pyr[m] + co2[m]	R00216	ME3	ENSG00000151376	HGNC:6985	Malic Enzyme 3	Mammalian tissues contain 3 distinct isoforms of malic enzyme: a cytosolic NADP(+)-dependent isoform, a mitochondrial NADP(+)-dependent isoform, and a mitochondrial NAD(+)-dependent isoform. Carbon fixiation has been documented for mitochondrial verison but a much lower rate than in other direction (unlike cytosolic version). Have set ME2m and ME1m to forward direction to prevent unrealistic cycl…		Modelling purposes to prevent cycling, CO2 production	Medium	Medium	TRUE	21.8086
	R_ME1m	Malic Enzyme 2		ME1m	1.1.1.38	TCA cycle periphery	(S)-malate + NAD+ = pyruvate + CO(2) + NADH.			M_nad_m + M_mal_L_m --> M_nadh_m + M_pyr_m + M_co2_m	0	1000		0.0993		0	0.116008	0	1.918		46	ME1m	nad[m] + mal_L[m] -> nadh[m] + pyr[m] + co2[m]	R00214	ME2	ENSG00000082212	HGNC:6984	Malic Enzyme 2	Mammalian tissues contain 3 distinct isoforms of malic enzyme: a cytosolic NADP(+)-dependent isoform, a mitochondrial NADP(+)-dependent isoform, and a mitochondrial NAD(+)-dependent isoform. Have set ME2m and ME1m to forward direction to prevent unrealistic cycling allowing free interchange between NADH and NADPH		Modelling purposes to prevent cycling, CO2 production	Medium	High	TRUE	18.7687
	R_r0081	glutamic pyruvate transaminase (alanine aminotransferase) 2		r0081	2.6.1.2	TCA cycle periphery	L-Alanine + 2-Oxoglutarate --> Pyruvate + L-Glutamate			M_akg_m + M_ala_L_m --> M_pyr_m + M_glu_L_m	-1000	1000		0.001		0.000982072	0.001	-41.477	0.001		47	r0081	akg[m] + ala_L[m] --> pyr[m] + glu_L[m]	R00258	GPT2	ENSG00000166123	HGNC:18062	glutamic pyruvate transaminase (alanine aminotransferase) 2				Low	Medium	TRUE	12.7592
	R_ACITLm_MitoCore	ATP citrate lyase		ACITLm_MitoCore	2.3.3.8	TCA cycle periphery	ATP + Citrate + CoA --> ADP + Orthophosphate + Acetyl-CoA + Oxaloacetate			M_atp_m + M_coa_m + M_cit_m --> M_adp_m + M_pi_m + M_accoa_m + M_oaa_m	0	1000		0		0	1.19518e-06	0	2.7652		48	N/A	N/A	R00352	ACLY	ENSG00000131473	HGNC:115	ATP citrate lyase			ATP consumption, HumanCyc, Brenda, Literature	Medium	Low	TRUE	10.8771
	R_NDPK1m	nucleoside-diphosphate kinase (ATP:GDP), mitochondrial		NDPK1m	2.7.4.6	TCA cycle periphery	ATP + GDP --> ADP + GTP			M_atp_m + M_gdp_m --> M_adp_m + M_gtp_m	-1000	1000		0		-999.904	993.425	-1000	996.269		49	NDPK1m	atp[m] + gdp[m] --> adp[m] + gtp[m]	R00330	NME4	ENSG00000103202	HGNC:7852	nucleoside diphosphate kinase 4				Medium	Medium	TRUE	9.3094
	R_NNT_MitoCore	nicotinamide nucleotide transhydrogenase		NNT_MitoCore	1.6.1.2	TCA cycle periphery	NADP+ + NADH --> NADPH + NAD+	Yes		M_nadp_m + M_nadh_m + M_h_c + M_PMF_c --> M_nadph_m + M_nad_m + M_h_m + M_PMF_m	0	1000		0		0	3.22698e-06	0	7.46603		50	THD1m	h[c] + nadp[m] + nadh[m] -> h[m] + nadph[m] + nad[m]	R00112	NNT	ENSG00000112992	HGNC:7863	nicotinamide nucleotide transhydrogenase	Brenda: The proton gradient across the mitochondrial inner membrane strongly stimulates the forward reaction, i.e., the generation of NADPH. Under anaerobic and energy-deficient conditions, the reverse reaction catalyzed by NNT, i.e., the generation of NADH, also has transient effects on maintaining mitochondrial membrane potential through NADPH hydrolysis and H+ pumping, but the contribution of …		Brenda, Literature - see notes	High	High	TRUE	13.3432
	R_ADK1m	adenylate kinase 2 or 3		ADK1m	2.7.4.3	TCA cycle periphery	ATP + AMP --> 2 ADP			M_atp_m + M_amp_m --> 2.0 M_adp_m	-1000	1000		0		0	2.62635e-06	0	1.38723		51	ADK1m	atp[m] + amp[m] --> 2.0 adp[m]	R00127	AK2 or AK3	ENSG00000004455 or ENSG00000147853	HGNC:362 or HGNC:17376	adenylate kinase 2 or 3				Medium or High	Medium or High	TRUE	17.2313, 25.0021
	R_ME2	Malic Enzyme 1		ME2	1.1.1.40	Cytosolic misc	(S)-Malate + NADP+ --> Pyruvate + CO2 + NADPH + H+			M_nadp_c + M_mal_L_c --> M_nadph_c + M_pyr_c + M_co2_c	0	1000		0		0	1.79276e-05	0	0.959222		52	ME2	nadp[c] + mal_L[c] -> nadph[c] + pyr[c] + co2[c]	R00216	ME1	ENSG00000065833	HGNC:6983	Malic Enzyme 1	Mammalian tissues contain 3 distinct isoforms of malic enzyme: a cytosolic NADP(+)-dependent isoform, a mitochondrial NADP(+)-dependent isoform, and a mitochondrial NAD(+)-dependent isoform.		CO2 production, modelling purposes	Low	Medium	TRUE	11.431
	R_ALATA_L	glutamic-pyruvate transaminase (alanine aminotransferase)		ALATA_L	2.6.1.2	Cytosolic misc	L-Alanine + 2-Oxoglutarate --> Pyruvate + L-Glutamate			M_akg_c + M_ala_L_c --> M_pyr_c + M_glu_L_c	-1000	1000		0.009		0.00899939	0.00901793	-0.203	41.487		53	ALATA_L	akg[c] + ala_L[c] --> pyr[c] + glu_L[c]	R00258	GPT	ENSG00000167701	HGNC:4552	glutamic-pyruvate transaminase (alanine aminotransferase)				Low	Not detected	FALSE	2.9978
	R_NDPK1	nucleoside-diphosphate kinase (ATP:GDP)		NDPK1	2.7.4.6	Cytosolic misc	ATP + GDP --> ADP + GTP			M_atp_c + M_gdp_c --> M_adp_c + M_gtp_c	-1000	1000		0		-1.90602	3.22698e-06	-3.72584	2.06876		54	NDPK1	atp[c] + gdp[c] --> adp[c] + gtp[c]	R00330	NME2 or NME3 or NME6 or NME7 or CMPK1 or AK1 or AK4 or AK5 or AK7 or AK8 or AK9	ENSG00000011052 or ENSG00000103024 or ENSG00000172113 or ENSG00000143156 or ENSG00000162368 or ENSG00000106992 or ENSG00000162433 or ENSG00000154027 or ENSG00000140057 or ENSG00000165695 or ENSG00000155085	HGNC:7850 or HGNC:7851 or HGNC:20567 or HGNC:20461 or HGNC:18170 or HGNC:361 or HGNC:363 or HGNC:365 or HGNC:20091 or HGNC:26526 or HGNC:33814	nucleoside diphosphate kinase (mulitple)				Low or Low or Medium or Low or Low or Medium or High	Not detected or Not detected or Medium or Low or Not detected or High or Medium	FALSE, TRUE, TRUE, FALSE, FALSE, FALSE, TRUE, FALSE, FALSE, FALSE, FALSE	2.0341, 1.4126, 3.9472, 1.0616, 1.8707, 2.062, 19.9135, -5.0662, -6.409, -3.1941, -8.5792
	R_FUM	fumarate hydratase		FUM	4.2.1.2	Cytosolic misc	Fumarate + H2O --> (S)-Malate			M_h2o_c + M_fum_c --> M_mal_L_c	-1000	1000		0		-7.21144e-07	1.77306e-06	-1.11515	4.10222		55	FUM	h2o[c] + fum[c] --> mal_L[c]	R01082	FH	ENSG00000091483	HGNC:3700	fumarate hydratase	FH localises to both cytosol and matrix			High	Medium	TRUE	35.7616
	R_ADK1	adenylate kinase 1		ADK1	2.7.4.3	Cytosolic misc	ATP + AMP --> 2 ADP			M_atp_c + M_amp_c --> 2.0 M_adp_c	-1000	1000		0.4697		0.469673	0.469674	0.439502	1.4786		56	ADK1	atp[c] + amp[c] --> 2.0 adp[c]	R00127	AK1	ENSG00000106992	HGNC:361	adenylate kinase 1	Three isozymes of adenylate kinase have been identified in vertebrates, adenylate isozyme 1 (AK1), 2 (AK2) and 3 (AK3). AK1 is found in the cytosol of skeletal muscle, brain and erythrocytes, whereas AK2 and AK3 are found in the mitochondria of other tissues including liver and heart.			High	Medium	FALSE	2.062
	R_ICDHy	Isocitrate dehydrogenase (NADP+)		ICDHy	1.1.1.42	Reductive carboxylation	Isocitrate + NADP(+) -> 2-oxoglutarate + CO(2) + NADPH			M_nadp_c + M_icit_c --> M_nadph_c + M_akg_c + M_co2_c	-0.1	1000		-0.096		-0.0960179	-0.0959917	-0.1	1.00065		57	ICDHy	nadp[c] + icit[c] -> nadph[c] + akg[c] + co2[c]	R00267 (R00268 + R01899)	IDH1	ENSG00000138413	HGNC:5382	Isocitrate dehydrogenase (NADP+)	IDH1 is cytosolic, IDH2 is mitochondrial version. Arbitrary constraint to reflect limited capacity due to fixing carbon dixoide			Medium	Not detected	TRUE	9.2614
	R_ACONT	Aconitate hydratase		ACONT	4.2.1.3	Reductive carboxylation	Citrate -> Isocitrate			M_cit_c --> M_icit_c	-1000	1000		-0.096		-0.0960179	-0.0959917	-7.56531	7.42859		58	ACONT	cit[c] --> icit[c]	R01324 (R01325 + R01900)	ACO1	ENSG00000122729	HGNC:117	aconitase 1, soluble				Medium	Medium	TRUE	30.2787
	R_ACITL	ATP citrate lyase		ACITL	2.3.3.8	Reductive carboxylation / Acetyl-CoA production for biosynthesis	ATP + Citrate + CoA --> ADP + Orthophosphate + Acetyl-CoA + Oxaloacetate			M_atp_c + M_coa_c + M_cit_c --> M_adp_c + M_pi_c + M_accoa_c + M_oaa_c	0	1000		0		0	6.20987e-07	0	0.656002		59	ACITL	atp[c] + coa[c] + cit[c] -> adp[c] + pi[c] + accoa[c] + oaa[c]	R00352	ACLY	ENSG00000131473	HGNC:115	ATP citrate lyase			ATP consumption, HumanCyc, Brenda, Literature	Medium	Low	TRUE	10.8771
	R_ASPTA	aspartate transaminase		ASPTA	2.6.1.1	Malate aspartate shuttle	L-Aspartate + 2-Oxoglutarate --> Oxaloacetate + L-Glutamate			M_akg_c + M_asp_L_c --> M_glu_L_c + M_oaa_c	-1000	1000		2.395		2.395	2.395	0.0670281	4.60071		60	ASPTA	akg[c] + asp_L[c] --> glu_L[c] + oaa[c]	R00355	GOT1	ENSG00000120053	HGNC:4432	glutamic-oxaloacetic transaminase 1, soluble				High	ND	FALSE	-2.9098
	R_MDH	malate dehydrogenase		MDH	1.1.1.37	Malate aspartate shuttle	(S)-Malate + NAD+ --> Oxaloacetate + NADH + H+			M_nad_c + M_mal_L_c --> M_h_c + M_nadh_c + M_oaa_c	-1000	1000		-2.395		-2.395	-2.395	-2.721	0.0337983		61	MDH	nad[c] + mal_L[c] --> h[c] + nadh[c] + oaa[c]	R00342	MDH1	ENSG00000014641	HGNC:6970	malate dehydrogenase 1, NAD (soluble)				High	Medium	TRUE	12.0828
	R_AKGMALtm	Mitochondrial 2-oxoglutarate/malate carrier		AKGMALtm	N/A	Malate aspartate shuttle	Malate - Oxoglutarate (OGC) Antiporter	Yes		M_akg_m + M_mal_L_c --> M_akg_c + M_mal_L_m	-1000	1000		2.5		2.49999	2.50002	0.00206682	43.978		62	AKGMALtm	akg[m] + mal_L[c] --> akg[c] + mal_L[m]	N/A	SLC25A11	ENSG00000108528	HGNC:10981	solute carrier family 25 (mitochondrial carrier; oxoglutarate carrier)				High	High	TRUE	27.0399
	R_ASPGLUmB_MitoCore	aspartate-glutamate mitochondrial shuttle		ASPGLUmB_MitoCore	N/A	Malate aspartate shuttle	Glutamate/Aspartate Antiporter (AGC1) - glutamate (in) for aspartate (out)	Yes		M_h_c + M_PMF_c + M_glu_L_c + M_asp_L_m --> M_h_m + M_PMF_m + M_glu_L_m + M_asp_L_c	0	1000		2.231		2.231	2.231	0	4.43671		63	ASPGLUm	h[c] + glu_L[c] + asp_L[m] -> h[m] + glu_L[m] + asp_L[c]	N/A	SLC25A12 or SLC25A13	ENSG00000115840 or ENSG00000004864	HGNC:10982 or HGNC:10983	solute carrier family 25 (aspartate/glutamate carrier), member 12 or 13			Literature	High, Low	High, Medium	FALSE, TRUE	-1.0247, 21.9806
	R_ASPTAm	aspartate transaminase		ASPTAm	2.6.1.1	Malate aspartate shuttle	L-Aspartate + 2-Oxoglutarate --> Oxaloacetate + L-Glutamate			M_akg_m + M_asp_L_m --> M_glu_L_m + M_oaa_m	-1000	1000		-2.231		-2.231	-2.231	-4.43671	0		64	ASPTAm	akg[m] + asp_L[m] --> glu_L[m] + oaa[m]	R00355	GOT2	ENSG00000125166	HGNC:4433	glutamic-oxaloacetic transaminase 2, mitochondrial				High	High	TRUE	8.8086
	R_G3PD1	glycerol-3-phosphate dehydrogenase (NAD+)		G3PD1	1.1.1.8	Glycerol phosphate shuttle	sn-Glycerol 3-phosphate + NAD+ --> Glycerone phosphate + NADH + H+			M_nad_c + M_glyc3p_c --> M_h_c + M_nadh_c + M_dhap_c	-1000	1000		0.01		0.00999892	0.01	-2.41845	0.01		65	G3PD1	nad[c] + glyc3p[c] --> h[c] + nadh[c] + dhap[c]	R00842	GPD1 or GPD1L	ENSG00000167588 or ENSG00000152642	HGNC:4455 or HGNC:28956	glycerol-3-phosphate dehydrogenase 1				Low or High	Medium or Not detected	FALSE, FALSE	4.5427, 0.0944
	R_r0205	glycerol-3-phosphate dehydrogenase		r0205	1.1.5.3	Glycerol phosphate shuttle	sn-Glycerol 3-phosphate + Ubiquinone --> Glycerone phosphate + Ubiquinol			M_q10_m + M_glyc3p_c --> M_dhap_c + M_q10h2_m	0	1000		0		0	1.08287e-06	0	2.42845		66	r0205	q10[m] + glyc3p[c] -> dhap[c] + q10h2[m]	R08657	GPD2	ENSG00000115159	HGNC:4456	glycerol-3-phosphate dehydrogenase			HumanCyc, Literature (e.g. David Metzler, Biochemistry 2nd ed. P 1050)	Low	Medium	TRUE	21.2901
	R_FACOAL160i	acyl-CoA synthetase long-chain family (various)		FACOAL160i	6.2.1.3	Carnitine shuttle	ATP + Hexadecanoic acid + CoA --> AMP + Palmitoyl-CoA + Diphosphate			M_atp_c + M_coa_c + M_hdca_c --> M_amp_c + M_ppi_c + M_pmtcoa_c	0	1000		0.4697		0.469673	0.469674	0.438622	1.03953		67	FACOAL160i	atp[c] + coa[c] + hdca[c] -> amp[c] + ppi[c] + pmtcoa[c]	R01280	ACSL1 or ACSL3 or ACSL4 or ACSBG1 or ACSL6 or ACSL5 or ACSBG2	ENSG00000151726 or ENSG00000123983 or ENSG00000068366 or ENSG00000103740 or ENSG00000164398 or ENSG00000197142 or ENSG00000130377	HGNC:3569 or HGNC:3570 or HGNC:3571 or HGNC:29567 or HGNC:16496 or HGNC:16526 or HGNC:24174	acyl-CoA synthetase long-chain family (various)			KEGG, HumanCyc	Medium or Medium or Medium or Not detected or Not detected or Low or Not detected	High or Medium or Low or Medium or Not detected or Not detected or Not detected	TRUE, FALSE, FALSE, FALSE, N/A, FALSE, FALSE	7.5981, -1.7369, -1.7369, 2.3512, N/A, 5.2209, -1.3535
	R_C160CPT1	carnitine palmitoyltransferase 1B (muscle)		C160CPT1	2.3.1.21	Carnitine shuttle	Palmitoyl-CoA + L-Carnitine --> CoA + L-Palmitoylcarnitine			M_pmtcoa_c + M_crn_c --> M_coa_c + M_pmtcrn_c	-1000	1000		0.4697		0.469673	0.469674	0.438622	1.03953		68	C160CPT1	pmtcoa[c] + crn[c] -> coa[c] + pmtcrn[c]	R01923	CPT1B	ENSG00000205560	HGNC:2329	carnitine palmitoyltransferase 1B (muscle)	Muscle specific isoform			High	High	TRUE	11.4641
	R_PPA	pyrophosphatase 1		PPA	3.6.1.1	Carnitine shuttle	Pyrophosphate+H2O-->2Orthophosphate			M_h2o_c + M_ppi_c --> M_h_c + 2.0 M_pi_c	0	1000		0.4697		0.469673	0.469674	0.439502	1.4786		69	PPA	h2o[c] + ppi[c] -> h[c] + 2.0 pi[c]	R00004	PPA1	ENSG00000180817	HGNC:9226	pyrophosphatase 1			HumanCyc, Literature, Actual Delta G 19 kJ/mol	Medium	Low	FALSE	2.4061
	R_r2435	carnitine carrier		r2435	N/A	Carnitine shuttle	carnitine carrier - Carnitine out, acyl carnitine in	Yes		M_crn_m + M_pmtcrn_c --> M_crn_c + M_pmtcrn_m	-1000	1000		0.4697		0.469673	0.469674	0.438622	1.03953		70	r2435	crn[m] + pmtcrn[c] -> crn[c] + pmtcrn[m]	N/A	SLC25A20	ENSG00000178537	HGNC:1421	carnitine carrier				Medium	Medium	TRUE	28.3039
	R_C160CPT2	carnitine palmitoyltransferase 2 (mitochondrial)		C160CPT2	2.3.1.21	Carnitine shuttle	CoA + L-Palmitoylcarnitine --> Palmitoyl-CoA + L-Carnitine			M_coa_m + M_pmtcrn_m --> M_pmtcoa_m + M_crn_m	-1000	1000		0.4697		0.469673	0.469674	0.438622	1.03953		71	C160CPT2	coa[m] + pmtcrn[m] -> pmtcoa[m] + crn[m]	R01923	CPT2	ENSG00000157184	HGNC:2330	carnitine palmitoyltransferase 2				Low	Medium	TRUE	32.7824
	R_PPAm	pyrophosphatase 2		PPAm	3.6.1.1	Carnitine shuttle	Pyrophosphate+H2O-->2Orthophosphate			M_h2o_m + M_ppi_m --> M_h_m + 2.0 M_pi_m	-1000	1000		0		0	2.62635e-06	0	1.38723		72	PPAm	h2o[m] + ppi[m] -> h[m] + 2.0 pi[m]	R00004	PPA2	ENSG00000138777	HGNC:28883	pyrophosphatase 2				Low	Medium	TRUE	21.6578
	R_ACOT2_MitoCore			ACOT2_MitoCore	3.1.2.2	Fatty acid elongation in mitochondria	Palmitoyl-CoA + H2O --> CoA + Hexadecanoic acid			M_pmtcoa_m + M_h2o_m --> M_coa_m + M_hdca_m	0	1000		0		0	4.36078e-07	0	0.552078		73	N/A	N/A	R01274	ACOT2	ENSG00000119673	HGNC:18431	acyl-CoA thioesterase 2			HumanCyc, KEGG	Medium	High	TRUE	13.6365
	R_ACADLC16_MitoCore	long-chain acyl-CoA dehydrogenase		ACADLC16_MitoCore	1.3.8.8, 1.5.5.1	FA metabolism	Palmitoyl-CoA + Q --> trans-Hexadec-2-enoyl-CoA + QH2			M_h2o_m + M_pmtcoa_m + M_q10_m --> M_q10h2_m + M_3hexdcoa_m	0	1000		0.4697		0.469673	0.469675	0.438622	2.34555		74	FAOXC16C16OHm	h2o[m] + pmtcoa[m] + fad[m] -> fadh2[m] + 3hexdcoa[m]	R01279	ACADL and ETFDH	ENSG00000115361 and ENSG00000171503	HGNC:88 and HGNC:3483	long-chain acyl-CoA dehydrogenase	I have directly coupled to the electron transport chain via the ETF		KEGG, Brenda, Literature	Low and Medium	Low and High	TRUE, TRUE	28.0206, 34.3966
	R_MECR16C_MitoCore	mitochondrial trans-2-enoyl-CoA reductase		MECR16C_MitoCore	1.3.1.38	Fatty acid elongation in mitochondria	trans-Hexadec-2-enoyl-CoA + NADPH + H+ --> Palmitoyl-CoA + NADP+			M_3hexdcoa_m + M_nadph_m + M_h_m --> M_pmtcoa_m + M_nadp_m	0	1000		0		0	8.10794e-07	0	1.87588		75	N/A	N/A	R01278	MECR	ENSG00000116353	HGNC:19691	mitochondrial trans-2-enoyl-CoA reductase			KEGG, Brenda, Literature, Delta G 16.6kJ/mol	Medium	High	TRUE	27.6896
	R_MTPC16_MitoCore	mitochondrial trifunctional protein		MTPC16_MitoCore	4.2.1.74, 1.1.1.211, 2.3.1.16	FA metabolism	trans-Hexadec-2-enoyl-CoA + H2O + NAD+ + CoA -> Tetradecanoyl-CoA + NADH + Acetyl-CoA			M_3hexdcoa_m + M_h2o_m + M_nad_m + M_coa_m --> M_nadh_m + M_h_m + M_tetd7ecoa_m + M_accoa_m	-1000	1000		0.4697		0.469673	0.469674	0.438622	0.782396		76	N/A	N/A	R04738, R04737, R03991	HADHA and HADHB	ENSG00000084754 and ENSG00000138029	HGNC:4801 and HGNC:4803	Mitochondrial trifunctional protein	MTP is hetero-octamer composed of four alpha and four beta subunits. One subunit defect effects activity of all. No long-chain chain hydroxyacyl-CoA or ketoacyl-CoA released into solution			High and High	Medium and Medium	TRUE, TRUE	33.5571, 11.8128
	R_ACADLC14_MitoCore	long-chain acyl-CoA dehydrogenase		ACADLC14_MitoCore	1.3.8.8, 1.5.5.1	FA metabolism	Tetradecanoyl-CoA + Q --> trans-Tetradec-2-enoyl-CoA + QH2			M_h2o_m + M_q10_m + M_tetd7ecoa_m --> M_q10h2_m + M_3tetd7ecoa_m	0	1000		0.4697		0.469673	0.469675	0.438622	2.34555		77	FAOXC141C141OHm	h2o[m] + fad[m] + tetd7ecoa[m] -> fadh2[m] + 3tetd7ecoa[m]	R03990	ACADL and ETFDH	ENSG00000115361 and ENSG00000171503	HGNC:88 and HGNC:3483	long-chain acyl-CoA dehydrogenase	I have directly coupled to the electron transport chain via the ETF		KEGG, Brenda, Literature	Low and Medium	Low and High	TRUE, TRUE	28.0206, 34.3966
	R_MECR14C_MitoCore	mitochondrial trans-2-enoyl-CoA reductase		MECR14C_MitoCore	1.3.1.38	Fatty acid elongation in mitochondria	trans-Tetradec-2-enoyl-CoA + NADPH + H+ --> Tetradecanoyl-CoA + NADP+			M_3tetd7ecoa_m + M_nadph_m + M_h_m --> M_tetd7ecoa_m + M_nadp_m	0	1000		0		0	8.10794e-07	0	1.87588		78	N/A	N/A	R03989	MECR	ENSG00000116353	HGNC:19691	mitochondrial trans-2-enoyl-CoA reductase			Delta G 16.6kJ/mol, Brenda, KEGG	Medium	High	TRUE	27.6896
	R_MTPC14_MitoCore	mitochondrial trifunctional protein		MTPC14_MitoCore	4.2.1.74, 1.1.1.211, 2.3.1.16	FA metabolism	trans-Hexadec-2-enoyl-CoA + H2O + NAD+ + CoA -> Lauroyl-CoA + NADH + Acetyl-CoA			M_3tetd7ecoa_m + M_h2o_m + M_nad_m + M_coa_m --> M_nadh_m + M_h_m + M_ddcacoa_m + M_accoa_m	-1000	1000		0.4697		0.469673	0.469674	0.438622	0.782396		79	N/A	N/A	R04740, R04739, R03858	HADHA and HADHB	ENSG00000084754 and ENSG00000138029	HGNC:4801 and HGNC:4803	Mitochondrial trifunctional protein	MTP is hetero-octamer composed of four alpha and four beta subunits. One subunit defect effects activity of all. No long-chain chain hydroxyacyl-CoA or ketoacyl-CoA released into solution			High and High	Medium and Medium	TRUE, TRUE	33.5571, 11.8128
	R_r1447	medium acyl-CoA dehydrogenase		r1447	1.3.8.7, 1.5.5.1	FA metabolism	Lauroyl-CoA + Q --> 2-trans-Dodecenoyl-CoA + QH2			M_ddcacoa_m + M_q10_m --> M_q10h2_m + M_dd2coa_m	0	1000		0.4697		0.469673	0.469675	0.438622	2.34555		80	r1447	ddcacoa[m] + q10[m] -> q10h2[m] + dd2coa[m]	R03857	ACADM and ETFDH	ENSG00000117054 and ENSG00000171503	HGNC:89 and HGNC:3483	medium acyl-CoA dehydrogenase	I have directly coupled to the electron transport chain via the ETF		KEGG, Brenda, Literature	High and Medium	High and High	TRUE, TRUE	30.6075, 34.3966
	R_r0638	mitochondrial trans-2-enoyl-CoA reductase		r0638	1.3.1.38	Fatty acid elongation in mitochondria	Lauroyl-CoA + NADP+ --> 2-trans-Dodecenoyl-CoA + NADPH + H+			M_nadp_m + M_ddcacoa_m --> M_h_m + M_nadph_m + M_dd2coa_m	-1000	0		0		-8.10794e-07	0	-1.87588	0		81	r0638	nadp[m] + ddcacoa[m] --> h[m] + nadph[m] + dd2coa[m]	R03856	MECR	ENSG00000116353	HGNC:19691	mitochondrial trans-2-enoyl-CoA reductase			Delta G 16.6kJ/mol, Brenda, KEGG	Medium	High	TRUE	27.6896
	R_r0660	enoyl CoA hydratase		r0660	4.2.1.17	FA metabolism	(S)-3-Hydroxydodecanoyl-CoA --> 2-trans-Dodecenoyl-CoA + H2O			M_HC01401_m --> M_h2o_m + M_dd2coa_m	-1000	1000		-0.4697		-0.469674	-0.469673	-0.782396	-0.438622		82	r0660	HC01401[m] --> h2o[m] + dd2coa[m]	R04170	ECHS1	ENSG00000127884	HGNC:3151	enoyl CoA hydratase				High	High	TRUE	33.7065
	R_r0722	3-hydroxyacyl-CoA dehydrogenase		r0722	1.1.1.35	FA metabolism	(S)-3-Hydroxydodecanoyl-CoA + NAD+ --> 3-Oxododecanoyl-CoA + NADH + H+			M_nad_m + M_HC01401_m --> M_h_m + M_nadh_m + M_3oddcoa_m	-1000	1000		0.4697		0.469673	0.469674	0.438622	0.782396		83	r0722	nad[m] + HC01401[m] --> h[m] + nadh[m] + 3oddcoa[m]	R04741	HADH	ENSG00000138796	HGNC:4799	3-hydroxyacyl-CoA dehydrogenase	Potentially also HSD17B10			High	High	TRUE	28.0734
	R_r0724	acetyl-CoA acyltransferase 2		r0724	2.3.1.16	FA metabolism	Decanoyl-CoA + Acetyl-CoA --> CoA + 3-Oxododecanoyl-CoA			M_accoa_m + M_dcacoa_m --> M_coa_m + M_3oddcoa_m	-1000	1000		-0.4697		-0.469674	-0.469673	-0.782396	-0.438622		84	r0724	accoa[m] + dcacoa[m] --> coa[m] + 3oddcoa[m]	R04742	ACAA2	ENSG00000167315	HGNC:83	acetyl-CoA acyltransferase 2				Medium	Medium	TRUE	22.5372
	R_r1451	medium acyl-CoA dehydrogenase		r1451	1.3.8.7, 1.5.5.1	FA metabolism	Decanoyl-CoA + Q -->trans-Dec-2-enoyl-CoA + QH2			M_dcacoa_m + M_q10_m --> M_q10h2_m + M_dc2coa_m	0	1000		0.4697		0.469673	0.469675	0.438622	2.34555		85	r1451	dcacoa[m] + q10[m] -> q10h2[m] + dc2coa[m]	R04754	ACADM and ETFDH	ENSG00000117054 and ENSG00000171503	HGNC:89 and HGNC:3483	medium acyl-CoA dehydrogenase	I have directly coupled to the electron transport chain via the ETF		KEGG, Brenda, Literature	High and Medium	High and High	TRUE, TRUE	30.6075, 34.3966
	R_r0735	mitochondrial trans-2-enoyl-CoA reductase		r0735	1.3.1.38	Fatty acid elongation in mitochondria	Decanoyl-CoA + NADP+ --> trans-Dec-2-enoyl-CoA + NADPH + H+			M_nadp_m + M_dcacoa_m --> M_h_m + M_nadph_m + M_dc2coa_m	-1000	0		0		-8.10794e-07	0	-1.87588	0		86	r0735	nadp[m] + dcacoa[m] --> h[m] + nadph[m] + dc2coa[m]	R04753	MECR	ENSG00000116353	HGNC:19691	mitochondrial trans-2-enoyl-CoA reductase			Delta G 16.55kJ/mol, Brenda, KEGG	Medium	High	TRUE	27.6896
	R_r0728	enoyl CoA hydratase		r0728	4.2.1.17	FA metabolism	(S)-Hydroxydecanoyl-CoA --> trans-Dec-2-enoyl-CoA + H2O			M_HC01403_m --> M_h2o_m + M_dc2coa_m	-1000	1000		-0.4697		-0.469674	-0.469673	-0.782396	-0.438622		87	r0728	HC01403[m] --> h2o[m] + dc2coa[m]	R04744	ECHS1	ENSG00000127884	HGNC:3151	enoyl CoA hydratase				High	High	TRUE	33.7065
	R_r0726	3-hydroxyacyl-CoA dehydrogenase		r0726	1.1.1.35	FA metabolism	(S)-Hydroxydecanoyl-CoA + NAD+ --> 3-Oxodecanoyl-CoA + NADH + H+			M_HC01403_m + M_nad_m --> M_3odcoa_m + M_nadh_m + M_h_m	-1000	1000		0.4697		0.469673	0.469674	0.438622	0.782396		88	r0726	nad[m] + HC01403[m] --> h[m] + nadh[m] + 3odcoa[m]	R04743	HADH	ENSG00000138796	HGNC:4799	3-hydroxyacyl-CoA dehydrogenase	Potentially also HSD17B10			High	High	TRUE	28.0734
	R_r0634	acetyl-CoA acyltransferase 2		r0634	2.3.1.16	FA metabolism	Octanoyl-CoA + Acetyl-CoA --> CoA + 3-Oxodecanoyl-CoA			M_accoa_m + M_occoa_m --> M_coa_m + M_3odcoa_m	-1000	1000		-0.4697		-0.469674	-0.469673	-0.782396	-0.438622		89	r0634	accoa[m] + occoa[m] --> coa[m] + 3odcoa[m]	R03778	ACAA2	ENSG00000167315	HGNC:83	acetyl-CoA acyltransferase 2				Medium	Medium	TRUE	22.5372
	R_r1448	medium acyl-CoA dehydrogenase		r1448	1.3.8.7, 1.5.5.1	FA metabolism	Octanoyl-CoA + Q --> trans-Oct-2-enoyl-CoA + QH2			M_occoa_m + M_q10_m --> M_HC01415_m + M_q10h2_m	0	1000		0.4697		0.469673	0.469675	0.438622	2.34555		90	r1448	occoa[m] + q10[m] -> q10h2[m] + HC01415[m]	R03777	ACADM and ETFDH	ENSG00000117054 and ENSG00000171503	HGNC:89 and HGNC:3483	medium acyl-CoA dehydrogenase	I have directly coupled to the electron transport chain via the ETF		KEGG, Brenda, Literature	High and Medium	High and High	TRUE, TRUE	30.6075, 34.3966
	R_r0633	mitochondrial trans-2-enoyl-CoA reductase		r0633	1.3.1.38	Fatty acid elongation in mitochondria	Octanoyl-CoA + NADP+ --> trans-Oct-2-enoyl-CoA + NADPH + H+			M_nadp_m + M_occoa_m --> M_h_m + M_nadph_m + M_HC01415_m	-1000	0		0		-8.10794e-07	0	-1.87588	0		91	r0633	nadp[m] + occoa[m] --> h[m] + nadph[m] + HC01415[m]	R03776	MECR	ENSG00000116353	HGNC:19691	mitochondrial trans-2-enoyl-CoA reductase			Delta G 16.6kJ/mol, Brenda, KEGG	Medium	High	TRUE	27.6896
	R_r0731	enoyl CoA hydratase		r0731	4.2.1.17	FA metabolism	trans-Oct-2-enoyl-CoA + H2O --> (S)-Hydroxyoctanoyl-CoA			M_HC01415_m + M_h2o_m --> M_HC01405_m	-1000	1000		0.4697		0.469673	0.469674	0.438622	0.782396		92	r0731	h2o[m] + HC01415[m] -> HC01405[m]	R04746	ECHS1	ENSG00000127884	HGNC:3151	enoyl CoA hydratase				High	High	TRUE	33.7065
	R_r0730	3-hydroxyacyl-CoA dehydrogenase		r0730	1.1.1.35	FA metabolism	(S)-Hydroxyoctanoyl-CoA + NAD+ --> 3-Oxooctanoyl-CoA + NADH + H+			M_HC01405_m + M_nad_m --> M_HC01406_m + M_nadh_m + M_h_m	-1000	1000		0.4697		0.469673	0.469674	0.438622	0.782396		93	r0730	nad[m] + HC01405[m] -> h[m] + nadh[m] + HC01406[m]	R04745	HADH	ENSG00000138796	HGNC:4799	3-hydroxyacyl-CoA dehydrogenase	Potentially also HSD17B10			High	High	TRUE	28.0734
	R_r0732	medium acyl-CoA dehydrogenase		r0732	2.3.1.16	FA metabolism	CoA + 3-Oxooctanoyl-CoA --> Hexanoyl-CoA + Acetyl-CoA			M_coa_m + M_HC01406_m --> M_HC01409_m + M_accoa_m	-1000	1000		0.4697		0.469673	0.469674	0.438622	0.782396		94	r0732	coa[m] + HC01406[m] -> accoa[m] + HC01409[m]	R04747	ACAA2	ENSG00000167315	HGNC:83	acetyl-CoA acyltransferase 2				Medium	Medium	TRUE	22.5372
	R_r1450	medium acyl-CoA dehydrogenase		r1450	1.3.8.7, 1.5.5.1	FA metabolism	Hexanoyl-CoA + Q --> trans-Hex-2-enoyl-CoA + QH2			M_HC01409_m + M_q10_m --> M_HC01410_m + M_q10h2_m	0	1000		0.4697		0.469673	0.469675	0.438622	2.34555		95	r1450	q10[m] + HC01409[m] -> q10h2[m] + HC01410[m]	R04751	ACADM and ETFDH	ENSG00000117054 and ENSG00000171503	HGNC:89 and HGNC:3483	medium acyl-CoA dehydrogenase	I have directly coupled to the electron transport chain via the ETF		KEGG, Brenda, Literature	High and Medium	High and High	TRUE, TRUE	30.6075, 34.3966
	R_r0791	mitochondrial trans-2-enoyl-CoA reductase		r0791	1.3.1.38	Fatty acid elongation in mitochondria	trans-Hex-2-enoyl-CoA + NADPH + H+ --> Hexanoyl-CoA + NADP+			M_h_m + M_nadph_m + M_HC01410_m --> M_nadp_m + M_HC01409_m	0	1000		0		0	8.10794e-07	0	1.87588		96	r0791	h[m] + nadph[m] + HC01410[m] --> nadp[m] + HC01409[m]	R06985	MECR	ENSG00000116353	HGNC:19691	mitochondrial trans-2-enoyl-CoA reductase			Delta G 16.6kJ/mol, Brenda, KEGG	Medium	High	TRUE	27.6896
	R_r0734	enoyl CoA hydratase		r0734	4.2.1.17	FA metabolism	trans-Hex-2-enoyl-CoA + H2O --> (S)-Hydroxyhexanoyl-CoA			M_HC01410_m + M_h2o_m --> M_HC01407_m	-1000	1000		0.4697		0.469673	0.469674	0.438622	0.782396		97	r0734	h2o[m] + HC01410[m] -> HC01407[m]	R04749	ECHS1	ENSG00000127884	HGNC:3151	enoyl CoA hydratase				High	High	TRUE	33.7065
	R_r0733	3-hydroxyacyl-CoA dehydrogenase		r0733	1.1.1.35	FA metabolism	(S)-Hydroxyhexanoyl-CoA + NAD+ --> 3-Oxohexanoyl-CoA + NADH + H+			M_HC01407_m + M_nad_m --> M_HC01408_m + M_nadh_m + M_h_m	-1000	1000		0.4697		0.469673	0.469674	0.438622	0.782396		98	r0733	nad[m] + HC01407[m] -> h[m] + nadh[m] + HC01408[m]	R04748	HADH	ENSG00000138796	HGNC:4799	3-hydroxyacyl-CoA dehydrogenase	Potentially also HSD17B10			High	High	TRUE	28.0734
	R_r0287	medium acyl-CoA dehydrogenase		r0287	2.3.1.16	FA metabolism	CoA + 3-Oxohexanoyl-CoA --> Acetyl-CoA + Butanoyl-CoA			M_coa_m + M_HC01408_m --> M_accoa_m + M_btcoa_m	-1000	1000		0.4697		0.469673	0.469674	0.438622	0.782396		99	r0287	coa[m] + HC01408[m] -> accoa[m] + btcoa[m]	R01177	ACAA2	ENSG00000167315	HGNC:83	acetyl-CoA acyltransferase 2				Medium	Medium	TRUE	22.5372
	R_r1446	short acyl-CoA dehydrogenase		r1446	1.3.8.1, 1.5.5.1	FA metabolism	Butanoyl-CoA + Q --> QH2 + Crotonoyl-CoA			M_btcoa_m + M_q10_m --> M_b2coa_m + M_q10h2_m	0	1000		0.4697		0.469674	0.469676	0.439909	0.786814		100	r1446	btcoa[m] + q10[m] -> b2coa[m] + q10h2[m]	R01175	ACADS and ETFDH	ENSG00000122971 and ENSG00000171503	HGNC:89 and HGNC:3483	short acyl-CoA dehydrogenase	I have directly coupled to the electron transport chain via the ETF		Brenda, Literature, KEGG	Medium and Medium	High and High	TRUE, TRUE	32.6104, 34.3966
	R_ECOAH1m	enoyl CoA hydratase		ECOAH1m	4.2.1.17	FA metabolism	(S)-3-Hydroxybutanoyl-CoA --> Crotonoyl-CoA + H2O			M_3hbcoa_m --> M_h2o_m + M_b2coa_m	-1000	1000		-0.4997		-0.499676	-0.499674	-0.816814	-0.452716		101	ECOAH1m	3hbcoa[m] --> h2o[m] + b2coa[m]	R03026	ECHS1	ENSG00000127884	HGNC:3151	enoyl CoA hydratase				High	High	TRUE	33.7065
	R_HACD1m	3-hydroxyacyl-CoA dehydrogenase		HACD1m	1.1.1.35	FA metabolism	Acetoacetyl-CoA + NADH + H+ --> (S)-3-Hydroxybutanoyl-CoA + NAD+			M_h_m + M_nadh_m + M_aacoa_m --> M_nad_m + M_3hbcoa_m	-1000	1000		-0.4997		-0.499676	-0.499674	-0.816814	-0.452716		102	HACD1m	h[m] + nadh[m] + aacoa[m] --> nad[m] + 3hbcoa[m]	R01975	HADH	ENSG00000138796	HGNC:4799	3-hydroxyacyl-CoA dehydrogenase				High	High	TRUE	28.0734
	R_ACACT1rm	acetyl-CoA acetyltransferase 1		ACACT1rm	2.3.1.9	FA and ketone body metabolism / Ketogenesis	2 Acetyl-CoA --> CoA + Acetoacetyl-CoA			2.0 M_accoa_m --> M_coa_m + M_aacoa_m	-1000	1000		-0.6777		-0.677676	-0.677673	-0.982007	-0.49629		103	ACACT1rm	2.0 accoa[m] -> coa[m] + aacoa[m]	R00238	ACAT1	ENSG00000075239	HGNC:93	acetyl-CoA acetyltransferase 1	Also part of leucine and ketone body degradation. ACAT2 is cytosolic			High	High	TRUE	28.0146
	R_ACCOAC			ACCOAC	6.4.1.2	FA synthesis - cytosolic	ATP + Acetyl-CoA + HCO3- --> ADP + Orthophosphate + Malonyl-CoA			M_atp_c + M_hco3_c + M_accoa_c --> M_h_c + M_adp_c + M_pi_c + M_malcoa_c	0	1000		0		0	2.8666e-07	0	0.570018		104	ACCOAC	atp[c] + hco3[c] + accoa[c] -> h[c] + adp[c] + pi[c] + malcoa[c]	R00742	ACACA or ACACB	ENSG00000278540 or ENSG00000076555	HGNC:84 or HGNC:85	acetyl-CoA carboxylase	Annotated as cytosol and mito outer membrane		KEGG, HumanCyc, Brenda	Low or Low	High or Medium	TRUE, TRUE	5.7466, 7.977
	R_MCOATA			MCOATA	2.3.1.39	FA synthesis - cytosolic	Malonyl-CoA + Acyl-carrier protein --> CoA + Malonyl-[acyl-carrier protein]			M_malcoa_c + M_ACP_c --> M_coa_c + M_malACP_c	-1000	1000		0		0	2.8666e-07	0	0.570018		105	MCOATA	malcoa[c] + ACP[c] --> coa[c] + malACP[c]	R01626	FASN	ENSG00000169710	HGNC:3594	fatty acid synthase				Low	None	TRUE	7.0321
	R_ACOATA			ACOATA	2.3.1.38	FA synthesis - cytosolic	Acetyl-CoA + Acyl-carrier protein --> CoA + Acetyl-[acyl-carrier protein]			M_accoa_c + M_ACP_c --> M_coa_c + M_acACP_c	0	1000		0		0	4.0951e-08	0	0.0814311		106	ACOATA	accoa[c] + ACP[c] --> coa[c] + acACP[c]	R01624	FASN	ENSG00000169710	HGNC:3594	fatty acid synthase			KEGG, HumanCyc	Low	None	TRUE	7.0321
	R_r0678			r0678	2.3.1.85	FA synthesis - cytosolic	Acetyl-[acyl-carrier protein] + Malonyl-[acyl-carrier protein] --> Acetoacetyl-[acp] + CO2 + Acyl-carrier protein			M_h_c + M_acACP_c + M_malACP_c --> M_co2_c + M_ACP_c + M_HC01587_c	0	1000		0		0	4.0951e-08	0	0.0814311		107	r0678	h[c] + acACP[c] + malACP[c] -> co2[c] + ACP[c] + HC01587[c]	R04355	FASN	ENSG00000169710	HGNC:3594	fatty acid synthase			CO2 production, KEGG, HumanCyc	Low	None	TRUE	7.0321
	R_r0691			r0691	2.3.1.85	FA synthesis - cytosolic	(3R)-3-Hydroxybutanoyl-[acyl-carrier protein] + NADP+ --> Acetoacetyl-[acp] + NADPH + H+			M_nadp_c + M_HC01321_c --> M_h_c + M_nadph_c + M_HC01587_c	-1000	1000		0		-4.0951e-08	0	-0.0814311	0		108	r0691	nadp[c] + HC01321[c] -> h[c] + nadph[c] + HC01587[c]	R04533	FASN	ENSG00000169710	HGNC:3594	fatty acid synthase				Low	None	TRUE	7.0321
	R_r0681			r0681	2.3.1.85	FA synthesis - cytosolic	3R)-3-Hydroxybutanoyl-[acyl-carrier protein] --> But-2-enoyl-[acyl-carrier protein] + H2O			M_HC01321_c --> M_h2o_c + M_HC01255_c	-1000	1000		0		0	4.0951e-08	0	0.0814311		109	r0681	HC01321[c] -> h2o[c] + HC01255[c]	R04428	FASN	ENSG00000169710	HGNC:3594	fatty acid synthase				Low	None	TRUE	7.0321
	R_r0682			r0682	2.3.1.85	FA synthesis - cytosolic	Butyryl-[acp] + NADP+ --> But-2-enoyl-[acyl-carrier protein] + NADPH + H+			M_nadp_c + M_HC01588_c --> M_h_c + M_nadph_c + M_HC01255_c	-1000	1000		0		-4.0951e-08	0	-0.0814311	0		110	r0682	nadp[c] + HC01588[c] -> h[c] + nadph[c] + HC01255[c]	R04430	FASN	ENSG00000169710	HGNC:3594	fatty acid synthase				Low	None	TRUE	7.0321
	R_r0760			r0760	2.3.1.85	FA synthesis - cytosolic	Butyryl-[acp] + Malonyl-[acyl-carrier protein] --> 3-Oxohexanoyl-[acp] + CO2 + Acyl-carrier protein			M_h_c + M_malACP_c + M_HC01588_c --> M_co2_c + M_ACP_c + M_HC01589_c	0	1000		0		0	4.0951e-08	0	0.0814311		111	r0760	h[c] + malACP[c] + HC01588[c] -> co2[c] + ACP[c] + HC01589[c]	R04952	FASN	ENSG00000169710	HGNC:3594	fatty acid synthase			CO2 production, KEGG, HumanCyc	Low	None	TRUE	7.0321
	R_r0761			r0761	2.3.1.85	FA synthesis - cytosolic	(R)-3-Hydroxyhexanoyl-[acp] + NADP+ --> 3-Oxohexanoyl-[acp] + NADPH + H+			M_nadp_c + M_HC01590_c --> M_h_c + M_nadph_c + M_HC01589_c	-1000	1000		0		-4.0951e-08	0	-0.0814311	0		112	r0761	nadp[c] + HC01590[c] -> h[c] + nadph[c] + HC01589[c]	R04953	FASN	ENSG00000169710	HGNC:3594	fatty acid synthase				Low	None	TRUE	7.0321
	R_r0762			r0762	2.3.1.85	FA synthesis - cytosolic	(R)-3-Hydroxyhexanoyl-[acp] --> trans-Hex-2-enoyl-[acp] + H2O			M_HC01590_c --> M_h2o_c + M_HC01591_c	-1000	1000		0		0	4.0951e-08	0	0.0814311		113	r0762	HC01590[c] -> h2o[c] + HC01591[c]	R04954	FASN	ENSG00000169710	HGNC:3594	fatty acid synthase				Low	None	TRUE	7.0321
	R_r0763			r0763	2.3.1.85	FA synthesis - cytosolic	Hexanoyl-[acp] + NADP+ --> trans-Hex-2-enoyl-[acp] + NADPH + H+			M_nadp_c + M_HC01592_c --> M_h_c + M_nadph_c + M_HC01591_c	-1000	1000		0		-4.0951e-08	0	-0.0814311	0		114	r0763	nadp[c] + HC01592[c] -> h[c] + nadph[c] + HC01591[c]	R04956	FASN	ENSG00000169710	HGNC:3594	fatty acid synthase				Low	None	TRUE	7.0321
	R_r0764			r0764	2.3.1.85	FA synthesis - cytosolic	Hexanoyl-[acp] + Malonyl-[acyl-carrier protein] --> 3-Oxooctanoyl-[acp] + CO2 + Acyl-carrier protein			M_h_c + M_malACP_c + M_HC01592_c --> M_co2_c + M_ACP_c + M_HC01593_c	0	1000		0		0	4.0951e-08	0	0.0814311		115	r0764	h[c] + malACP[c] + HC01592[c] -> co2[c] + ACP[c] + HC01593[c]	R04957	FASN	ENSG00000169710	HGNC:3594	fatty acid synthase			CO2 production, KEGG, HumanCyc	Low	None	TRUE	7.0321
	R_r0694			r0694	2.3.1.85	FA synthesis - cytosolic	(3R)-3-Hydroxyoctanoyl-[acyl-carrier protein] + NADP+ --> 3-Oxooctanoyl-[acp] + NADPH + H+			M_nadp_c + M_HC01323_c --> M_h_c + M_nadph_c + M_HC01593_c	-1000	1000		0		-4.0951e-08	0	-0.0814311	0		116	r0694	nadp[c] + HC01323[c] -> h[c] + nadph[c] + HC01593[c]	R04536	FASN	ENSG00000169710	HGNC:3594	fatty acid synthase				Low	None	TRUE	7.0321
	R_r0695			r0695	2.3.1.85	FA synthesis - cytosolic	(3R)-3-Hydroxyoctanoyl-[acyl-carrier protein] --> trans-Oct-2-enoyl-[acp] + H2O			M_HC01323_c --> M_h2o_c + M_HC01594_c	-1000	1000		0		0	4.0951e-08	0	0.0814311		117	r0695	HC01323[c] -> h2o[c] + HC01594[c]	R04537	FASN	ENSG00000169710	HGNC:3594	fatty acid synthase				Low	None	TRUE	7.0321
	R_r0765			r0765	2.3.1.85	FA synthesis - cytosolic	Octanoyl-[acp] + NADP+ --> trans-Oct-2-enoyl-[acp] + NADPH + H+			M_nadp_c + M_HC01595_c --> M_h_c + M_nadph_c + M_HC01594_c	-1000	1000		0		-4.0951e-08	0	-0.0814311	0		118	r0765	nadp[c] + HC01595[c] -> h[c] + nadph[c] + HC01594[c]	R04959	FASN	ENSG00000169710	HGNC:3594	fatty acid synthase				Low	None	TRUE	7.0321
	R_r0766			r0766	2.3.1.85	FA synthesis - cytosolic	Octanoyl-[acp] + Malonyl-[acyl-carrier protein] --> 3-Oxodecanoyl-[acp] + CO2 + Acyl-carrier protein			M_h_c + M_malACP_c + M_HC01595_c --> M_co2_c + M_ACP_c + M_HC01596_c	0	1000		0		0	4.0951e-08	0	0.0814311		119	r0766	h[c] + malACP[c] + HC01595[c] -> co2[c] + ACP[c] + HC01596[c]	R04960	FASN	ENSG00000169710	HGNC:3594	fatty acid synthase			CO2 production, KEGG, HumanCyc	Low	None	TRUE	7.0321
	R_r0692			r0692	2.3.1.85	FA synthesis - cytosolic	(3R)-3-Hydroxydecanoyl-[acyl-carrier protein] + NADP+ --> 3-Oxodecanoyl-[acp] + NADPH			M_nadp_c + M_HC01322_c --> M_h_c + M_nadph_c + M_HC01596_c	-1000	1000		0		-4.0951e-08	0	-0.0814311	0		120	r0692	nadp[c] + HC01322[c] -> h[c] + nadph[c] + HC01596[c]	R04534	FASN	ENSG00000169710	HGNC:3594	fatty acid synthase				Low	None	TRUE	7.0321
	R_r0693			r0693	2.3.1.85	FA synthesis - cytosolic	(3R)-3-Hydroxydecanoyl-[acyl-carrier protein] --> trans-Dec-2-enoyl-[acp] + H2O			M_HC01322_c --> M_h2o_c + M_HC01597_c	-1000	1000		0		0	4.0951e-08	0	0.0814311		121	r0693	HC01322[c] -> h2o[c] + HC01597[c]	R04535	FASN	ENSG00000169710	HGNC:3594	fatty acid synthase				Low	None	TRUE	7.0321
	R_r0767			r0767	2.3.1.85	FA synthesis - cytosolic	Decanoyl-[acp] + NADP+ --> trans-Dec-2-enoyl-[acp] + NADPH + H+			M_nadp_c + M_HC01598_c --> M_h_c + M_nadph_c + M_HC01597_c	-1000	1000		0		-4.0951e-08	0	-0.0814311	0		122	r0767	nadp[c] + HC01598[c] -> h[c] + nadph[c] + HC01597[c]	R04962	FASN	ENSG00000169710	HGNC:3594	fatty acid synthase				Low	None	TRUE	7.0321
	R_r0768			r0768	2.3.1.85	FA synthesis - cytosolic	Decanoyl-[acp] + Malonyl-[acyl-carrier protein] --> 3-Oxododecanoyl-[acp] + CO2 + Acyl-carrier protein			M_h_c + M_malACP_c + M_HC01598_c --> M_co2_c + M_ACP_c + M_HC01599_c	0	1000		0		0	4.0951e-08	0	0.0814311		123	r0768	h[c] + malACP[c] + HC01598[c] -> co2[c] + ACP[c] + HC01599[c]	R04963	FASN	ENSG00000169710	HGNC:3594	fatty acid synthase			CO2 production, KEGG, HumanCyc	Low	None	TRUE	7.0321
	R_r0769			r0769	2.3.1.85	FA synthesis - cytosolic	(R)-3-Hydroxydodecanoyl-[acp] + NADP+ --> 3-Oxododecanoyl-[acp] + NADPH + H+			M_nadp_c + M_HC01600_c --> M_h_c + M_nadph_c + M_HC01599_c	-1000	1000		0		-4.0951e-08	0	-0.0814311	0		124	r0769	nadp[c] + HC01600[c] -> h[c] + nadph[c] + HC01599[c]	R04964	FASN	ENSG00000169710	HGNC:3594	fatty acid synthase				Low	None	TRUE	7.0321
	R_r0770			r0770	2.3.1.85	FA synthesis - cytosolic	(R)-3-Hydroxydodecanoyl-[acp] --> trans-Dodec-2-enoyl-[acp] + H2O			M_HC01600_c --> M_h2o_c + M_HC01601_c	-1000	1000		0		0	4.0951e-08	0	0.0814311		125	r0770	HC01600[c] -> h2o[c] + HC01601[c]	R04965	FASN	ENSG00000169710	HGNC:3594	fatty acid synthase				Low	None	TRUE	7.0321
	R_r0712			r0712	2.3.1.85	FA synthesis - cytosolic	Dodecanoyl-[acyl-carrier protein] + NADP+ --> trans-Dodec-2-enoyl-[acp] + NADPH + H+			M_nadp_c + M_ddcaACP_c --> M_h_c + M_nadph_c + M_HC01601_c	-1000	1000		0		-4.0951e-08	0	-0.0814311	0		126	r0712	nadp[c] + ddcaACP[c] -> h[c] + nadph[c] + HC01601[c]	R04725	FASN	ENSG00000169710	HGNC:3594	fatty acid synthase				Low	None	TRUE	7.0321
	R_r0713			r0713	2.3.1.85	FA synthesis - cytosolic	Dodecanoyl-[acyl-carrier protein] + Malonyl-[acyl-carrier protein] --> 3-Oxotetradecanoyl-[acp] + CO2 + Acyl-carrier protein			M_h_c + M_ddcaACP_c + M_malACP_c --> M_co2_c + M_ACP_c + M_HC01602_c	0	1000		0		0	4.0951e-08	0	0.0814311		127	r0713	h[c] + ddcaACP[c] + malACP[c] -> co2[c] + ACP[c] + HC01602[c]	R04726	FASN	ENSG00000169710	HGNC:3594	fatty acid synthase			CO2 production, KEGG, HumanCyc	Low	None	TRUE	7.0321
	R_r0701			r0701	2.3.1.85	FA synthesis - cytosolic	(3R)-3-Hydroxytetradecanoyl-[acyl-carrier protein] + NADP+ --> 3-Oxotetradecanoyl-[acp] + NADPH + H+			M_nadp_c + M_HC01335_c --> M_nadph_c + M_HC01602_c	-1000	1000		0		-4.0951e-08	0	-0.0814311	0		128	r0701	nadp[c] + HC01335[c] -> nadph[c] + HC01602[c]	R04566	FASN	ENSG00000169710	HGNC:3594	fatty acid synthase				Low	None	TRUE	7.0321
	R_r0702			r0702	2.3.1.85	FA synthesis - cytosolic	(3R)-3-Hydroxytetradecanoyl-[acyl-carrier protein] --> trans-Tetradec-2-enoyl-[acp] + H2O			M_HC01335_c --> M_h2o_c + M_HC01603_c	-1000	1000		0		0	4.0951e-08	0	0.0814311		129	r0702	HC01335[c] -> h2o[c] + HC01603[c]	R04568	FASN	ENSG00000169710	HGNC:3594	fatty acid synthase				Low	None	TRUE	7.0321
	R_r0771			r0771	2.3.1.85	FA synthesis - cytosolic	Tetradecanoyl-[acp] + NADP+ --> trans-Tetradec-2-enoyl-[acp] + NADPH + H+			M_nadp_c + M_myrsACP_c --> M_h_c + M_nadph_c + M_HC01603_c	-1000	1000		0		-4.0951e-08	0	-0.0814311	0		130	r0771	nadp[c] + myrsACP[c] -> h[c] + nadph[c] + HC01603[c]	R04967	FASN	ENSG00000169710	HGNC:3594	fatty acid synthase				Low	None	TRUE	7.0321
	R_r0772			r0772	2.3.1.85	FA synthesis - cytosolic	Tetradecanoyl-[acp] + Malonyl-[acyl-carrier protein] --> 3-Oxohexadecanoyl-[acp] + CO2 + Acyl-carrier protein			M_h_c + M_myrsACP_c + M_malACP_c --> M_co2_c + M_ACP_c + M_HC01605_c	0	1000		0		0	4.0951e-08	0	0.0814311		131	r0772	h[c] + myrsACP[c] + malACP[c] -> co2[c] + ACP[c] + HC01605[c]	R04968	FASN	ENSG00000169710	HGNC:3594	fatty acid synthase			CO2 production, KEGG, HumanCyc	Low	None	TRUE	7.0321
	R_r0696			r0696	2.3.1.85	FA synthesis - cytosolic	(3R)-3-Hydroxypalmitoyl-[acyl-carrier protein] + NADP+ --> 3-Oxohexadecanoyl-[acp] + NADPH + H+			M_nadp_c + M_HC01326_c --> M_h_c + M_nadph_c + M_HC01605_c	-1000	1000		0		-4.0951e-08	0	-0.0814311	0		132	r0696	nadp[c] + HC01326[c] -> h[c] + nadph[c] + HC01605[c]	R04543	FASN	ENSG00000169710	HGNC:3594	fatty acid synthase				Low	None	TRUE	7.0321
	R_r0697			r0697	2.3.1.85	FA synthesis - cytosolic	(3R)-3-Hydroxypalmitoyl-[acyl-carrier protein] --> trans-Hexadec-2-enoyl-[acp] + H2O			M_HC01326_c --> M_h2o_c + M_HC01606_c	-1000	1000		0		0	4.0951e-08	0	0.0814311		133	r0697	HC01326[c] -> h2o[c] + HC01606[c]	R04544	FASN	ENSG00000169710	HGNC:3594	fatty acid synthase				Low	None	TRUE	7.0321
	R_r0773			r0773	2.3.1.85	FA synthesis - cytosolic	Hexadecanoyl-[acp] + NADP+ --> trans-Hexadec-2-enoyl-[acp] + NADPH + H+			M_nadp_c + M_palmACP_c --> M_h_c + M_nadph_c + M_HC01606_c	-1000	1000		0		-4.0951e-08	0	-0.0814311	0		134	r0773	nadp[c] + palmACP[c] -> h[c] + nadph[c] + HC01606[c]	R04970	FASN	ENSG00000169710	HGNC:3594	fatty acid synthase				Low	None	TRUE	7.0321
	R_FA160ACPH			FA160ACPH	3.1.2.14	FA synthesis - cytosolic	Hexadecanoyl-[acp] + H2O --> Acyl-carrier protein + Hexadecanoic acid			M_h2o_c + M_palmACP_c --> M_h_c + M_ACP_c + M_hdca_c	0	1000		0		0	4.0951e-08	0	0.0814311		135	FA160ACPH	h2o[c] + palmACP[c] --> h[c] + ACP[c] + hdca[c]	R01706	FASN	ENSG00000169710	HGNC:3594	fatty acid synthase			KEGG, HumanCyc	Low	None	TRUE	7.0321
	R_FACOAL40im	butyrate---CoA ligase		FACOAL40im	6.2.1.2	Butanoate metabolism	ATP + Butanoic acid + CoA --> AMP + Diphosphate + Butanoyl-CoA			M_atp_m + M_coa_m + M_but_m --> M_amp_m + M_ppi_m + M_btcoa_m	0	1000		0		0	2.62635e-06	0	0.006		136	FACOAL40im	atp[m] + coa[m] + but[m] -> amp[m] + ppi[m] + btcoa[m]	R01176	ACSM3 or ACSM6	ENSG00000005187 or ENSG00000173124	HGNC:10522 or HGNC:31665	acyl-CoA synthetase medium-chain family member 3	Also ACSM2A or ACSM2B or ACSM5 but not expressed in heart. Expression of ACSM1 and ACSM4 is unknown		ATP consumption, Brenda, KEGG, HumanCyc	Low or Not detected	Medium or Low	TRUE, FALSE	16.9674, -0.7431
	R_BDHm	3-hydroxybutyrate dehydrogenase, type 1		BDHm	1.1.1.30	Ketone bodies - degradation	(R)-3-Hydroxybutanoate + NAD+ --> Acetoacetate + NADH + H+			M_nad_m + M_bhb_m --> M_h_m + M_nadh_m + M_acac_m	-1000	1000		0.048		0.0479993	0.048	0	0.048		137	BDHm	nad[m] + bhb[m] --> h[m] + nadh[m] + acac[m]	R01361	BDH1	ENSG00000161267	HGNC:1027	3-hydroxybutyrate dehydrogenase, type 1				Medium	Medium	TRUE	23.9841
	R_OCOAT1m	3-oxoacid CoA transferase 1		OCOAT1m	2.8.3.5	Ketone bodies - degradation	Succinyl-CoA + Acetoacetate --> Succinate + Acetoacetyl-CoA			M_acac_m + M_succoa_m --> M_aacoa_m + M_succ_m	-1000	1000		0.178		0.177999	0.178	0	0.201		138	OCOAT1m	acac[m] + succoa[m] -> aacoa[m] + succ[m]	R00410	OXCT1	ENSG00000083720	HGNC:8527	3-oxoacid CoA transferase 1	OXCT2 is testis specific			High	High	TRUE	26.3333
	R_HMGCOASim	3-hydroxy-3-methylglutaryl-CoA synthase 2 (mitochondrial)		HMGCOASim	2.3.3.10	Ketogenesis	Acetyl-CoA + H2O + Acetoacetyl-CoA --> S)-3-Hydroxy-3-methylglutaryl-CoA + CoA			M_h2o_m + M_accoa_m + M_aacoa_m --> M_h_m + M_coa_m + M_hmgcoa_m	0	0		0		0	0	0	0		139	HMGCOASim	h2o[m] + accoa[m] + aacoa[m] -> h[m] + coa[m] + hmgcoa[m]	R01978	HMGCS2	ENSG00000134240	HGNC:5008	3-hydroxy-3-methylglutaryl-CoA synthase 2 (mitochondrial)	Heart doesn't synthesize ketone bodies		Heart doesn't synthesize ketone bodies	Not detected	Not detected	TRUE	10.6859
	R_HMGLm	3-hydroxymethyl-3-methylglutaryl-CoA lyase		HMGLm	4.1.3.4	Ketogenesis / Leucine degradation	(S)-3-Hydroxy-3-methylglutaryl-CoA --> Acetyl-CoA + Acetoacetate			M_hmgcoa_m --> M_accoa_m + M_acac_m	0	1000		0.016		0.0159987	0.016	0	0.016		140	HMGLm	hmgcoa[m] -> accoa[m] + acac[m]	R01360	HMGCL	ENSG00000117305	HGNC:5005	3-hydroxymethyl-3-methylglutaryl-CoA lyase	Also final part of leucine degradation		KEGG, HumanCyc	Medium	Medium	TRUE	14.9768
	R_LEUTAm	branched chain amino-acid transaminase 2, mitochondrial		LEUTAm	2.6.1.42	Leucine degradation	L-Leucine + 2-Oxoglutarate --> 4-Methyl-2-oxopentanoate + L-Glutamate			M_akg_m + M_leu_L_m --> M_glu_L_m + M_4mop_m	-1000	1000		0.016		0.0159987	0.016	0	0.016		141	LEUTAm	akg[m] + leu_L[m] --> glu_L[m] + 4mop[m]	R01090	2016-06-21	ENSG00000105552	HGNC:977	branched chain amino-acid transaminase 2, mitochondrial	BCAT1 is the cytosolic version			Medium	Medium	TRUE	15.2627
	R_OIVD1m	branched-chain α-ketoacid dehydrogenase complex		OIVD1m	1.2.4.4, 2.3.1.168, 1.8.1.4	Leucine degradation	4-Methyl-2-oxopentanoate + NAD+ + CoA -> NADH + CO2 + 3-Methylbutanoyl-CoA			M_nad_m + M_coa_m + M_4mop_m --> M_nadh_m + M_co2_m + M_ivcoa_m	0	1000		0.016		0.0159987	0.016	0	0.016		142	OIVD1m	nad[m] + coa[m] + 4mop[m] -> nadh[m] + co2[m] + ivcoa[m]	R07601, R7602, R04097, R07618	BCKDHA and BCKDHB and DBT and DLD	ENSG00000248098 and ENSG00000083123 and ENSG00000137992 and ENSG00000091140	HGNC:986 and HGNC:987 and HGNC:2698 and HGNC:2898	branched-chain α-ketoacid dehydrogenase complex	A deficiency in any of the enzymes of this complex as well as an inhibition of the complex as a whole leads to a buildup of branched-chain amino acids and their harmful derivatives in the body. These accumulations lend a sweet smell to bodily excretions (such as ear wax and urine), leading to a pathology known as maple syrup urine disease. In humans, 24 copies of E2 arranged in octahedral symmetr…		CO2 production, Delta G >5kJ/mol, KEGG, HumanCyc	Medium and Medium and Low and High	High and Low and Medium and High	TRUE, TRUE, TRUE, TRUE	34.1724, 32.7672, 39.2448, 31.2307
	R_r0655	isovaleryl-CoA dehydrogenase		r0655	1.3.8.4	Leucine degradation	3-Methylbutanoyl-CoA + Q --> 3-Methylcrotonyl-CoA + QH2			M_ivcoa_m + M_q10_m --> M_3mb2coa_m + M_q10h2_m	0	1000		0.016		0.0159987	0.016	0	0.016		143	r0655	ivcoa[m] + q10[m] --> 3mb2coa[m] + q10h2[m]	R04095	IVD	ENSG00000128928	HGNC:6186	isovaleryl-CoA dehydrogenase			HumanCyc, KEGG, Literature	Medium	Medium	TRUE	22.807
	R_MCCCrm	methylcrotonoyl-CoA carboxylase		MCCCrm	6.4.1.4	Leucine degradation	ATP + 3-Methylcrotonyl-CoA + HCO3 ---> ADP + Orthophosphate + 3-Methylglutaconyl-CoA			M_atp_m + M_hco3_m + M_3mb2coa_m --> M_h_m + M_adp_m + M_pi_m + M_3mgcoa_m	0	1000		0.016		0.0159987	0.016	0	0.016		144	MCCCrm	atp[m] + hco3[m] + 3mb2coa[m] --> h[m] + adp[m] + pi[m] + 3mgcoa[m]	R04138	MCCC1 and MCCC2	ENSG00000078070 and ENSG00000131844	HGNC:6936 and HGNC:6937	methylcrotonoyl-CoA carboxylase			Phosphate production, ATP consumption, Brenda, KEGG, HumanCyc	Medium and Medium	High and High	TRUE	24.4144
	R_MGCHrm	Methylglutaconyl-CoA hydratase		MGCHrm	4.2.1.18	Leucine degradation	3-Methylglutaconyl-CoA + H2O --> (S)-3-Hydroxy-3-methylglutaryl-CoA			M_h2o_m + M_3mgcoa_m --> M_hmgcoa_m	-1000	1000		0.016		0.0159987	0.016	0	0.016		145	MGCHrm	h2o[m] + 3mgcoa[m] --> hmgcoa[m]	R02085	AUH	ENSG00000148090	HGNC:890	Methylglutaconyl-CoA hydratase				Medium	Medium	TRUE	32.2168
	R_ILETAm	branched chain amino-acid transaminase 2, mitochondrial		ILETAm	2.6.1.42	Isoleucine degradation	L-Isoleucine + 2-Oxoglutarate --> (S)-3-Methyl-2-oxopentanoicacid + L-Glutamate			M_akg_m + M_ile_L_m --> M_glu_L_m + M_3mop_m	-1000	1000		0.004		0.00399937	0.004	0	0.004		146	ILETAm	akg[m] + ile_L[m] --> glu_L[m] + 3mop[m]	R02199	BCAT2	ENSG00000105552	HGNC:977	branched chain amino-acid transaminase 2, mitochondrial	BCAT1 is the cytosolic version			Medium	Medium	TRUE	15.2627
	R_OIVD3m	branched-chain α-ketoacid dehydrogenase complex		OIVD3m	1.2.4.4, 2.3.1.168, 1.8.1.4	Isoleucine degradation	NAD+ + CoA + (S)-3-Methyl-2-oxopentanoicacid -> NADH + CO2 + (S)-2-Methylbutanoyl-CoA			M_nad_m + M_coa_m + M_3mop_m --> M_nadh_m + M_co2_m + M_2mbcoa_m	0	1000		0.004		0.00399937	0.004	0	0.004		147	OIVD3m	nad[m] + coa[m] + 3mop[m] -> nadh[m] + co2[m] + 2mbcoa[m]	R07603, R07604, R03174, R07618	BCKDHA and BCKDHB and DBT and DLD	ENSG00000248098 and ENSG00000083123 and ENSG00000137992 and ENSG00000091140	HGNC:986 and HGNC:987 and HGNC:2698 and HGNC:2898	branched-chain α-ketoacid dehydrogenase complex	BCKDHA and BCKDHB and DBT and DLD		CO2 production, Delta G >5kJ/mol, Brenda, KEGG, HumanCyc	Medium and Medium and Low and High	High and Low and Medium and High	TRUE, TRUE, TRUE, TRUE	34.1724, 32.7672, 39.2448, 31.2307
	R_r0603	acyl-CoA dehydrogenase		r0603	1.3.8.1	Isoleucine degradation	(S)-2-Methylbutanoyl-CoA + Q --> 2-Methylbut-2-enoyl-CoA + QH2			M_2mbcoa_m + M_q10_m --> M_2mb2coa_m + M_q10h2_m	0	1000		0.004		0.00399937	0.004	0	0.004		148	r0603	2mbcoa[m] + q10[m] --> 2mb2coa[m] + q10h2[m]	R03172	ACADS	ENSG00000122971	HGNC:90	acyl-CoA dehydrogenase	Potentially also ACADM		HumanCyc, KEGG	Medium	High	TRUE	32.6104
	R_ECOAH9m	enoyl CoA hydratase, short chain		ECOAH9m	4.2.1.17	Isoleucine degradation	2-Methylbut-2-enoyl-CoA + H2O --> (2S,3S)-3-Hydroxy-2-methylbutanoyl-CoA			M_h2o_m + M_2mb2coa_m --> M_3hmbcoa_m	0	1000		0.004		0.00399937	0.004	0	0.004		149	ECOAH9m	h2o[m] + 2mb2coa[m] --> 3hmbcoa[m]	R04204	ECHS1	ENSG00000127884	HGNC:3151	enoyl CoA hydratase, short chain			HumanCyc, KEGG	High	High	TRUE	33.7065
	R_HACD9m	3-hydroxyacyl-CoA dehydrogenase		HACD9m	1.1.1.35	Isoleucine degradation	(2S,3S)-3-Hydroxy-2-methylbutanoyl-CoA + NAD+ --> 2-Methylacetoacetyl-CoA + NADH + H+			M_nad_m + M_3hmbcoa_m --> M_h_m + M_nadh_m + M_2maacoa_m	-1000	1000		0.004		0.00399937	0.004	0	0.004		150	HACD9m	nad[m] + 3hmbcoa[m] --> h[m] + nadh[m] + 2maacoa[m]	R04203	HADH	ENSG00000138796	HGNC:4799	3-hydroxyacyl-CoA dehydrogenase	Potentially also HSD17B10			High	High	TRUE	28.0734
	R_ACACT10m	acetyl-CoA acyltransferase 2		ACACT10m	2.3.1.16	Isoleucine degradation	CoA + 2-Methylacetoacetyl-CoA --> Propanoyl-CoA + Acetyl-CoA			M_coa_m + M_2maacoa_m --> M_accoa_m + M_ppcoa_m	0	1000		0.004		0.00399937	0.004	0	0.004		151	ACACT10m	coa[m] + 2maacoa[m] --> accoa[m] + ppcoa[m]	R00927	ACAA2	ENSG00000167315	HGNC:83	acetyl-CoA acyltransferase 2			HumanCyc, KEGG	Medium	Medium	TRUE	22.5372
	R_VALTAm	branched chain amino-acid transaminase 2, mitochondrial		VALTAm	2.6.1.42	Valine degradation	L-Valine + 2-Oxoglutarate --> 3-Methyl-2-oxobutanoicacid + L-Glutamate			M_akg_m + M_val_L_m --> M_glu_L_m + M_3mob_m	-1000	1000		0.011		0.0109991	0.011	0	0.011		152	VALTAm	akg[m] + val_L[m] --> glu_L[m] + 3mob[m]	R01214	BCAT2	ENSG00000105552	HGNC:977	branched chain amino-acid transaminase 2, mitochondrial	BCAT1 is the cytosolic version			Medium	Medium	TRUE	15.2627
	R_OIVD2m	branched-chain α-ketoacid dehydrogenase complex		OIVD2m	1.2.4.4, 2.3.1.168, 1.8.1.4	Valine degradation	NAD+ + CoA + 3-Methyl-2-oxobutanoicacid -> NADH + CO2 + 2-Methylpropanoyl-CoA			M_nad_m + M_coa_m + M_3mob_m --> M_nadh_m + M_co2_m + M_ibcoa_m	0	1000		0.011		0.0109991	0.011	0	0.011		153	OIVD2m	nad[m] + coa[m] + 3mob[m] -> nadh[m] + co2[m] + ibcoa[m]	R07599, R07600, R02662, R07618	BCKDHA and BCKDHB and DBT and DLD	ENSG00000248098 and ENSG00000083123 and ENSG00000137992 and ENSG00000091140	HGNC:986 and HGNC:987 and HGNC:2698 and HGNC:2898	branched-chain α-ketoacid dehydrogenase complex	BCKDHA and BCKDHB and DBT and DLD		CO2 production, Delta G >5kJ/mol, Brenda, KEGG	Medium and Medium and Low and High	High and Low and Medium and High	TRUE, TRUE, TRUE, TRUE	34.1724, 32.7672, 39.2448, 31.2307
	R_r0560	acyl-CoA dehydrogenase		r0560	1.3.8.1	Valine degradation	2-Methylpropanoyl-CoA + Q --> 2-Methylprop-2-enoyl-CoA + QH2			M_ibcoa_m + M_q10_m --> M_2mp2coa_m + M_q10h2_m	0	1000		0.011		0.0109991	0.011	0	0.011		154	r0560	ibcoa[m] + q10[m] -> 2mp2coa[m] + q10h2[m]	R02661	ACADS	ENSG00000122971	HGNC:90	acyl-CoA dehydrogenase	Potentially also ACADM		KEGG, Literature	Medium	High	TRUE	32.6104
	R_ECOAH12m	enoyl CoA hydratase, short chain		ECOAH12m	4.2.1.17	Valine degradation	2-Methylprop-2-enoyl-CoA + H2O --> (S)-3-Hydroxyisobutyryl-CoA			M_h2o_m + M_2mp2coa_m --> M_3hibutcoa_m	-1000	1000		0.011		0.0109991	0.011	0	0.011		155	ECOAH12m	h2o[m] + 2mp2coa[m] --> 3hibutcoa[m]	R04224	ECHS1	ENSG00000127884	HGNC:3151	enoyl CoA hydratase, short chain				High	High	TRUE	33.7065
	R_3HBCOAHLm	3-hydroxyisobutyryl-CoA hydrolase		3HBCOAHLm	3.2.1.4	Valine degradation	(S)-3-Hydroxyisobutyryl-CoA + H2O --> CoA + (S)-3-Hydroxyisobutyrate			M_h2o_m + M_3hibutcoa_m --> M_h_m + M_coa_m + M_3hmp_m	-1000	1000		0.011		0.0109991	0.011	0	0.011		156	3HBCOAHLm	h2o[m] + 3hibutcoa[m] -> h[m] + coa[m] + 3hmp[m]	R05064	HIBCH	ENSG00000198130	HGNC:4908	3-hydroxyisobutyryl-CoA hydrolase				Medium	Low	TRUE	29.7511
	R_HIBDm	3-hydroxyisobutyrate dehydrogenase		HIBDm	1.1.1.31 or 1.1.1.35	Valine degradation	(S)-3-Hydroxyisobutyrate + NAD+ --> (S)-Methylmalonatesemialdehyde + NADH + H+			M_nad_m + M_3hmp_m --> M_h_m + M_nadh_m + M_2mop_m	-1000	1000		0.011		0.0109991	0.011	0	0.011		157	HIBDm	nad[m] + 3hmp[m] --> h[m] + nadh[m] + 2mop[m]	R05066	HIBADH or HADH	ENSG00000106049 or ENSG00000138796	HGNC:4907 or HGNC:4799	3-hydroxyisobutyrate dehydrogenase				Medium or High	High or High	TRUE, TRUE	24.0796, 28.0734
	R_ACCOALm	acyl-CoA synthetase short-chain family member 3		ACCOALm	6.2.1.1	Propanoate metabolism	ATP + Propanoate + CoA --> AMP + Diphosphate + Propanoyl-CoA			M_atp_m + M_coa_m + M_ppa_m --> M_amp_m + M_ppi_m + M_ppcoa_m	0	1000		0		0	5.97588e-07	0	1.3826		158	ACCOALm	atp[m] + coa[m] + ppa[m] -> amp[m] + ppi[m] + ppcoa[m]	R00925	ACSS3	ENSG00000111058	HGNC:24723	acyl-CoA synthetase short-chain family member 3	R01354 and R00926 in the old model		ATP consumption, Delta G >20kJ/mol	Low	Not detected	TRUE	7.6981
	R_MMSAD1m	methylmalonate-semialdehyde dehydrogenase		MMSAD1m	1.2.1.27	Propanoate metabolism	(S)-Methylmalonatesemialdehyde + CoA + NAD+ --> Propanoyl-CoA + CO2 + NADH + H+			M_nad_m + M_coa_m + M_2mop_m --> M_nadh_m + M_co2_m + M_ppcoa_m	0	1000		0.011		0.0109991	0.011	0	0.011		159	MMSAD1m	nad[m] + coa[m] + 2mop[m] -> nadh[m] + co2[m] + ppcoa[m]	R00935	ALDH6A1	ENSG00000119711	HGNC:7179	aldehyde dehydrogenase 6 family, member A1	From valine degradation		CO2 production, Delta G 7.1kJ/mol, Brenda, KEGG	Medium	Not detected	TRUE	23.2735
	R_PPCOACm	propionyl-CoA carboxylase		PPCOACm	6.4.1.3	Propanoate metabolism	ATP + Propanoyl-CoA + HCO3- --> ADP + Orthophosphate + (S)-Methylmalonyl-CoA			M_atp_m + M_hco3_m + M_ppcoa_m --> M_h_m + M_adp_m + M_pi_m + M_mmcoa_S_m	0	1000		0.027		0.0269987	0.0270012	0	1.71		160	PPCOACm	atp[m] + hco3[m] + ppcoa[m] -> h[m] + adp[m] + pi[m] + mmcoa_S[m]	R01859	PCCA and PCCB	ENSG00000175198 and ENSG00000114054	HGNC:8653 and HGNC:8654	propionyl CoA carboxylase			Phosphate production, ATP consumption, KEGG	Medium and Medium	Medium and Medium	TRUE, TRUE	24.4144, 24.8143
	R_MMEm	methylmalonyl-CoA epimerase		MMEm	5.1.99.1	Propanoate metabolism	(R)-Methylmalonyl-CoA --> (S)-Methylmalonyl-CoA			M_mmcoa_R_m --> M_mmcoa_S_m	-1000	1000		-0.027		-0.0270004	-0.0269987	-0.032	0.99713		161	MMEm	mmcoa_R[m] --> mmcoa_S[m]	R02765	MCEE	ENSG00000124370	HGNC:16732	methylmalonyl CoA epimerase				Medium	Medium	TRUE	19.672
	R_MMMm	R)-Methylmalonyl-CoA CoA-carbonylmutase		MMMm	5.4.99.2	Propanoate metabolism	(R)-Methylmalonyl-CoA --> Succinyl-CoA			M_mmcoa_R_m --> M_succoa_m	-1000	1000		0.027		0.0269987	0.0270004	-0.99713	0.032		162	MMMm	mmcoa_R[m] --> succoa[m]	R00833	MUT	ENSG00000146085	HGNC:7526	methylmalonyl CoA mutase				Medium	Medium	TRUE	19.6453
	R_MMCDm	methylmalonyl-CoA decarboxylase		MMCDm	4.1.1.41	Propanoate synthesis	(S)-Methylmalonyl-CoA --> Propanoyl-CoA + CO2			M_h_m + M_mmcoa_S_m --> M_co2_m + M_ppcoa_m	0	1000		0		0	1.19518e-06	0	1.918		163	MMCDm	h[m] + mmcoa_S[m] -> co2[m] + ppcoa[m]	R00923	ECHDC1	ENSG00000093144	HGNC:21489	ethylmalonyl-CoA decarboxylase 1			CO2 production, KEGG	Medium	Not detected	TRUE	16.2579
	R_RE2649M	palmitoyl-CoA hydrolase		RE2649M	3.1.2.2	Propanoate synthesis	H20 + Propanoyl-CoA -> Propanoate + CoA + H+			M_h2o_m + M_ppcoa_m --> M_h_m + M_coa_m + M_ppa_m	-1000	1000		0		0	1.29915e-06	0	1.40074		164	RE2649M	h2o[m] + ppcoa[m] -> h[m] + coa[m] + ppa[m]	N/A	ACOT2	ENSG00000119673	HGNC:18431	acyl-CoA thioesterase 2	Not in KEGG but there is evidence in BRENDA for this reaction			Medium	High	TRUE	13.6365
	R_THRD_L	threonine ammonia-lyase		THRD_L	4.3.1.19	Threonine degradation	L-Threonine --> 2-Oxobutanoate + Ammonia			M_thr_L_c --> M_nh4_c + M_2obut_c	0	1000		0.012		0.0119987	0.012	0	0.012		165	THRD_L	thr_L[c] -> nh4[c] + 2obut[c]	R00996	SDS or SDSL	ENSG00000135094 or ENSG00000139410	HGNC:10691 or HGNC:30404	serine dehydratase			HumanCyc, KEGG, Delta G 5.7kJ/mol	Not detected or Low	Medium or High	FALSE	3.7304
	R_r1155			r1155	N/A	Threonine degradation	2-oxobutanoate transport into mitochondrion	Yes		M_h_c + 0.18 M_PMF_c + M_2obut_c --> M_h_m + 0.18 M_PMF_m + M_2obut_m	0	1000		0.012		0.0119987	0.0120004	0	0.017		166	r1155	h[c] + 2obut[c] -> h[m] + 2obut[m]	N/A	Unknown	Unknown	Unknown				Modelling purposes
	R_r1154	branched-chain α-ketoacid dehydrogenase complex		r1154	1.2.4.4 + 2.3.1.168 + 1.8.1.4	Threonine and Methionine degradation	2-Oxobutanoate + CoA + NAD+ --> Propanoyl-CoA + NADH + CO2			M_nad_m + M_2obut_m + M_coa_m --> M_nadh_m + M_co2_m + M_ppcoa_m	0	1000		0.012		0.0119987	0.0120004	0	0.017		167	r1154	nad[m] + 2obut[m] + coa[m] --> nadh[m] + co2[m] + ppcoa[m]	R10996, R10997, R10997, R07618	BCKDHA and BCKDHB and DBT and DLD	ENSG00000248098 and ENSG00000083123 and ENSG00000137992 and ENSG00000091140	HGNC:986 and HGNC:987 and HGNC:2698 and HGNC:2898	branched-chain α-ketoacid dehydrogenase complex			HumanCyc, KEGG	Medium and Medium and Low and High	High and Low and Medium and High	TRUE, TRUE, TRUE, TRUE	34.1724, 32.7672, 39.2448, 31.2307
	R_2HBO	L-lactate dehydrogenase		2HBO	1.1.1.27	Threonine and Methionine degradation	2-Hydroxybutanoic acid + NAD+ --> 2-Oxobutanoate + NADH + H+			M_nad_c + M_2hb_c --> M_h_c + M_nadh_c + M_2obut_c	-1000	1000		0		-1.31061e-06	0	-0.017	0		168	2HBO	nad[c] + 2hb[c] --> h[c] + nadh[c] + 2obut[c]	R01000	LDHB	ENSG00000111716	HGNC:6541	L-lactate dehydrogenase	LDHB most common isoform in heart			High	Medium	TRUE	5.2343
	R_METAT	methionine adenosyltransferase		METAT	2.5.1.6	Methionine degradation	ATP + L-Methionine + H2O --> Orthophosphate + Diphosphate + S-Adenosyl-L-methionine			M_h2o_c + M_atp_c + M_met_L_c --> M_pi_c + M_amet_c + M_ppi_c	0	1000		0		0	3.93638e-07	0	0.005		169	METAT	h2o[c] + atp[c] + met_L[c] -> pi[c] + amet[c] + ppi[c]	R00177	MAT2A	ENSG00000168906	HGNC:6904	methionine adenosyltransferase II, alpha	Also MAT1A but not expressed in heart		KEGG, HumanCyc	High	Not detected	FALSE	-8.2811
	R_METAT2_MitoCore	Methyltransferases		METAT2_MitoCore	2.1.1.-	Methionine degradation	S-Adenosyl-L-methionine + demethylated methyl donor --> S-Adenosyl-L-homocysteine + methyl donor			M_amet_c --> M_ahcys_c	0	1000		0		0	3.93638e-07	0	0.005		170	N/A	N/A	N/A	N/A	N/A	N/A	Multiple methyltransferases			KEGG, HumanCyc
	R_AHC	adenosylhomocysteinase		AHC	3.3.1.1	Methionine degradation	S-Adenosyl-L-homocysteine + H2O --> Adenosine + L-Homocysteine			M_h2o_c + M_ahcys_c --> M_adn_c + M_hcys_L_c	0	1000		0		0	3.93638e-07	0	0.005		171	AHC	h2o[c] + ahcys[c] --> adn[c] + hcys_L[c]	R00192	AHCY or AHCYL1 or AHCYL2	ENSG00000101444 or ENSG00000168710 or ENSG00000158467	HGNC:343 or HGNC:344 or HGNC:22204	adenosylhomocysteinase			KEGG, HumanCyc, Delta G 5.7kJ/mol	Medium or Medium or Low	Low or Not detected or Not detected	FALSE, TRUE, FALSE	2.8985, 7.642, -4.7411
	R_ADNK1	adenosine kinase		ADNK1	2.7.1.20	Methionine degradation	ATP + Adenosine --> ADP + AMP			M_atp_c + M_adn_c --> M_h_c + M_adp_c + M_amp_c	-1000	1000		0		0	3.93638e-07	0	0.005		172	ADNK1	atp[c] + adn[c] -> h[c] + adp[c] + amp[c]	R00185	ADK	ENSG00000156110	HGNC:257	adenosine kinase				Medium	Low	FALSE	-7.1255
	R_CYSTS	cystathionine beta-synthase		CYSTS	4.2.1.22	Methionine and Serine degradation	L-Serine + L-Homocysteine --> L-Cystathionine + H2O			M_hcys_L_c + M_ser_L_c --> M_h2o_c + M_cyst_L_c	-1000	1000		0		0	3.93638e-07	0	0.005		173	CYSTS	hcys_L[c] + ser_L[c] -> h2o[c] + cyst_L[c]	R01290	CBS	ENSG00000160200	HGNC:1550	cystathionine-beta-synthase				Low	Not detected	FALSE	3.7481
	R_CYSTGL	cystathionine gamma-lyase		CYSTGL	4.4.1.1	Methionine and Serine degradation	L-Cystathionine + H2O --> L-Cysteine + Ammonia + 2-Oxobutanoate			M_h2o_c + M_cyst_L_c --> M_nh4_c + M_2obut_c + M_cys_L_c	0	1000		0		0	3.93638e-07	0	0.005		174	CYSTGL	h2o[c] + cyst_L[c] -> nh4[c] + 2obut[c] + cys_L[c]	R01001	CTH	ENSG00000116761	HGNC:2501	cystathionine gamma-lyase			HumanCyc, NH4 production, KEGG	Low	Not detected	FALSE	-3.3441
	R_CYSO	cysteine dioxygenase		CYSO	1.13.11.20	Cysteine degradation I	L-Cysteine + Oxygen --> 3-Sulfino-L-alanine			M_o2_c + M_cys_L_c --> 2.0 M_h_c + M_3sala_c	0	1000		0		0	1.7768e-07	0	0.006		175	CYSO	o2[c] + cys_L[c] -> 2.0 h[c] + 3sala[c]	R00893	CDO1	ENSG00000129596	HGNC:1795	cysteine dioxygenase type 1			HumanCyc, Oxygen consumption, KEGG	Low	Not detected	FALSE	-5.1848
	R_3SALATAi	aspartate transaminase		3SALATAi	2.6.1.1	Cysteine degradation I	3-Sulfino-L-alanine + 2-Oxoglutarate --> 3-Sulfinylpyruvate + L-Glutamate			M_h_c + M_akg_c + M_3sala_c --> M_glu_L_c + M_3snpyr_c	-1000	1000		0		0	1.7768e-07	0	0.006		176	3SALATAi	h[c] + akg[c] + 3sala[c] -> glu_L[c] + 3snpyr[c]	R02619	GOT1	ENSG00000120053	HGNC:4432	glutamic-oxaloacetic transaminase 1, soluble				High	ND	FALSE	-2.9098
	R_3SPYRSP	Non-Enzymatic		3SPYRSP	Non-Enzymatic	Cysteine degradation I	3-Sulfinylpyruvate + H2O --> Sulfite + Pyruvate			M_h2o_c + M_3snpyr_c --> M_h_c + M_pyr_c + M_so3_c	-1000	1000		0		0	1.7768e-07	0	0.006		177	3SPYRSP	h2o[c] + 3snpyr[c] -> h[c] + pyr[c] + so3[c]	R04861	Non-Enzymatic	Non-Enzymatic	Non-Enzymatic	Non-Enzymatic
	R_CYSTA	aspartate transaminase		CYSTA	2.6.1.1	Cysteine degradation II	L-Cysteine + 2-Oxoglutarate --> Mercaptopyruvate + Glutamate			M_akg_c + M_cys_L_c --> M_glu_L_c + M_mercppyr_c	-1000	1000		0		0	1.79276e-05	0	0.006		178	CYSTA	akg[c] + cys_L[c] --> glu_L[c] + mercppyr[c]	R00895	GOT1	ENSG00000120053	HGNC:4432	glutamic-oxaloacetic transaminase 1, soluble				High	ND	FALSE	-2.9098
	R_CYSTAm	aspartate transaminase		CYSTAm	2.6.1.1	Cysteine degradation II	L-Cysteine + 2-Oxoglutarate --> Mercaptopyruvate + Glutamate			M_akg_m + M_cys_L_m --> M_glu_L_m + M_mercppyr_m	-1000	1000		0.001		0.000982072	0.00100039	0	0.006		179	CYSTAm	akg[m] + cys_L[m] --> glu_L[m] + mercppyr[m]	R00895	GOT2	ENSG00000125166	HGNC:4433	glutamic-oxaloacetic transaminase 2, mitochondrial				High	High	TRUE	8.8086
	R_MCPST	3-mercaptopyruvate sulfurtransferase		MCPST	2.8.1.2	Cysteine degradation II	Hydrogen cyanide + Mercaptopyruvate --> Thiocyanate + Pyruvate			M_cyan_c + M_mercppyr_c --> M_h_c + M_pyr_c + M_tcynt_c	0	1000		0		0	1.79276e-05	0	0.006		180	MCPST	cyan[c] + mercppyr[c] -> h[c] + pyr[c] + tcynt[c]	R03106	MPST	ENSG00000128309	HGNC:7223	mercaptopyruvate sulfurtransferase			HumanCyc, Delta G 20.5kJ/mol	Medium	Not detected	TRUE	10.759
	R_MCPSTm_MitoCore	3-mercaptopyruvate sulfurtransferase		MCPSTm_MitoCore	2.8.1.2	Cysteine degradation II	Hydrogen cyanide + Mercaptopyruvate --> Thiocyanate + Pyruvate			M_cyan_m + M_mercppyr_m --> M_h_m + M_pyr_m + M_tcynt_m	0	1000		0		0	3.93534e-06	0	0.006		181	N/A	N/A	R03106	MPST	ENSG00000128309	HGNC:7223	mercaptopyruvate sulfurtransferase			HumanCyc, Delta G 20.5kJ/mol	Medium	Not detected	TRUE	10.759
	R_r0595m_MitoCore	3-mercaptopyruvate sulfurtransferase		r0595m_MitoCore	2.8.1.2	Cysteine degradation II	Mercaptopyruvate + Sulfite --> Thiosulfate + Pyruvate			M_h_m + M_so3_m + M_mercppyr_m --> M_pyr_m + M_tsul_m	0	1000		0.001		0.000982072	0.00100039	0	0.006		182	N/A	N/A	R03105	MPST	ENSG00000128309	HGNC:7223	mercaptopyruvate sulfurtransferase	r0595 is cytosolic version in Recon 2		Delta G 10.6kJ/mol, Brenda, KEGG, HumanCyc	Medium	Not detected	TRUE	10.759
	R_r0595B_MitoCore	3-mercaptopyruvate sulfurtransferase		r0595B_MitoCore	2.8.1.2	Cysteine degradation II	Mercaptopyruvate + Sulfite --> Thiosulfate + Pyruvate			M_h_c + M_so3_c + M_mercppyr_c --> M_pyr_c + M_tsul_c	0	1000		0		0	1.79276e-05	0	0.006		183	r0595	h[c] + so3[c] + mercppyr[c] -> pyr[c] + HC01501[c]	R03105	MPST	ENSG00000128309	HGNC:7223	mercaptopyruvate sulfurtransferase			Delta G 10.6kJ/mol, Brenda, KEGG, HumanCyc	Medium	Not detected	TRUE	10.759
	R_MCLOR	L-lactate dehydrogenase		MCLOR	1.1.1.27	Cysteine degradation II	3-Mercaptolactate + NAD+ --> Mercaptopyruvate + NADH + H+			M_nad_c + M_mercplac_c --> M_h_c + M_nadh_c + M_mercppyr_c	-1000	1000		0		-8.82941e-07	0	-0.006	0		184	MCLOR	nad[c] + mercplac[c] --> h[c] + nadh[c] + mercppyr[c]	R03104	LDHB	ENSG00000111716	HGNC:6541	L-lactate dehydrogenase				High	Medium	TRUE	5.2343
	R_r0193	cystathionine gamma-lyase		r0193	4.4.1.1	Cysteine degradation III	L-Cysteine + H2O --> Hydrogen sulfide + Pyruvate + Ammonia			M_h2o_c + M_cys_L_c --> M_nh4_c + M_h_c + M_pyr_c + M_HC00250_c	0	1000		0		0	1.6223e-06	0	0.006		185	r0193	h2o[c] + cys_L[c] --> nh4[c] + h[c] + pyr[c] + HC00250[c]	R00782	CTH	ENSG00000116761	HGNC:2501	cystathionine gamma-lyase			NH4 production, HumanCyc	Low	Not detected	FALSE	-3.3441
	R_TRPO2	tryptophan 2,3-dioxygenase		TRPO2	1.13.11.11 or 1.13.11.52	Tryptophan Metabolism	L-Tryptophan + Oxygen --> L-Formylkynurenine			M_o2_c + M_trp_L_c --> M_Lfmkynr_c	0	1000		0		0	6.9698e-08	0	0.008		186	TRPO2	o2[c] + trp_L[c] -> Lfmkynr[c]	R00678	TDO2 or IDO1	ENSG00000151790 or ENSG00000131203	HGNC:11708 or HGNC:6059	tryptophan 2,3-dioxygenase	Genecards shows expression in heart for both		KEGG, HumanCyc , Delta G 92.1kJ/mol, Oxygen consumption	Not detected or Not detected	Not detected or Not detected	FALSE, FALSE	-8.0704, -8.0704
	R_FKYNH	arylformamidase		FKYNH	3.5.1.9	Tryptophan Metabolism	L-Formylkynurenine + H2O --> Formate + L-Kynurenine			M_h2o_c + M_Lfmkynr_c --> M_h_c + M_for_c + M_Lkynr_c	0	1000		0		0	6.9698e-08	0	0.008		187	FKYNH	h2o[c] + Lfmkynr[c] -> h[c] + for[c] + Lkynr[c]	R01959	AFMID	ENSG00000183077	HGNC:20910	Kynurenine formamidase			KEGG, HumanCyc	Low	High	FALSE	-3.3441
	R_KYN3OX	kynurenine 3-monooxygenase		KYN3OX	1.14.13.9	Tryptophan Metabolism	L-Kynurenine + Oxygen + NADPH + H+ --> 3-Hydroxy-L-kynurenine + NADP+ + H2O			M_o2_c + M_h_c + M_nadph_c + M_Lkynr_c --> M_h2o_c + M_nadp_c + M_hLkynr_c	0	1000		0		0	6.9698e-08	0	0.008		188	KYN3OX	o2[c] + h[c] + nadph[c] + Lkynr[c] -> h2o[c] + nadp[c] + hLkynr[c]	R01960	KMO	ENSG00000117009	HGNC:6381	Kynurenine 3-monooxygenase	Genecards shows expression in heart		KEGG, HumanCyc, Delta G 95.8kJ/mol, Oxygen consumption	Not detected	Not detected	TRUE	11.6003
	R_HKYNH	kynureninase		HKYNH	3.7.1.3	Tryptophan Metabolism	3-Hydroxy-L-kynurenine + H2O --> 3-Hydroxyanthranilate + L-Alanine			M_h2o_c + M_hLkynr_c --> M_3hanthrn_c + M_ala_L_c	-1000	1000		0		0	6.9698e-08	0	0.008		189	HKYNH	h2o[c] + hLkynr[c] -> 3hanthrn[c] + ala_L[c]	R02668	KYNU	ENSG00000115919	HGNC:6469	kynureninase				Low	Low	FALSE	-6.2297
	R_3HAO	3-hydroxyanthranilate 3,4-dioxygenase		3HAO	1.13.11.6	Tryptophan Metabolism	3-Hydroxyanthranilate + Oxygen --> 2-Amino-3-carboxymuconate semialdehyde			M_o2_c + M_3hanthrn_c --> M_h_c + M_cmusa_c	0	1000		0		0	6.9698e-08	0	0.008		190	3HAO	o2[c] + 3hanthrn[c] -> h[c] + cmusa[c]	R02665	HAAO	ENSG00000162882	HGNC:4796	3-hydroxyanthranilate 3,4-dioxygenase			Delta G 72kJ/mol, Oxygen consumption, KEGG, HumanCyc	Low	Not detected	FALSE	-5.376
	R_PCLAD	aminocarboxymuconate-semialdehyde decarboxylase		PCLAD	4.1.1.45	Tryptophan Metabolism	2-Amino-3-carboxymuconate semialdehyde --> 2-Aminomuconate semialdehyde + CO2			M_h_c + M_cmusa_c --> M_co2_c + M_am6sa_c	0	1000		0		0	6.9698e-08	0	0.008		191	PCLAD	h[c] + cmusa[c] -> co2[c] + am6sa[c]	R04323	ACMSD	ENSG00000153086	HGNC:19288	aminocarboxymuconate semialdehyde decarboxylase	Genecards shows expression in heart		KEGG, HumanCyc, CO2 production	Not detected	Not detected	FALSE	-10.6961
	R_r0645	aminomuconate-semialdehyde dehydrogenase		r0645	1.2.1.32	Tryptophan Metabolism	2-Aminomuconate semialdehyde + NAD+ + H2O --> 2-Aminomuconate + H+ + NADH			M_h2o_c + M_nad_c + M_am6sa_c --> 2.0 M_h_c + M_nadh_c + M_amuco_c	0	1000		0		0	6.9698e-08	0	0.008		192	r0645	h2o[c] + nad[c] + am6sa[c] --> 2.0 h[c] + nadh[c] + amuco[c]	R03889	Unknown	Unknown	Unknown	Unknown			KEGG, HumanCyc, Delta G 11kJ/mol
	R_AMCOXO	2-aminomuconate reductase		AMCOXO	1.5.1.-	Tryptophan Metabolism	2-Aminomuconate + NADPH + H+ + H2O --> 2-Oxoadipate + Ammonia + NADP+			M_h2o_c + M_h_c + M_nadph_c + M_amuco_c --> M_nh4_c + M_nadp_c + M_2oxoadp_c	0	1000		0		0	6.8485e-08	0	0.008		193	AMCOXO	h2o[c] + h[c] + nadph[c] + amuco[c] -> nh4[c] + nadp[c] + 2oxoadp[c]	R01938	Unknown	Unknown	Unknown	Unknown			HumanCyc, Delta G 17.8kJ/mol, KEGG
	R_AMCOXO2_MitoCore	2-aminomuconate reductase (NADH)		AMCOXO2_MitoCore	1.5.1.-	Tryptophan Metabolism	2-Aminomuconate + NADH + H+ + H2O --> 2-Oxoadipate + NH3 + NAD+			M_h2o_c + M_h_c + M_nadh_c + M_amuco_c --> M_nh4_c + M_nad_c + M_2oxoadp_c	0	1000		0		0	6.9698e-08	0	0.008		194	n/a	n/a	R01937	Unknown	Unknown	Unknown	Unknown			HumanCyc, KEGG, Delta G 17.8kJ/mol
	R_2OXOADPTmB_MitoCore	2-oxoadipate shuttle (cytosol/mitochondria)		2OXOADPTmB_MitoCore	n/a	Tryptophan Metabolism	oxodicarboxylate carrier (ODC) - oxoadipate (in) for oxoglutarate (out)	Yes		M_akg_m + M_2oxoadp_c + M_h_c + M_PMF_c --> M_akg_c + M_2oxoadp_m + M_h_m + M_PMF_m	0	1000		0		0	1.61349e-06	0	3.73302		195	2OXOADPTm	akg[m] + 2oxoadp[c] --> akg[c] + 2oxoadp[m]	n/a	SLC25A21	ENSG00000183032	HGNC:14411	2-oxoadipate shuttle (cytosol/mitochondria)	Definetly proton coupled.			Low	Not detected	TRUE	16.6691
	R_2OXOADPTmC_MitoCore			2OXOADPTmC_MitoCore	n/a	Tryptophan Metabolism	oxodicarboxylate carrier (ODC) reverse - oxoadipate (out) for oxoglutarate (in)	Yes		M_akg_c + M_2oxoadp_m + M_h_c + M_PMF_c --> M_akg_m + M_2oxoadp_c + M_h_m + M_PMF_m	0	1000		0		0	1.61349e-06	0	3.73302		196	2OXOADPTm	akg[m] + 2oxoadp[c] --> akg[c] + 2oxoadp[m]	n/a	SLC25A21	ENSG00000183032	HGNC:14411	2-oxoadipate shuttle (cytosol/mitochondria)	Definetly proton coupled.			Low	Not detected	TRUE	16.6691
	R_2OXOADOXm	2-oxoadipate dehydrogenase complex		2OXOADOXm	1.2.4.2 and 2.3.1.61 and 1.8.1.4	Tryptophan / Lysine Metabolism	2-Oxoadipate + CoA + NAD+ --> Glutaryl-CoA + CO2 + NADH + H+			M_nad_m + M_2oxoadp_m + M_coa_m --> M_nadh_m + M_co2_m + M_glutcoa_m	0	1000		0.03		0.0299996	0.0300001	0	0.038		197	2OXOADOXm	nad[m] + 2oxoadp[m] + coa[m] -> nadh[m] + co2[m] + glutcoa[m]	R01933	DHTKD1 and DLST and DLD	ENSG00000181192 and ENSG00000119689 and ENSG00000091140	HGNC:23537 and HGNC:2911 and HGNC:2898	2-oxoadipate dehydrogenase complex	multi-step reaction (see R01940+R02571+R07618)		KEGG, HumanCyc, CO2 production	Low and High and High	Medium and Medium and High	TRUE, TRUE, TRUE	20.7995, 37.6758, 31.2307
	R_r0541	glutaryl-CoA dehydrogenase (ETF)		r0541	1.3.8.6	Tryptophan / Lysine Metabolism	Glutaryl-CoA + Q --> QH2 + Crotonoyl-CoA + CO2			M_h_m + M_glutcoa_m + M_q10_m --> M_co2_m + M_b2coa_m + M_q10h2_m	0	1000		0.03		0.0299996	0.0300001	0	0.038		198	r0541	h[m] + glutcoa[m] + q10[m] --> co2[m] + b2coa[m] + q10h2[m]	R02487	GCDH	ENSG00000105607	HGNC:4189	Glutaryl-CoA dehydrogenase, mitochondrial			CO2 production, KEGG, HumanCyc	Medium	High	TRUE	21.6769
	R_SACCD3m	saccharopine dehydrogenase		SACCD3m	1.5.1.8	Lysine degradation (saccharopine pathway)	L-Lysine + 2-Oxoglutarate + NADPH + H+ --> N6-(L-1,3-Dicarboxypropyl)-L-lysine + NADP+ + H2O			M_h_m + M_nadph_m + M_akg_m + M_lys_L_m --> M_h2o_m + M_nadp_m + M_saccrp_L_m	-1000	1000		0.03		0.0299996	0.03	0	0.03		199	SACCD3m	h[m] + nadph[m] + akg[m] + lys_L[m] -> h2o[m] + nadp[m] + saccrp_L[m]	R00716	AASS	ENSG00000008311	HGNC:17366	aminoadipate-semialdehyde synthase				Low	Medium	TRUE	13.1893
	R_r0525	saccharopine dehydrogenase		r0525	1.5.1.9	Lysine degradation (saccharopine pathway)	N6-(L-1,3-Dicarboxypropyl)-L-lysine+NAD++H2O-->L-Glutamate+L-2-Aminoadipate6-semialdehyde+NADH+H+			M_h2o_m + M_nad_m + M_saccrp_L_m --> M_h_m + M_nadh_m + M_glu_L_m + M_L2aadp6sa_m	-1000	1000		0.03		0.0299996	0.03	0	0.03		200	r0525	h2o[m] + nad[m] + saccrp_L[m] --> h[m] + nadh[m] + glu_L[m] + L2aadp6sa[m]	R02313	AASS	ENSG00000008311	HGNC:17366	aminoadipate-semialdehyde synthase				Low	Medium	TRUE	13.1893
	R_AASAD3m	L-aminoadipate-semialdehyde dehydrogenase		AASAD3m	1.2.1.31	Lysine degradation (saccharopine pathway)	L-2-Aminoadipate6-semialdehyde+NAD++H2O-->L-2-Aminoadipate+NADH+H+			M_h2o_m + M_nad_m + M_L2aadp6sa_m --> 2.0 M_h_m + M_nadh_m + M_L2aadp_m	0	1000		0.0207		0	0.03	0	0.03		201	AASAD3m	h2o[m] + nad[m] + L2aadp6sa[m] -> 2.0 h[m] + nadh[m] + L2aadp[m]	R03102	ALDH7A1	ENSG00000164904	HGNC:877	aldehyde dehydrogenase 7 family, member A1			Delta G 9.8kJ/mol, Brenda, KEGG, HumanCyc	Medium	Low	TRUE	13.8432
	R_R03103_MitoCore	L-aminoadipate-semialdehyde dehydrogenase		R03103_MitoCore	1.2.1.31	Lysine degradation (saccharopine pathway)	L-2-Aminoadipate6-semialdehyde+NADP++H2O-->L-2-Aminoadipate+NADPH+H+			M_h2o_m + M_nadp_m + M_L2aadp6sa_m --> 2.0 M_h_m + M_nadph_m + M_L2aadp_m	0	1000		0.0093		0	0.03	0	0.03		202	r0594	h2o[c] + nad[c] + L2aadp6sa[c] -> 2.0 h[c] + nadh[c] + L2aadp[c]	R03103	ALDH7A1	ENSG00000164904	HGNC:877	aldehyde dehydrogenase 7 family, member A1			Delta G 9.8kJ/mol, Brenda, KEGG, HumanCyc	Medium	Low	TRUE	13.8432
	R_r0450	2-aminoadipate transaminase		r0450	2.6.1.39	Lysine degradation (saccharopine pathway)	L-2-Aminoadipate+2-Oxoglutarate-->2-Oxoadipate+L-Glutamate			M_L2aadp_m + M_akg_m --> M_2oxoadp_m + M_glu_L_m	-1000	1000		0.03		0.0299996	0.03	0	0.03		203	r0450	L2aadp[m] + akg[m] --> 2oxoadp[m] + glu_L[m]	R01939	AADAT	ENSG00000109576	HGNC:17929	aminoadipate aminotransferase				Low	Medium	TRUE	13.7676
	R_LYSOXc_MitoCore	L-lysine oxidase		LYSOXc_MitoCore	1.4.3.14	Lysine degradation (L-pipecolate pathway)	L-Lysine + Oxygen + H2O --> 6-Amino-2-oxohexanoate + Ammonia + Hydrogen peroxide			M_h2o_c + M_o2_c + M_lys_L_c --> M_h2o2_c + M_nh4_c + M_6a2ohxnt_c	0	1000		0		0	7.956e-08	0	0.03		204	LYSOXp	h2o[x] + o2[x] + lys_L[x] -> h2o2[x] + nh4[x] + 6a2ohxnt[x]	R00447	Unknown	Unknown	Unknown	Unknown	PMID: 24043460 Have made this cytosolic as I don't want to model the peroxisome! Possibly kynurenine aminotransferase III/glutamine transaminase L		Oxygen consumption, Delta G 23kJ/mol, KEGG, HumanCyc
	R_PPD2CSPc_MitoCore	Non-Enzymatic		PPD2CSPc_MitoCore	Non-Enzymatic	Lysine degradation (L-pipecolate pathway)	6-Amino-2-oxohexanoate --> delta1-Piperideine-2-carboxylate + H2O			M_6a2ohxnt_c --> M_h2o_c + M_1pipdn2c_c	-1000	1000		0		0	7.956e-08	0	0.03		205	PPD2CSPp	6a2ohxnt[x] -> h2o[x] + 1pipdn2c[x]	R04175	Non-Enzymatic	Non-Enzymatic	Non-Enzymatic	Non-Enzymatic	PMID: 24043460 Have made this cytosolic as I don't want to model the peroxisome!
	R_1PPDCRc_MitoCore	pyrroline-2-carboxylate reductase		1PPDCRc_MitoCore	1.5.1.1 or 1.5.1.21	Lysine degradation (L-pipecolate pathway)	delta1-Piperideine-2-carboxylate + NADH + H+ --> L-Pipecolate + NAD+			M_h_c + M_1pipdn2c_c + M_nadh_c --> M_Lpipecol_c + M_nad_c	0	1000		0		0	7.956e-08	0	0.03		206	1PPDCRp	h[x] + 1pipdn2c[x] + nadh[x] -> Lpipecol[x] + nad[x]	R02201	Unknown	Unknown	Unknown	Unknown	PMID: 24043460 Have made this cytosolic as I don't want to model the peroxisome!		HumanCyc, KEGG, Modelling purposes
	R_1PPDCRc_NADPH_MitoCore	pyrroline-2-carboxylate reductase		1PPDCRc_NADPH_MitoCore	1.5.1.1 or 1.5.1.21	Lysine degradation (L-pipecolate pathway)	delta1-Piperideine-2-carboxylate + NADPH + H+ --> L-Pipecolate + NADP+			M_h_c + M_1pipdn2c_c + M_nadph_c --> M_Lpipecol_c + M_nadp_c	0	1000		0		0	7.7984e-08	0	0.03		207	N/A	N/A	R02203	Unknown	Unknown	Unknown	Unknown	PMID: 24043460 Have made this cytosolic as I don't want to model the peroxisome!		HumanCyc, KEGG, Modelling purposes
	R_LPCOXc_MitoCore	L-pipecolate oxidase		LPCOXc_MitoCore	1.5.3.7	Lysine degradation (L-pipecolate pathway)	L-Pipecolate + Oxygen --> (S)-2,3,4,5-Tetrahydropyridine-2-carboxylate + Hydrogen peroxide			M_o2_c + M_Lpipecol_c --> M_h2o2_c + M_h_c + M_thp2c_c	0	1000		0		0	7.956e-08	0	0.03		208	LPCOXp	o2[x] + Lpipecol[x] -> h2o2[x] + h[x] + thp2c[x]	R02204	PIPOX	ENSG00000179761	HGNC:17804	pipecolic acid oxidase	PMID: 24043460 Have made this cytosolic as I don't want to model the peroxisome!		Oxygen consumption, Delta G 32.7kJ/mol, HumanCyc, KEGG	Not detected	Medium	FALSE	1.4709
	R_RE1254C	lysine 6-dehydrogenase		RE1254C	1.4.1.18	Lysine degradation (L-pipecolate pathway)	(S)-2,3,4,5-Tetrahydropyridine-2-carboxylate + H2O --> L-2-Aminoadipate 6-semialdehyde			M_h2o_c + M_h_c + M_thp2c_c --> M_L2aadp6sa_c	-1000	1000		0		0	7.956e-08	0	0.03		209	RE1254C	h2o[c] + h[c] + thp2c[c] --> L2aadp6sa[c]	R02317	Unknown	Unknown	Unknown	Unknown
	R_r0594	L-aminoadipate-semialdehyde dehydrogenase		r0594	1.2.1.31	Lysine degradation (L-pipecolate pathway)	L-2-Aminoadipate6-semialdehyde+NAD++H2O-->L-2-Aminoadipate+NADH+H+			M_h2o_c + M_nad_c + M_L2aadp6sa_c --> 2.0 M_h_c + M_nadh_c + M_L2aadp_c	0	1000		0		0	7.956e-08	0	0.03		210	r0594	h2o[c] + nad[c] + L2aadp6sa[c] -> 2.0 h[c] + nadh[c] + L2aadp[c]	R03102	ALDH7A1	ENSG00000164904	HGNC:877	aldehyde dehydrogenase 7 family, member A1	HPA and GO says dual localised to cytoplasm		Delta G 9.8kJ/mol, Brenda, KEGG, HumanCyc	Medium	Low	TRUE	13.8432
	R_2AMADPTmB_MitoCore			2AMADPTmB_MitoCore	N/A	Lysine degradation (L-pipecolate pathway)	Oxodicarboxylate carrier (ODC) - L-aminoadipate (in) for oxoglutarate (out)	Yes		M_akg_m + M_L2aadp_c + 0.82 M_PMF_c --> M_akg_c + M_L2aadp_m + 0.82 M_PMF_m	0	1000		0		0	3.22698e-06	0	7.46603		211	2AMADPTm	L2aadp[c] + akg[m] -> L2aadp[m] + akg[c]	n/a	SLC25A21	ENSG00000183032	HGNC:14411	2-oxoadipate shuttle (cytosol/mitochondria)	Proton couple removed otherwise would pump protons			Low	Not detected	TRUE	16.6691
	R_2AMADPTmC_MitoCore			2AMADPTmC_MitoCore	N/A	Lysine degradation (L-pipecolate pathway)	Oxodicarboxylate carrier (ODC) reverse - L-aminoadipate (out) for oxoglutarate (in)	Yes		M_akg_c + M_L2aadp_m + M_h_c + 0.18 M_PMF_c --> M_akg_m + M_L2aadp_c + M_h_m + 0.18 M_PMF_m	0	1000		0		0	3.22698e-06	0	7.46603		212	2AMADPTm	L2aadp[c] + akg[m] -> L2aadp[m] + akg[c]	n/a	SLC25A21	ENSG00000183032	HGNC:14411	2-oxoadipate shuttle (cytosol/mitochondria)	Definetly proton coupled.			Low	Not detected	TRUE	16.6691
	R_PROD2mB_MitoCore	proline dehydrogenase		PROD2mB_MitoCore	1.5.5.2	Proline degradation	Proline + Q --> (S)-1-Pyrroline-5-carboxylate + QH2			M_q10_m + M_pro_L_m --> M_h_m + M_q10h2_m + M_1pyr5c_m	0	1000		0.004		0.00399937	0.00400081	0	1.87988		213	PROD2m	fad[m] + pro_L[m] -> h[m] + fadh2[m] + 1pyr5c[m]	R01253	PRODH	ENSG00000100033	HGNC:9453	Proline dehydrogenase 1			HumanCyc, KEGG	Low	Medium	TRUE	24.4195
	R_G5SADrm	Non-Enzymatic		G5SADrm	Non-Enzymatic	Proline degradation/synthesis	L-Glutamate 5-semialdehyde --> (S)-1-Pyrroline-5-carboxylate + H2O			M_glu5sa_m --> M_h2o_m + M_h_m + M_1pyr5c_m	-1000	1000		-0.004		-0.004	-0.00399937	-0.004	0.326		214	G5SADrm	glu5sa[m] --> h2o[m] + h[m] + 1pyr5c[m]	R03314	Non-Enzymatic	Non-Enzymatic	Non-Enzymatic	Non-Enzymatic
	R_r0074	L-glutamate gamma-semialdehyde dehydrogenase		r0074	1.2.1.88	Proline / ornithine degradation	L-Glutamate 5-semialdehyde + NAD+ + H2O --> L-Glutamate + NADH + H+			M_h2o_m + M_nad_m + M_glu5sa_m --> 2.0 M_h_m + M_nadh_m + M_glu_L_m	0	1000		0.011		0.0109994	0.0110012	0	2.7762		215	r0074	h2o[m] + nad[m] + glu5sa[m] --> 2.0 h[m] + nadh[m] + glu_L[m]	R00245	ALDH4A1	ENSG00000159423	HGNC:406	aldehyde dehydrogenase 4 family, member A1			Brenda, Literature, HumanCyc, Delta G 9.8kJ/mol	Medium	Medium	TRUE	25.5079
	R_GLU5Km	glutamate 5-kinase		GLU5Km	2.7.2.11	Proline synthesis	ATP + L-Glutamate --> ADP + L-Glutamyl 5-phosphate			M_atp_m + M_glu_L_m --> M_adp_m + M_glu5p_m	0	1000		0		0	1.19518e-06	0	2.7652		216	GLU5Km	atp[m] + glu_L[m] -> adp[m] + glu5p[m]	R00239	ALDH18A1	ENSG00000059573	HGNC:9722	aldehyde dehydrogenase 18 family, member A1			ATP consumption, KEGG, HumanCyc	Low	Medium	TRUE	14.6874
	R_G5SDym	glutamate-5-semialdehyde dehydrogenase		G5SDym	1.2.1.41	Proline synthesis	L-Glutamyl 5-phosphate + NADPH + H+ --> L-Glutamate 5-semialdehyde + Orthophosphate + NADP+			M_h_m + M_nadph_m + M_glu5p_m --> M_nadp_m + M_pi_m + M_glu5sa_m	-1000	1000		0		0	1.19518e-06	0	2.7652		217	G5SDym	h[m] + nadph[m] + glu5p[m] -> nadp[m] + pi[m] + glu5sa[m]	R03313	ALDH18A1	ENSG00000059573	HGNC:9722	aldehyde dehydrogenase 18 family, member A1				Low	Medium	TRUE	14.6874
	R_P5CRm	pyrroline-5-carboxylate reductase		P5CRm	1.5.1.2	Proline synthesis	(S)-1-Pyrroline-5-carboxylate + NADPH + H+ --> L-Proline + NADP+			2.0 M_h_m + M_nadph_m + M_1pyr5c_m --> M_nadp_m + M_pro_L_m	0	1000		0		0	8.10794e-07	0	1.87588		218	P5CRm	2.0 h[m] + nadph[m] + 1pyr5c[m] -> nadp[m] + pro_L[m]	R01251	PYCR1	ENSG00000183010	HGNC:9721	pyrroline-5-carboxylate reductase 1			Brenda, Literature, HumanCyc, KEGG	Low	Medium	TRUE	2.4163
	R_P5CRxm	pyrroline-5-carboxylate reductase		P5CRxm	1.5.1.2	Proline synthesis	(S)-1-Pyrroline-5-carboxylate + NADH + H+ --> L-Proline + NAD+			2.0 M_h_m + M_nadh_m + M_1pyr5c_m --> M_nad_m + M_pro_L_m	0	1000		0		0	8.10794e-07	0	1.87588		219	P5CRxm	2.0 h[m] + nadh[m] + 1pyr5c[m] -> nad[m] + pro_L[m]	R01248	PYCR1	ENSG00000183010	HGNC:9721	pyrroline-5-carboxylate reductase 1			Brenda, Literature, HumanCyc, KEGG	Low	Medium	TRUE	2.4163
	R_ORNTArm	ornithine aminotransferase		ORNTArm	2.6.1.13	Ornithine degradation	L-Ornithine + 2-Oxoglutarate --> L-Glutamate 5-semialdehyde + L-Glutamate			M_akg_m + M_orn_m --> M_glu_L_m + M_glu5sa_m	-1000	1000		0.007		0.00699965	0.007	-0.28871	0.007		220	ORNTArm	akg[m] + orn[m] --> glu_L[m] + glu5sa[m]	R00667	OAT	ENSG00000065154	HGNC:8091	ornithine aminotransferase				Medium	Low	TRUE	15.9076
	R_ORNDC	ornithine decarboxylase		ORNDC	4.1.1.17	Ornithine degradation (cytosolic)	L-Ornithine --> Putrescine + CO2			M_h_c + M_orn_c --> M_co2_c + M_ptrc_c	0	1000		0		0	1.42408e-07	0	0.295188		221	ORNDC	h[c] + orn[c] -> co2[c] + ptrc[c]	R00670	ODC1	ENSG00000115758	HGNC:8109	ornithine decarboxylase 1			HumanCyc, KEGG, CO2 production	Medium	Medium	FALSE	1.3904
	R_PTRCOX1	diamine oxidase		PTRCOX1	1.4.3.22	Ornithine degradation (cytosolic)	Putrescine + Oxygen + H2O --> 4-Aminobutyraldehyde + Ammonia + Hydrogen peroxide			M_h2o_c + M_o2_c + M_ptrc_c --> M_h2o2_c + M_nh4_c + M_4abutn_c	0	1000		0		0	1.42408e-07	0	0.295188		222	PTRCOX1	h2o[c] + o2[c] + ptrc[c] -> h2o2[c] + nh4[c] + 4abutn[c]	R01151	AOC1	ENSG00000002726	HGNC:80	amine oxidase, copper containing 1			HumanCyc, KEGG, Delta G 24kJ/mol, Oxygen consumption	Not detected	Low	FALSE	-5.2802
	R_r0464c_MitoCore	aldehyde dehydrogenase (NAD+)		r0464c_MitoCore	1.2.1.3	Ornithine degradation (cytosolic)	4-Aminobutyraldehyde + NADP+ + H2O --> 4-Aminobutanoate + NADPH + H+			M_h2o_c + M_nadp_c + M_4abutn_c --> 2.0 M_h_c + M_nadph_c + M_4abut_c	0	1000		0		0	1.42408e-07	0	0.295188		223	r0464	h2o[m] + nadp[m] + 4abutn[m] -> 2.0 h[m] + nadph[m] + 4abut[m]	R01986	ALDH7A1 or ALDH9A1	ENSG00000164904 or ENSG00000143149	HGNC:877 or HGNC:412	aldehyde dehydrogenase family	Also ALDH2 but not expressed in heart		HumanCyc, KEGG, Delta G 9.8kJ/mol	Medium or Medium	Low or Low	TRUE, TRUE, TRUE, TRUE	17.6418, 10.116, 13.8432, 23.4278
	R_ABUTD	aldehyde dehydrogenase (NAD+)		ABUTD	1.2.1.3	Ornithine degradation (cytosolic)	4-Aminobutyraldehyde + NAD+ + H2O --> 4-Aminobutanoate + NADH + H+			M_h2o_c + M_nad_c + M_4abutn_c --> 2.0 M_h_c + M_nadh_c + M_4abut_c	0	1000		0		0	1.37435e-07	0	0.285015		224	ABUTD	h2o[c] + nad[c] + 4abutn[c] -> 2.0 h[c] + nadh[c] + 4abut[c]	R02549	ALDH7A1 or ALDH9A1	ENSG00000164904 or ENSG00000143149	HGNC:877 or HGNC:412	aldehyde dehydrogenase family	Also ALDH2 but not expressed in heart		HumanCyc, KEGG, Delta G 9.8kJ/mol	Medium or Medium	Low or Low	TRUE, TRUE, TRUE, TRUE	17.6418, 10.116, 13.8432, 23.4278
	R_ARGDCm	arginine decarboxylase		ARGDCm	4.1.1.19	Arginine degradation	L-Arginine --> Agmatine + CO2			M_h_m + M_arg_L_m --> M_co2_m + M_agm_m	0	1000		0		0	1.15002e-07	0	0.156718		225	ARGDCm	h[m] + arg_L[m] -> co2[m] + agm[m]	R00566	AZIN2	ENSG00000142920	HGNC:29957	antizyme inhibitor 2	Unclear if localisation is in mitochondrial matrix or just associated with mitochondrial membranes. Matrix location avoids transport step		CO2 production, KEGG, HumanCyc	Low	Medium	FALSE	-1.0247
	R_AGMTm	agmatinase		AGMTm	3.5.3.11	Arginine degradation	Agmatine + H2O --> Putrescine + Urea			M_h2o_m + M_agm_m --> M_ptrc_m + M_urea_m	-1000	1000		0		0	1.15002e-07	0	0.156718		226	AGMTm	h2o[m] + agm[m] -> ptrc[m] + urea[m]	R01157	AGMAT	ENSG00000116771	HGNC:18407	agmatine ureohydrolase (agmatinase)	Genecards shows expression in heart			Not detected	Not detected	TRUE	4.986
	R_PTRCAT1m_MitoCore	spermidine/spermine N1-acetyltransferase family member 2		PTRCAT1m_MitoCore	2.3.1.57	Arginine degradation	Acetyl-CoA + Putrescine --> CoA + N-Acetylputrescine			M_accoa_m + M_ptrc_m --> M_h_m + M_coa_m + M_aprut_m	0	1000		0		0	1.15002e-07	0	0.156718		227	PTRCAT1	accoa[c] + ptrc[c] -> h[c] + coa[c] + aprut[c]	R01154	SAT2	ENSG00000141504	HGNC:23160	spermidine/spermine N1-acetyltransferase family member 2	Does have mitochondrial evidence despite not being in MitoCarta		KEGG, HumanCyc, Brenda, Delta G 5.3kJ/mol	Medium	Not detected	FALSE	-8.2811
	R_APRTO2m_MitoCore	monoamine oxidase B		APRTO2m_MitoCore	1.4.3.4	Arginine degradation	N-Acetylputrescine + H2O + Oxygen --> N4-Acetylaminobutanal + Ammonia + Hydrogen peroxide			M_h2o_m + M_o2_m + M_aprut_m --> M_h2o2_m + M_nh4_m + M_n4abutn_m	0	1000		0		0	1.15002e-07	0	0.156718		228	APRTO2	h2o[c] + o2[c] + aprut[c] -> h2o2[c] + nh4[c] + n4abutn[c]	R04025	MAOB	ENSG00000069535	HGNC:6834	monoamine oxidase B			Oxygen consumption, Ammonia production, KEGG, HumanCyc, Delta G 24kJ/mol	High	High	TRUE	4.5081
	R_NABTNOm	aldehyde dehydrogenase family		NABTNOm	1.2.1.3	Arginine degradation	N4-Acetylaminobutanal + NAD+ + H2O --> 4-Acetamidobutanoate + NADH + H+			M_h2o_m + M_nad_m + M_n4abutn_m --> 2.0 M_h_m + M_nadh_m + M_4aabutn_m	0	1000		0		0	1.15002e-07	0	0.156718		229	NABTNOm	h2o[m] + nad[m] + n4abutn[m] -> 2.0 h[m] + nadh[m] + 4aabutn[m]	R05050	ALDH1B1 or ALDH3A2 or ALDH7A1 or ALDH9A1	ENSG00000137124 or ENSG00000072210 or ENSG00000164904 or ENSG00000143149	HGNC:407 or HGNC:403 or HGNC:877 or HGNC:412	aldehyde dehydrogenase family	Also ALDH2 but not expressed in heart		KEGG, HumanCyc, Delta G 9.8kJ/mol	Low or Medium or Medium or Medium	High or Medium or Low or Low	TRUE, TRUE, TRUE, TRUE	17.6418, 10.116, 13.8432, 23.4278
	R_4aabutn_MitoCore	Unknown		4aabutn_MitoCore	3.5.1.63	Arginine degradation	4-Acetamidobutanoate + H2O --> 4-Aminobutanoate + Acetate			M_h2o_m + M_4aabutn_m --> M_4abut_m + M_ac_m	0	1000		0		0	1.15002e-07	0	0.156718		230	N/A	N/A	R01987	Unknown	Unknown	Unknown	Unknown			KEGG, HumanCyc
	R_GLUDC	glutamate decarboxylase		GLUDC	4.1.1.15	GABA shunt	L-Glutamate --> 4-Aminobutanoate + CO2			M_h_c + M_glu_L_c --> M_co2_c + M_4abut_c	0	1000		0		0	1.28055e-06	0	2.7774		231	GLUDC	h[c] + glu_L[c] -> co2[c] + 4abut[c]	R00261	GAD2	ENSG00000136750	HGNC:4093	glutamate decarboxylase 2 (pancreatic islets and brain, 65kDa)	GAD1 and GLUL not expressed in heart		CO2 production, Brenda, KEGG, HumanCyc	Not detected	Medium	FALSE	-7.9301
	R_4ABUTtm	4-aminobutanoate (GABA) mitochondrial transport via diffusion		4ABUTtm	N/A	GABA shunt - transport	4-aminobutanoate (GABA) mitochondrial transport	Yes		M_4abut_c --> M_4abut_m	-1000	1000		0		0	1.28055e-06	0	2.7774		232	4ABUTtm	4abut[c] --> 4abut[m]	N/A	Unknown	Unknown	Unknown
	R_ABTArm	4-aminobutyrate---2-oxoglutarate transaminase		ABTArm	2.6.1.19	GABA shunt	4-Aminobutanoate + 2-Oxoglutarate --> Succinate semialdehyde + L-Glutamate			M_akg_m + M_4abut_m --> M_glu_L_m + M_sucsal_m	-1000	1000		0		0	1.28055e-06	0	2.7774		233	ABTArm	akg[m] + 4abut[m] --> glu_L[m] + sucsal[m]	R01648	ABAT	ENSG00000183044	HGNC:23	4-aminobutyrate aminotransferase				Low	Not detected	TRUE	10.6859
	R_r0178	succinate-semialdehyde dehydrogenase (NAD+)		r0178	1.2.1.24	GABA shunt	Succinate semialdehyde + NAD+ + H2O --> Succinate + NADH + H+			M_h2o_m + M_nad_m + M_sucsal_m --> 2.0 M_h_m + M_nadh_m + M_succ_m	0	1000		0		0	1.28055e-06	0	2.7774		234	r0178	h2o[m] + nad[m] + sucsal[m] --> 2.0 h[m] + nadh[m] + succ[m]	R00713	ALDH5A1	ENSG00000112294	HGNC:408	aldehyde dehydrogenase 5 family, member A1	NADPH version does not exist in mammals		HumanCyc, KEGG, Brenda, Delta G 9.8kJ/mol	Low	Medium	TRUE	10.6859
	R_GLUDxm	glutamate dehydrogenase [NAD(P)+]		GLUDxm	1.4.1.3	Glutamate degradation/synthesis	L-Glutamate + NAD+ + H2O --> 2-Oxoglutarate + NH3 + NADH + H+			M_h2o_m + M_nad_m + M_glu_L_m --> M_nh4_m + M_h_m + M_nadh_m + M_akg_m	0	1000		0.2773		0	0.294	0	0.33		235	GLUDxm	h2o[m] + nad[m] + glu_L[m] --> nh4[m] + h[m] + nadh[m] + akg[m]	R00243	GLUD1 or GLUD2	ENSG00000148672 or ENSG00000182890	HGNC:4335 or HGNC:4336	glutamate dehydrogenase 1 or 2	both isoforms expressed in all tissues. GLUD1 parental protein localizes to mitochondria and the cytoplasm, GLUD2 is specifically targeted to mitochondria - PMID:18688271. Reaction could be reversible (certainly in liver PMID:19895831, 23412807) but probably not other tissues. If this is allowed in the model this will allow the free interconversion of NADH, and NADPH		NH4 production, Delta G 8.7kJ/mol	Medium or Medium	Medium and Medium	TRUE, FALSE	14.9838, 0.4661
	R_GLUDym	glutamate dehydrogenase [NAD(P)+]		GLUDym	1.4.1.3	Glutamate degradation/synthesis	L-Glutamate + NADP+ + H2O --> 2-Oxoglutarate + NH3 + NADPH + H+			M_h2o_m + M_nadp_m + M_glu_L_m --> M_nh4_m + M_h_m + M_nadph_m + M_akg_m	0	1000		0.0167		0	0.294	0	0.33		236	GLUDym	h2o[m] + nadp[m] + glu_L[m] --> nh4[m] + h[m] + nadph[m] + akg[m]	R00248	GLUD1 or GLUD2	ENSG00000148672 or ENSG00000182890	HGNC:4335 or HGNC:4336	glutamate dehydrogenase 1 or 2	both isoforms expressed in all tissues. GLUD1 parental protein localizes to mitochondria and the cytoplasm, GLUD2 is specifically targeted to mitochondria - PMID:18688271. Reaction could be reversible (certainly in liver PMID:19895831, 23412807) but if this is allowed in the model this will allow the free interconversion of NADH, and NADPH		NH4 production, Delta G 8.7kJ/mol	Medium or Medium	Medium and Medium	TRUE, FALSE	14.9838, 0.4661
	R_GLUDxi	glutamate dehydrogenase [NAD(P)+]		GLUDxi	1.4.1.3	Glutamate degradation/synthesis - cytosolic	L-Glutamate + NAD+ + H2O --> 2-Oxoglutarate + NH3 + NADH + H+			M_h2o_c + M_nad_c + M_glu_L_c --> M_nh4_c + M_h_c + M_nadh_c + M_akg_c	0	1000		0		0	1.77306e-06	0	0.33		237	GLUDxi	h2o[c] + nad[c] + glu_L[c] -> nh4[c] + h[c] + nadh[c] + akg[c]	R00243	GLUD1	ENSG00000148672	HGNC:4335	glutamate dehydrogenase 1	both isoforms expressed in all tissues. GLUD1 parental protein localizes to mitochondria and the cytoplasm, GLUD2 is specifically targeted to mitochondria - PMID:18688271. Reaction could be reversible (certainly in liver PMID:19895831, 23412807) but if this is allowed in the model this will allow the free interconversion of NADH, and NADPH		NH4 production, Delta G 8.7kJ/mol	Medium	Medium	TRUE	14.9838
	R_GLUDy	glutamate dehydrogenase [NAD(P)+]		GLUDy	1.4.1.3	Glutamate degradation/synthesis - cytosolic	L-Glutamate + NADP+ + H2O --> 2-Oxoglutarate + NH3 + NADPH + H+			M_h2o_c + M_nadp_c + M_glu_L_c --> M_nh4_c + M_h_c + M_nadph_c + M_akg_c	0	1000		0		0	3.22698e-06	0	0.33		238	GLUDy	h2o[c] + nadp[c] + glu_L[c] -> nh4[c] + h[c] + nadph[c] + akg[c]	R00248	GLUD1	ENSG00000148672	HGNC:4335	glutamate dehydrogenase 1	both isoforms expressed in all tissues. GLUD1 parental protein localizes to mitochondria and the cytoplasm, GLUD2 is specifically targeted to mitochondria - PMID:18688271. Reaction could be reversible (certainly in liver PMID:19895831, 23412807) but if this is allowed in the model this will allow the free interconversion of NADH, and NADPH		NH4 production, Delta G 8.7kJ/mol	Medium	Medium	TRUE	14.9838
	R_GLNS	glutamate---ammonia ligase		GLNS	6.3.1.2	Glutamine synthesis	ATP + L-Glutamate + NH3 --> ADP + Orthophosphate + L-Glutamine			M_nh4_c + M_atp_c + M_glu_L_c --> M_h_c + M_adp_c + M_pi_c + M_gln_L_c	0	1000		0		0	1.19518e-06	0	2.60381		239	GLNS	nh4[c] + atp[c] + glu_L[c] -> h[c] + adp[c] + pi[c] + gln_L[c]	R00253	GLUL	ENSG00000135821	HGNC:4341	Glutamine synthetase	Although some evidence for mitochondrial version MitoCarta says no.		ATP consumption, Brenda, KEGG, HumanCyc	High	Not detected	FALSE	0.5237
	R_GLUNm	glutaminase		GLUNm	3.5.1.2	Glutamine degradation	L-Glutamine + H2O --> L-Glutamate + NH3			M_h2o_m + M_gln_L_m --> M_nh4_m + M_glu_L_m	0	1000		0		0	1.19518e-06	0	2.60381		240	GLUNm	h2o[m] + gln_L[m] -> nh4[m] + glu_L[m]	R00256	GLS or GLS2	ENSG00000115419 or ENSG00000135423	HGNC:4331 or HGNC:29570	Glutaminase	Isoform 3 of GLS is mitochondrial		Literature, Modelling	Medium or Not detected	Medium or Medium	TRUE, TRUE	20.9853, 13.0829
	R_GLUN_MitoCore	glutaminase		GLUN_MitoCore	3.5.1.2	Glutamine degradation - cytosolic	L-Glutamine + H2O --> L-Glutamate + NH3			M_h2o_c + M_gln_L_c --> M_nh4_c + M_glu_L_c	0	1000		0		0	8.72155e-07	0	2.01785		241	N/A	N/A	R00256	GLS or CAD	ENSG00000115419 or ENSG00000084774	HGNC:4331 or HGNC:1424	Glutaminase or carbamoyl-phosphate synthetase 2	Isoform 1 of GLS is cytosolic		Literature, Modelling	Medium or Low	Medium or Medium	TRUE, FALSE	20.9853, 1.0616
	R_PGCD	phosphoglycerate dehydrogenase		PGCD	1.1.1.95	Serine and glycine biosynthesis	3-Phospho-D-glycerate + NAD+ --> 3-Phosphonooxypyruvate + NADH + H+			M_nad_c + M_3pg_c --> M_h_c + M_nadh_c + M_3php_c	-1000	1000		0		0	8.14897e-07	0	0.33		242	PGCD	nad[c] + 3pg[c] -> h[c] + nadh[c] + 3php[c]	R01513	PHGDH	ENSG00000092621	HGNC:8923	phosphoglycerate dehydrogenase				Low	Low	FALSE	-3.3441
	R_PSERT	phosphoserine transaminase		PSERT	2.6.1.52	Serine and glycine biosynthesis	3-Phosphonooxypyruvate + L-Glutamate --> O-Phospho-L-serine + 2-Oxoglutarate			M_glu_L_c + M_3php_c --> M_akg_c + M_pser_L_c	-1000	1000		0		0	8.14897e-07	0	0.33		243	PSERT	glu_L[c] + 3php[c] -> akg[c] + pser_L[c]	R04173	PSAT1	ENSG00000135069	HGNC:19129	phosphoserine aminotransferase 1				Low	Not detected	FALSE	-4.0561
	R_PSP_L	phosphoserine phosphatase		PSP_L	3.1.3.3	Serine and glycine biosynthesis	O-Phospho-L-serine + H2O --> L-Serine + Orthophosphate			M_h2o_c + M_pser_L_c --> M_pi_c + M_ser_L_c	0	1000		0		0	8.14897e-07	0	0.33		244	PSP_L	h2o[c] + pser_L[c] -> pi[c] + ser_L[c]	R00582	PSPH	ENSG00000146733	HGNC:9577	phosphoserine phosphatase	PDXP has same activity but is not expressed in heart		HumanCyc, Brenda, KEGG	Low	Low	FALSE	-10.0112
	R_GHMT2r	glycine hydroxymethyltransferase		GHMT2r	2.1.2.1	Serine and glycine biosynthesis	Tetrahydrofolate + L-Serine --> 5,10-Methylenetetrahydrofolate + Glycine + H2O			M_thf_c + M_ser_L_c --> M_h2o_c + M_gly_c + M_mlthf_c	-1000	1000		0.043		0.0429959	0.0430016	-0.018	0.563736		245	GHMT2r	thf[c] + ser_L[c] --> h2o[c] + gly[c] + mlthf[c]	R00945	SHMT1	ENSG00000176974	HGNC:10850	serine hydroxymethyltransferase 1 (soluble)	SHMT2 is mitochondrial version			Low	Not detected	TRUE	6.2275
	R_FOLR2			FOLR2	1.5.1.3	Folate cytosolic	Folate + NADPH + H+ --> Dihydrofolate + NADP+			M_nadph_c + M_fol_c --> M_nadp_c + M_dhf_c	0	0		0		0	0	0	0		246	FOLR2	nadph[c] + fol[c] -> nadp[c] + dhf[c]	R02236	DHFR	ENSG00000228716	HGNC:2861	dihydrofolate reductase	Switched off as can have no net flux without a sink for a folate pathway metabolite			Low	Medium	FALSE	0.8474
	R_DHFR			DHFR	1.5.1.3	Folate cytosolic	Dihydrofolate + NADPH + H+ --> Tetrahydrofolate + NADP+			M_h_c + M_nadph_c + M_dhf_c --> M_nadp_c + M_thf_c	0	0		0		0	0	0	0		247	DHFR	h[c] + nadph[c] + dhf[c] --> nadp[c] + thf[c]	R00939	DHFR	ENSG00000228716	HGNC:2861	dihydrofolate reductase	Switched off as can have no net flux without a sink for a folate pathway metabolite			Low	Medium	FALSE	0.8474
	R_MTHFD	methylenetetrahydrofolate dehydrogenase (NADP+)		MTHFD	1.5.1.5	Folate cytosolic	5,10-Methylenetetrahydrofolate + NADP+ --> 5,10-Methenyltetrahydrofolate + NADPH			M_nadp_c + M_mlthf_c --> M_nadph_c + M_methf_c	-1000	1000		0.043		0.0429959	0.0430016	-0.018	0.563736		248	MTHFD	nadp[c] + mlthf[c] --> nadph[c] + methf[c]	R01220	MTHFD1	ENSG00000100714	HGNC:7432	methylenetetrahydrofolate dehydrogenase (NADP+ dependent) 1, methenyltetrahydrofolate cyclohydrolase, formyltetrahydrofolate synthetase				Medium	Low	TRUE	5.7609
	R_MTHFC	methenyltetrahydrofolate cyclohydrolase		MTHFC	3.5.4.9	Folate cytosolic	5,10-Methenyltetrahydrofolate + H2O --> 10-Formyltetrahydrofolate + H+			M_h2o_c + M_methf_c --> M_10fthf_c + M_h_c	-1000	1000		0.053		0.0529959	0.0530016	-0.008	0.573736		249	MTHFC	h2o[c] + methf[c] --> 10fthf[c] + h[c]	R01655	MTHFD1 or MTHFD2L	ENSG00000100714 or ENSG00000163738	HGNC:7432 or HGNC:31865	methylenetetrahydrofolate dehydrogenase (NADP+ dependent) 1, methenyltetrahydrofolate cyclohydrolase, formyltetrahydrofolate synthetase	Also MTHFD2 but not expressed in heart			Medium or Low	Low or High	TRUE, TRUE	5.7609, 13.7285
	R_FTCD	formimidoyltransferase cyclodeaminase		FTCD	4.3.1.4	Folate cytosolic	5-Formiminotetrahydrofolate + H+ --> 5,10-Methenyltetrahydrofolate + Ammonia			2.0 M_h_c + M_5forthf_c --> M_nh4_c + M_methf_c	-1000	1000		0.01		0.00999959	0.01	0	0.01		250	FTCD	2.0 h[c] + 5forthf[c] -> nh4[c] + methf[c]	R02302	FTCD	ENSG00000160282	HGNC:3974	formimidoyltransferase cyclodeaminase	GeneCards has low level of expression in heart			Not detected	Not detected	FALSE	-10.6961
	R_FTHFL	formate---tetrahydrofolate ligase		FTHFL	6.3.4.3	Folate cytosolic	Tetrahydrofolate + Formate + ATP --> ADP + Orthophosphate + 10-Formyltetrahydrofolate			M_atp_c + M_thf_c + M_for_c --> M_10fthf_c + M_adp_c + M_pi_c	0	1000		0		0	6.5602e-08	0	0.008		251	FTHFL	atp[c] + thf[c] + for[c] -> 10fthf[c] + adp[c] + pi[c]	R00943	MTHFD1	ENSG00000100714	HGNC:7432	methylenetetrahydrofolate dehydrogenase (NADP+ dependent) 1, methenyltetrahydrofolate cyclohydrolase, formyltetrahydrofolate synthetase	MTHFD1L is the mitochondrial version. Directionality PMID:20645850		ATP consumption, KEGG, HumanCyc, literature PMID:20645850	Medium	Low	TRUE	5.7609
	R_FTHFDH	formyltetrahydrofolate dehydrogenase		FTHFDH	1.5.1.6	Folate cytosolic	10-Formyltetrahydrofolate + NADP+ + H2O --> Tetrahydrofolate + CO2 + NADPH + H+			M_10fthf_c + M_h2o_c + M_nadp_c --> M_h_c + M_nadph_c + M_co2_c + M_thf_c	0	1000		0.053		0.0529959	0.0530016	0	0.573736		252	FTHFDH	10fthf[c] + h2o[c] + nadp[c] -> h[c] + nadph[c] + co2[c] + thf[c]	R00941	ALDH1L1	ENSG00000144908	HGNC:3978	aldehyde dehydrogenase 1 family, member L1	ALDH1L2 is mitochondrial version		CO2 production, Delta G 9kJ/mol, KEGG	Low	Low	TRUE	11.9576
	R_r0060	L-serine ammonia-lyase		r0060	4.3.1.17 or 4.3.1.19	Serine degradation	L-Serine --> Pyruvate + Ammonia			M_ser_L_c --> M_nh4_c + M_pyr_c	0	1000		0		0	2.06855e-06	0	0.3555		253	r0060	ser_L[c] -> nh4[c] + pyr[c]	R00220	SDS or SRR or SDSL	ENSG00000135094 or ENSG00000167720 or ENSG00000139410	HGNC:10691 or HGNC:14398 or HGNC:30404	Serine dehydratases			HumanCyc, NH4 production, Delta G 7.5kJ/mol	Not detected or Low or Low	Medium or Low or High	FALSE, FALSE, TRUE	3.7304, 1.1551, 8.1111
	R_GHMT2rm	glycine hydroxymethyltransferase		GHMT2rm	2.1.2.1	Serine and glycine biosynthesis	Tetrahydrofolate + L-Serine --> 5,10-Methylenetetrahydrofolate + Glycine + H2O			M_thf_m + M_ser_L_m --> M_h2o_m + M_gly_m + M_mlthf_m	-1000	1000		-0.026		-0.0260008	-0.0259979	-0.286368	0.36		254	GHMT2rm	thf[m] + ser_L[m] --> h2o[m] + gly[m] + mlthf[m]	R00945	SHMT2	ENSG00000182199	HGNC:10852	serine hydroxymethyltransferase 2 (mitochondrial)	SHMT2 is mitochondrial version			Medium	Not detected	TRUE	15.6448
	R_GCCam	glycine dehydrogenase (aminomethyl-transferring)		GCCam	1.4.4.2	Glycine cleavage system (GCS)	Glycine + Lipoylprotein --> S-Aminomethyldihydrolipoylprotein + CO2			M_h_m + M_gly_m + M_lpro_m --> M_co2_m + M_alpro_m	-1000	1000		0.026		0.0259979	0.0260008	-0.36	0.286368		255	GCCam	h[m] + gly[m] + lpro[m] --> co2[m] + alpro[m]	R03425	GLDC	ENSG00000178445	HGNC:4313	glycine dehydrogenase (decarboxylating)	Although poor evidence of expression in heart (is in GeneCards) other parts of system are clearly expressed			Not detected	Not detected	TRUE	20.0566
	R_GCCbim	aminomethyltransferase		GCCbim	2.1.2.10	Glycine cleavage system (GCS)	S-Aminomethyldihydrolipoylprotein + Tetrahydrofolate --> Dihydrolipoylprotein + 5,10-Methylenetetrahydrofolate + Ammonia			M_thf_m + M_alpro_m --> M_nh4_m + M_mlthf_m + M_dhlpro_m	-1000	1000		0.026		0.0259979	0.0260008	-0.36	0.286368		256	GCCbim	thf[m] + alpro[m] -> nh4[m] + mlthf[m] + dhlpro[m]	R04125	AMT	ENSG00000145020	HGNC:473	aminomethyltransferase	Literature says the GCS is reversible			Low	High	TRUE	13.9633
	R_GCCcm	dihydrolipoyl dehydrogenase		GCCcm	1.8.1.4	Glycine cleavage system (GCS)	Dihydrolipoylprotein + NAD+ --> Lipoylprotein + NADH + H+			M_nad_m + M_dhlpro_m --> M_h_m + M_nadh_m + M_lpro_m	-1000	1000		0.026		0.0259979	0.0260008	-0.36	0.286368		257	GCCcm	nad[m] + dhlpro[m] --> h[m] + nadh[m] + lpro[m]	R03815	DLD	ENSG00000091140	HGNC:2898	dihydrolipoamide dehydrogenase				High	High	TRUE	31.2307
	R_r0514			r0514	1.5.1.3	Folate mitochondrial	Folate + NADPH + H+ --> Dihydrofolate + NADP+			M_nadph_m + M_fol_m --> M_nadp_m + M_dhf_m	-1000	1000		0		0	0	0	0		258	r0514	nadph[m] + fol[m] -> nadp[m] + dhf[m]	R02236	DHFRL1	ENSG00000178700	HGNC:27309	dihydrofolate reductase				Low	High	FALSE	-1.9119
	R_r0226			r0226	1.5.1.3	Folate mitochondrial	Dihydrofolate + NADPH + H+ --> Tetrahydrofolate + NADP+			M_h_m + M_nadph_m + M_dhf_m --> M_nadp_m + M_thf_m	-1000	1000		0		0	0	0	0		259	r0226	h[m] + nadph[m] + dhf[m] -> nadp[m] + thf[m]	R00939	DHFRL1	ENSG00000178700	HGNC:27309	dihydrofolate reductase				Low	High	FALSE	-1.9119
	R_MTHFDm	methylenetetrahydrofolate dehydrogenase (NADP+)		MTHFDm	1.5.1.5	Folate mitochondrial	5,10-Methylenetetrahydrofolate + NADP+ --> 5,10-Methenyltetrahydrofolate + NADPH			M_nadp_m + M_mlthf_m --> M_nadph_m + M_methf_m	-1000	0		0		-6.7865e-08	0	-0.008	0		260	MTHFDm	nadp[m] + mlthf[m] --> nadph[m] + methf[m]	R01220	MTHFD2L	ENSG00000163738	HGNC:31865	methylenetetrahydrofolate dehydrogenase	PMID: 24733394. Could also be MTHFD1 although classically though to be cytosolic but lots of mitochondrial evidence		Literature	Low	High	TRUE	13.7285
	R_MTHFD2m	methylenetetrahydrofolate dehydrogenase (NAD+)		MTHFD2m	1.5.1.15	Folate mitochondrial	5,10-Methylenetetrahydrofolate + NAD+ --> 5,10-Methenyltetrahydrofolate + NADH			M_nad_m + M_mlthf_m --> M_nadh_m + M_methf_m	-1000	0		0		-6.7865e-08	0	-0.008	0		261	MTHFD2m	nad[m] + mlthf[m] --> nadh[m] + methf[m]	R01218	MTHFD2L or MTHFD2	ENSG00000163738 or ENSG00000065911	HGNC:31865 or HGNC:7434	methylenetetrahydrofolate dehydrogenase	MTHFD2 is suggested to be embryonic or proliferating tissues only, but there is evidence for low expression in all tissues		Literature, HumanCyc	Low, Low	High, Not detected	TRUE, TRUE	13.7285, 15.5945
	R_MTHFCm	methenyltetrahydrofolate cyclohydrolase		MTHFCm	3.5.4.9	Folate mitochondrial	5,10-Methenyltetrahydrofolate + H2O --> 10-Formyltetrahydrofolate + H+			M_h2o_m + M_methf_m --> M_10fthf_m + M_h_m	-1000	1000		0		-6.7865e-08	0	-0.008	0		262	MTHFCm	h2o[m] + methf[m] --> 10fthf[m] + h[m]	R01655	MTHFD2L or MTHFD2	ENSG00000163738 or ENSG00000065911	HGNC:31865 or HGNC:7434	methylenetetrahydrofolate dehydrogenase	MTHFD2 is suggested to be embryonic or proliferating tissues only, but there is evidence for low expression in all tissues			Low, Low	High, Not detected	TRUE, TRUE	13.7285, 15.5945
	R_FTHFLm	formate---tetrahydrofolate ligase		FTHFLm	6.3.4.3	Folate mitochondrial	Tetrahydrofolate + Formate + ATP --> ADP + Orthophosphate + 10-Formyltetrahydrofolate			M_atp_m + M_thf_m + M_for_m --> M_10fthf_m + M_adp_m + M_pi_m	-1000	1000		0		0	6.8383e-08	0	0.008		263	FTHFLm	atp[m] + thf[m] + for[m] -> 10fthf[m] + adp[m] + pi[m]	R00943	MTHFD1L	ENSG00000120254	HGNC:21055	methylenetetrahydrofolate dehydrogenase (NADP+ dependent) 1-like	Reversible - PMID:20645850			Low	Medium	TRUE	19.7152
	R_FTHFDHm_MitoCore	formyltetrahydrofolate dehydrogenase		FTHFDHm_MitoCore	1.5.1.6	Folate mitochondrial	10-Formyltetrahydrofolate + NADP+ + H2O --> Tetrahydrofolate + CO2 + NADPH + H+			M_10fthf_m + M_h2o_m + M_nadp_m --> M_h_m + M_nadph_m + M_co2_m + M_thf_m	0	1000		0		0	6.8383e-08	0	0.008		264	N/A	N/A	R00941	ALDH1L2	ENSG00000136010	HGNC:26777	aldehyde dehydrogenase 1 family, member L2			CO2 production, Delta G 9kJ/mol, KEGG	Low	Medium	TRUE	13.3962
	R_GLYATm	glycine C-acetyltransferase		GLYATm	2.3.1.29	Glycine degradation	Acetyl-CoA + Glycine --> CoA + L-2-Amino-3-oxobutanoic acid			M_accoa_m + M_gly_m --> M_coa_m + M_2aobut_m	-1000	1000		0		0	1.64641e-07	0	0.350749		265	GLYATm	accoa[m] + gly[m] --> coa[m] + 2aobut[m]	R00371	GCAT	ENSG00000100116	HGNC:4188	glycine C-acetyltransferase				Medium	Medium	TRUE	19.7152
	R_AOBUTDsm	N/A		AOBUTDsm	Non-enzymatic	Glycine degradation	L-2-Amino-3-oxobutanoic acid --> Aminoacetone + CO2			M_h_m + M_2aobut_m --> M_co2_m + M_aact_m	0	1000		0		0	1.64641e-07	0	0.350749		266	AOBUTDsm	h[m] + 2aobut[m] -> co2[m] + aact[m]	R03758	Non-enzymatic	Non-enzymatic	Non-enzymatic	Non-enzymatic			CO2 production, KEGG
	R_AACTOORm_MitoCore	monoamine oxidase		AACTOORm_MitoCore	1.4.3.4	Glycine degradation	Aminoacetone + H2O + Oxygen --> Methylglyoxal + Ammonia + Hydrogen peroxide			M_h2o_m + M_o2_m + M_aact_m --> M_h2o2_m + M_nh4_m + M_mthgxl_m	0	1000		0		0	1.64641e-07	0	0.350749		267	AACTOOR	h2o[c] + o2[c] + aact[c] -> h2o2[c] + nh4[c] + mthgxl[c]	R02529	MAOB	ENSG00000069535	HGNC:6834	monoamine oxidase B	Recon2 only includes cytosolic verison - AACTOOR		Oxygen consumption, ammonia production, KEGG, HumanCyc	High	High	TRUE	4.5081
	R_LGTHLm_MitoCore	lactoylglutathione lyase		LGTHLm_MitoCore	4.4.1.5	Glycine degradation	Glutathione + Methylglyoxal -->(R)-S-Lactoylglutathione			M_mthgxl_m + M_gthrd_m --> M_lgt_S_m	-1000	1000		0		0	1.64641e-07	0	0.350749		268	LGTHL	mthgxl[c] + gthrd[c] -> lgt_S[c]	R02530	GLO1	ENSG00000124767	HGNC:4323	glyoxalase I	Although not in MitoCarta - actually has quite a lot of mitochondrial evidence. Recon2 only includes cytosolic verison - LGTHL			Medium	Not detected	FALSE	-5.0445
	R_GLYOXm	hydroxyacylglutathione hydrolase		GLYOXm	3.1.2.6	Glycine degradation	(R)-S-Lactoylglutathione + H2O --> Glutathione + (R)-Lactate			M_h2o_m + M_lgt_S_m --> M_h_m + M_gthrd_m + M_lac_D_m	0	1000		0		0	1.64641e-07	0	0.350749		269	GLYOXm	h2o[m] + lgt_S[m] -> h[m] + gthrd[m] + lac_D[m]	R01736	HAGH	ENSG00000063854	HGNC:4805	hydroxyacylglutathione hydrolase			KEGG, HumanCyc, Delta G 5.8kJ/mol	High	Medium	TRUE	21.5442
	R_LDH_Dm_MitoCore	D-lactate dehydrogenase (cytochrome)		LDH_Dm_MitoCore	1.1.1.28	Glycine degradation	(R)-Lactate + NAD+ --> Pyruvate + NADH + H+			M_nad_m + M_lac_D_m --> M_h_m + M_nadh_m + M_pyr_m	-1000	1000		0		0	1.64641e-07	0	0.350749		270	LDH_D	nad[c] + lac_D[c] --> h[c] + nadh[c] + pyr[c]	R00704	LDHD	ENSG00000166816	HGNC:19708	Probable D-lactate dehydrogenase, mitochondrial	There is an idea that this is coupled to cytochrome c - even in UniProt and HumanCyc or quinone in HumanCyc- however actual evidence for this is very poor in mammals even if homolog in yeast. Certainly NAD binding site and perhaps FAD.			Medium	High	TRUE	13.493
	R_CBPSam	carbamoyl-phosphate synthase (ammonia)		CBPSam	6.3.4.16	Citrulline biosynthesis	2 ATP + Ammonia + HCO3 --> 2 ADP + Orthophosphate + Carbamoyl phosphate			M_nh4_m + 2.0 M_atp_m + M_hco3_m --> 2.0 M_h_m + 2.0 M_adp_m + M_pi_m + M_cbp_m	0	1000		0		0	1.99436e-07	0	0.33		271	CBPSam	nh4[m] + 2.0 atp[m] + hco3[m] -> 2.0 h[m] + 2.0 adp[m] + pi[m] + cbp[m]	R00149	CPS1	ENSG00000021826	HGNC:2323	carbamoyl-phosphate synthase 1, mitochondrial	Mass-spec evidence for heart expression		HumanCyc, KEGG, Literature, Delta G 7.4kJ/mol	Low	Not detected	TRUE	15.5621
	R_OCBTm	ornithine carbamoyltransferase		OCBTm	2.1.3.3	Citrulline biosynthesis	Carbamoyl phosphate + L-Ornithine --> Orthophosphate + L-Citrulline			M_orn_m + M_cbp_m --> M_h_m + M_pi_m + M_citr_L_m	0	1000		0		0	1.99436e-07	0	0.33		272	OCBTm	orn[m] + cbp[m] -> h[m] + pi[m] + citr_L[m]	R01398	OTC	ENSG00000036473	HGNC:8512	Ornithine carbamoyltransferase, mitochondrial	Not expressed in heart but have included due to presence of CPS1. GeneCards has low expression in heart		HumanCyc, KEGG, Delta G 9kJ/mol	Not detected	Not detected	TRUE	7.1641
	R_NOS1	nitric-oxide synthase (NADPH)		NOS1	1.14.13.39	NOS Signalling	L-Arginine + Oxygen + NADPH + H+ --> N-(omega)-Hydroxyarginine + NADP+ + H2O			M_o2_c + M_h_c + M_nadph_c + M_arg_L_c --> M_h2o_c + M_nadp_c + M_nwharg_c	0	1000		0		0	6.9067e-08	0	0.158633		273	NOS1	o2[c] + h[c] + nadph[c] + arg_L[c] -> h2o[c] + nadp[c] + nwharg[c]	R00558	NOS2	ENSG00000007171	HGNC:7873	nitric oxide synthase 2, inducible	NOS1 brain version, NOS3 kidney version		Oxygen consumption, Brenda, KEGG, HumanCyc	Not detected	Medium	FALSE	-1.9426
	R_NOS2	nitric-oxide synthase (NADPH)		NOS2	1.14.13.39	NOS Signalling	NADPH + 2 N-(omega)-Hydroxyarginine + 2 Oxygen + H+ --> NADP+ + 2 Nitric oxide + 2 L-Citrulline + 2 H2O			M_o2_c + M_nadph_c + M_nwharg_c --> M_h2o_c + M_h_c + M_nadp_c + M_citr_L_c + M_no_c	0	1000		0		0	6.9067e-08	0	0.158633		274	NOS2	o2[c] + nadph[c] + nwharg[c] -> h2o[c] + h[c] + nadp[c] + citr_L[c] + no[c]	R00111	NOS2	ENSG00000007171	HGNC:7873	nitric oxide synthase 2, inducible	NOS1 brain version, NOS3 kidney version		Oxygen consumption, Brenda, KEGG, HumanCyc	Not detected	Medium	FALSE	-1.9426
	R_r0129	glutathione hydrolase		r0129	3.4.19.13	Glutathione degradation	Glutathione + H2O --> Cys-Gly + L-Glutamate			M_h2o_c + M_gthrd_c --> M_glu_L_c + M_cgly_c	0	1000		0		0	4.36078e-07	0	1.00892		275	r0129	h2o[c] + gthrd[c] --> glu_L[c] + cgly[c]	R00494	GGT6 or GGT7	ENSG00000167741 or ENSG00000131067	HGNC:26891 or HGNC:4259	gamma-glutamyltransferase 6	Also GGT1 or GGT5 but not expressed in heart		KEGG, HumanCyc	Not detected or Low	Medium or Low	FALSE, FALSE	-10.6961, -9.2075
	R_AMPTASECG	membrane alanyl aminopeptidase		AMPTASECG	3.4.11.2	Glutathione degradation	Cys-Gly + H2O --> L-Cysteine + Glycine			M_h2o_c + M_cgly_c --> M_gly_c + M_cys_L_c	0	1000		0		0	4.36078e-07	0	1.00892		276	AMPTASECG	h2o[c] + cgly[c] -> gly[c] + cys_L[c]	R00899	ANPEP	ENSG00000166825	HGNC:500	alanyl (membrane) aminopeptidase			KEGG, HumanCyc	Low	Not detected	FALSE	-1.5916
	R_GLUCYS	glutamate---cysteine ligase		GLUCYS	6.3.2.2	Glutathione synthesis	ATP + L-Glutamate + L-Cysteine --> ADP + Orthophosphate + gamma-L-Glutamyl-L-cysteine			M_atp_c + M_glu_L_c + M_cys_L_c --> M_h_c + M_adp_c + M_pi_c + M_glucys_c	0	1000		0		0	4.36078e-07	0	1.00892		277	GLUCYS	atp[c] + glu_L[c] + cys_L[c] -> h[c] + adp[c] + pi[c] + glucys[c]	R00894	GCLC	ENSG00000001084	HGNC:4311	glutamate-cysteine ligase, catalytic subunit			HumanCyc, KEGG, Delta G 6.4kJ/mol, ATP consumption	Low	Low	FALSE	-5.1848
	R_GTHS	glutathione synthase		GTHS	6.3.2.3	Glutathione synthesis	ATP + gamma-L-Glutamyl-L-cysteine + Glycine --> ADP + Orthophosphate + Glutathione			M_atp_c + M_gly_c + M_glucys_c --> M_h_c + M_adp_c + M_pi_c + M_gthrd_c	0	1000		0		0	4.36078e-07	0	1.00892		278	GTHS	atp[c] + gly[c] + glucys[c] -> h[c] + adp[c] + pi[c] + gthrd[c]	R00497	GSS	ENSG00000100983	HGNC:4624	Glutathione synthetase			HumanCyc, KEGG, Delta G 6.4kJ/mol, ATP consumption	Medium	Low	FALSE	-8.0704
	R_r0399	phenylalanine 4-monooxygenase		r0399	1.14.16.1	Phenylalanine degradation	Tetrahydrobiopterin + L-Phenylalanine + Oxygen --> Dihydrobiopterin + L-Tyrosine + H2O			M_o2_c + M_thbpt_c + M_phe_L_c --> M_h2o_c + M_dhbpt_c + M_tyr_L_c	0	1000		0		0	1.79567e-07	0	0.012		279	r0399	o2[c] + thbpt[c] + phe_L[c] --> h2o[c] + dhbpt[c] + tyr_L[c]	R01795	PAH	ENSG00000171759	HGNC:8582	phenylalanine hydroxylase	GeneCards shows low expression in heart		Oxygen consumption, KEGG, HumanCyc, Brenda	Not detected	Not detected	FALSE	-1.849
	R_DHPR	6,7-dihydropteridine reductase		DHPR	1.5.1.34	Phenylalanine degradation	Dihydrobiopterin + NADH + H+ --> Tetrahydrobiopterin + NAD+			M_h_c + M_nadh_c + M_dhbpt_c --> M_nad_c + M_thbpt_c	-1000	1000		0		0	1.79567e-07	0	0.012		280	DHPR	h[c] + nadh[c] + dhbpt[c] -> nad[c] + thbpt[c]	R01793	QDPR	ENSG00000151552	HGNC:9752	quinoid dihydropteridine reductase	Mitochondrial version also			Medium	Not detected	TRUE	6.1455
	R_TYRTA	aspartate transaminase		TYRTA	2.6.1.1 or 2.6.1.5	Tyrosine degradation	L-Tyrosine + 2-Oxoglutarate --> 3-(4-Hydroxyphenyl)pyruvate + L-Glutamate			M_akg_c + M_tyr_L_c --> M_34hpp_c + M_glu_L_c	-1000	1000		0		-1.56649e-07	1.20201e-07	-0.307	0.023		281	TYRTA	akg[c] + tyr_L[c] --> 34hpp[c] + glu_L[c]	R00734	GOT1	ENSG00000120053	HGNC:4432	glutamic-oxaloacetic transaminase 1, soluble			HumanCyc	High	ND	FALSE	-2.9098
	R_TYRTB_MitoCore	L-amino-acid oxidase		TYRTB_MitoCore	1.4.3.2	Tyrosine degradation	L-Tyrosine + H2O + Oxygen --> 3-(4-Hydroxyphenyl)pyruvate + Ammonia + Hydrogen peroxide			M_tyr_L_c + M_h2o_c + M_o2_c --> M_nh4_c + M_h2o2_c + M_34hpp_c	0	1000		0		0	1.56649e-07	0	0.320358		282	N/A	N/A	R00729	IL4I1	ENSG00000104951	HGNC:19094	interleukin 4 induced 1	Genecards shows expression in heart		HumanCyc, KEGG, Delta G 23kJ/mol	Not detected	Not detected	FALSE	-6.2297
	R_34HPPOR	4-hydroxyphenylpyruvate dioxygenase		34HPPOR	1.13.11.27	Tyrosine degradation	3-(4-Hydroxyphenyl)pyruvate + Oxygen --> Homogentisate + CO2			M_o2_c + M_34hpp_c --> M_co2_c + M_hgentis_c	0	1000		0		0	1.20201e-07	0	0.023		283	34HPPOR	o2[c] + 34hpp[c] -> co2[c] + hgentis[c]	R02521	HPD	ENSG00000158104	HGNC:5147	4-hydroxyphenylpyruvate dioxygenase			HumanCyc, KEGG, Delta G 109.7kJ/mol, CO2 production, Oxygen consumption	Low	Not detected	FALSE	-9.2075
	R_HGNTOR	homogentisate 1,2-dioxygenase		HGNTOR	1.13.11.5	Tyrosine degradation	Homogentisate + Oxygen --> 4-Maleylacetoacetate			M_o2_c + M_hgentis_c --> M_h_c + M_4mlacac_c	0	1000		0		0	1.20201e-07	0	0.023		284	HGNTOR	o2[c] + hgentis[c] -> h[c] + 4mlacac[c]	R02519	HGD	ENSG00000113924	HGNC:4892	homogentisate 1,2-dioxygenase	Genecards shows expression in heart		HumanCyc, Brenda, KEGG, Delta G 81.9kJ/mol, Oxygen consumption	Not detected	Not detected	FALSE	-5.1848
	R_MACACI	maleylacetoacetate isomerase		MACACI	5.2.1.2	Tyrosine degradation	4-Maleylacetoacetate --> 4-Fumarylacetoacetate			M_4mlacac_c --> M_4fumacac_c	0	1000		0		0	1.20201e-07	0	0.023		285	MACACI	4mlacac[c] -> 4fumacac[c]	R03181	GSTZ1	ENSG00000100577	HGNC:4643	glutathione S-transferase zeta 1			HumanCyc, KEGG	Low	Medium	TRUE	14.1262
	R_FUMAC	fumarylacetoacetase		FUMAC	3.7.1.2	Tyrosine degradation	4-Fumarylacetoacetate + H2O --> Acetoacetate + Fumarate			M_h2o_c + M_4fumacac_c --> M_h_c + M_acac_c + M_fum_c	0	1000		0		0	1.20201e-07	0	0.023		286	FUMAC	h2o[c] + 4fumacac[c] -> h[c] + acac[c] + fum[c]	R01364	FAH	ENSG00000103876	HGNC:3579	fumarylacetoacetate hydrolase (fumarylacetoacetase)			HumanCyc, KEGG, Delta G 12.8kJ/mol	Medium	Not detected	FALSE	-0.3604
	R_ASNS1	asparagine synthetase (glutamine-hydrolyzing)		ASNS1	6.3.5.4	Asparagine synthesis	ATP + L-Aspartate + L-Glutamine + H2O --> AMP + Diphosphate + L-Asparagine + L-Glutamate			M_h2o_c + M_atp_c + M_asp_L_c + M_gln_L_c --> M_h_c + M_glu_L_c + M_amp_c + M_ppi_c + M_asn_L_c	0	1000		0		0	2.90718e-07	0	0.672616		287	ASNS1	h2o[c] + atp[c] + asp_L[c] + gln_L[c] -> h[c] + glu_L[c] + amp[c] + ppi[c] + asn_L[c]	R00578	ASNS	ENSG00000070669	HGNC:753	asparagine synthetase (glutamine-hydrolyzing)			HumanCyc, ATP consumption, Delta G 8.2kJ/mol	Low	Low	FALSE	-6.2297
	R_r0127	asparaginase		r0127	3.5.1.1	Asparagine degradation	L-Asparagine + H2O --> L-Aspartate + Ammonia			M_h2o_c + M_asn_L_c --> M_nh4_c + M_asp_L_c	0	1000		0.01		0.00999949	0.0100003	0	0.682616		288	r0127	h2o[c] + asn_L[c] -> nh4[c] + asp_L[c]	R00485	ASPG	ENSG00000166183	HGNC:20123	asparaginase	Recon2 has mito version but poor evidence for this localisation		Ammonia production, KEGG, HumanCyc	Low	Low	FALSE	-1.1966
	R_HISD	histidine ammonia-lyase		HISD	4.3.1.3	Histidine degradation	L-Histidine --> Urocanate + Ammonia			M_his_L_c --> M_nh4_c + M_urcan_c	0	1000		0.01		0.00999959	0.01	0	0.01		289	HISD	his_L[c] -> nh4[c] + urcan[c]	R01168	HAL	ENSG00000084110	HGNC:4806	histidine ammonia-lyase	GeneCards has low level of expression in heart		Ammonia production, KEGG, HumanCyc	Not detected	Medium	FALSE	-8.0704
	R_URCN	urocanate hydratase 1		URCN	4.2.1.49	Histidine degradation	Urocanate + H2O --> 4-Imidazolone-5-propanoate			M_h2o_c + M_urcan_c --> M_4izp_c	0	1000		0.01		0.00999959	0.01	0	0.01		290	URCN	h2o[c] + urcan[c] -> 4izp[c]	R02914	UROC1	ENSG00000159650	HGNC:26444	urocanate hydratase 1	GeneCards has low level of expression in heart		KEGG, HumanCyc	Not detected	ND	FALSE	-7.3264
	R_IZPN	amidohydrolase domain containing 1		IZPN	3.5.2.7	Histidine degradation	4-Imidazolone-5-propanoate + H2O --> N-Formimino-L-glutamate			M_h2o_c + M_4izp_c --> M_h_c + M_forglu_c	0	1000		0.01		0.00999959	0.01	0	0.01		291	IZPN	h2o[c] + 4izp[c] -> h[c] + forglu[c]	R02288	AMDHD1	ENSG00000139344	HGNC:28577	amidohydrolase domain containing 1	GeneCards has low level of expression in heart		Delta G 14.2kJ/mol, KEGG, HumanCyc, Brenda	Not detected	Not detected	FALSE	-10.6961
	R_GluForTx	formimidoyltransferase cyclodeaminase		GluForTx	2.1.2.5	Histidine degradation	5-Formiminotetrahydrofolate + L-Glutamate --> Tetrahydrofolate + N-Formimino-L-glutamate			M_h_c + M_thf_c + M_forglu_c --> M_glu_L_c + M_5forthf_c	-1000	1000		0.01		0.00999959	0.01	0	0.01		292	GluForTx	h[c] + thf[c] + forglu[c] -> glu_L[c] + 5forthf[c]	R02287	FTCD	ENSG00000160282	HGNC:3974	formimidoyltransferase cyclodeaminase	GeneCards has low level of expression in heart			Not detected	Not detected	FALSE	-10.6961
	R_APAT2rm	4-aminobutyrate---2-oxoglutarate transaminase		APAT2rm	2.6.1.19	Beta-alanine degradation	beta-Alanine + 2-Oxoglutarate --> 3-Oxopropanoate + L-Glutamate			M_akg_m + M_ala_B_m --> M_glu_L_m + M_msa_m	-1000	1000		0		0	0	0	0		293	APAT2rm	akg[m] + ala_B[m] --> glu_L[m] + msa[m]	R00908	ABAT	ENSG00000183044	HGNC:23	4-aminobutyrate aminotransferase				Low	Not detected	TRUE	10.6859
	R_MMSAD3m	malonate-semialdehyde dehydrogenase (acetylating)		MMSAD3m	1.2.1.18	Beta-alanine degradation	3-Oxopropanoate + CoA + NAD+ --> Acetyl-CoA + CO2 + NADH + H+			M_nad_m + M_coa_m + M_msa_m --> M_nadh_m + M_co2_m + M_accoa_m	0	1000		0		0	0	0	0		294	MMSAD3m	nad[m] + coa[m] + msa[m] -> nadh[m] + co2[m] + accoa[m]	R00705	ALDH6A1	ENSG00000119711	HGNC:7179	aldehyde dehydrogenase 6 family, member A1			CO2 production, Delta G 9kJ/mol, KEGG, HumanCyc	Medium	Not detected	TRUE	23.2735
	R_MMSAD3m2_MitoCore	malonate-semialdehyde dehydrogenase (acetylating)		MMSAD3m2_MitoCore	1.2.1.18	Beta-alanine degradation	3-Oxopropanoate + CoA + NADP+ --> Acetyl-CoA + CO2 + NADPH + H+			M_nadp_m + M_coa_m + M_msa_m --> M_nadph_m + M_co2_m + M_accoa_m	0	1000		0		0	0	0	0		295	N/A	N/A	R00706	ALDH6A1	ENSG00000119711	HGNC:7179	aldehyde dehydrogenase 6 family, member A1			CO2 production, Delta G 9kJ/mol, KEGG, HumanCyc	Medium	Not detected	TRUE	23.2735
	R_ASP1DC			ASP1DC	4.1.1.11	Beta-alanine synthesis	L-Aspartate --> beta-Alanine + CO2			M_h_c + M_asp_L_c --> M_co2_c + M_ala_B_c	0	0		0		0	0	0	0		296	ASP1DC	h[c] + asp_L[c] -> co2[c] + ala_B[c]	R00489	GADL1	ENSG00000144644	HGNC:27949	glutamate decarboxylase-like 1	Evidence for high expression for this in skeletal muscle but poor for heart. Does have low expression in GeneCards		Evidence for high expression for this in skeletal muscle but poor for heart	Not detected	ND	FALSE	-10.6961
	R_CKc	creatine kinase		CKc	2.7.3.2	Creatine ATP buffer	ATP + Creatine --> ADP + Phosphocreatine			M_atp_c + M_creat_c --> M_adp_c + M_pcreat_c	-1000	1000		0		-1000	900.074	-1000	903.922		297	CKc	atp[c] + creat[c] --> adp[c] + pcreat[c]	R01881	CKB or CKM	ENSG00000166165 or ENSG00000104879	HGNC:1991 or HGNC:1994	Creatine kinase				Medium or High	Low or high	FALSE, FALSE	0.8985, -3.4637
	R_CK	creatine kinase		CK	2.7.3.2	Creatine ATP buffer	ATP + Creatine --> ADP + Phosphocreatine			M_atp_m + M_creat_m --> M_adp_m + M_pcreat_m	-1000	1000		0		-900.074	1000	-903.922	1000		298	CK	atp[m] + creat[m] --> adp[m] + pcreat[m]	R01881	CKMT2	ENSG00000131730	HGNC:1996	Creatine kinase S-type, mitochondrial	CKMT1B and CKMT1A are expressed in non heart tissues			High	High	TRUE	18.2617
	R_ACOAHi	acetyl-CoA hydrolase		ACOAHi	3.1.2.1	Acetate production	Acetyl-CoA + H2O --> CoA + Acetate			M_h2o_c + M_accoa_c --> M_h_c + M_coa_c + M_ac_c	0	1000		0		0	6.20987e-07	0	1.0119		299	ACOAHi	h2o[c] + accoa[c] -> h[c] + coa[c] + ac[c]	R00227	ACOT12	ENSG00000172497	HGNC:24436	acyl-CoA thioesterase 12	GeneCards has low level of expression in heart		HumanCyc, KEGG, Delta G 7.3kJ/mol	Not detected	ND	FALSE	-0.3604
	R_ALCD2yf	alcohol dehydrogenase (NADP+)		ALCD2yf	1.1.1.2	Alcohol metabolism	Ethanol + NADP+ --> Acetaldehyde + NADPH + H+			M_nadp_c + M_etoh_c --> M_h_c + M_nadph_c + M_acald_c	0	1000		0		0	0	0	0		300	ALCD2yf	nadp[c] + etoh[c] -> h[c] + nadph[c] + acald[c]	R00746	AKR1A1	ENSG00000117448	HGNC:380	aldo-keto reductase family 1, member A1 (aldehyde reductase)			To prevent interconversion of NADPH and NADH	Medium	Low	FALSE	-6.6912
	R_ALCD2if	alcohol dehydrogenase		ALCD2if	1.1.1.1	Alcohol metabolism	Ethanol + NAD+ --> Acetaldehyde + NADH + H+			M_nad_c + M_etoh_c --> M_h_c + M_nadh_c + M_acald_c	0	1000		0		0	0	0	0		301	ALCD2if	nad[c] + etoh[c] -> h[c] + nadh[c] + acald[c]	R00754	ADH1C and ADH5	ENSG00000248144 and ENSG00000197894	HGNC:251 and HGNC:253	alcohol dehydrogenase	n humans, ADH exists in multiple forms as a dimer. Class 1 consists of α, β, and γ subunits. ADH1A, ADH1B, ADH4, ADH6, ADH7 not expressed in heart		To prevent interconversion of NADPH and NADH	Low and Medium	Low and Medium	FALSE, FALSE	1.294, 0.7016
	R_ACALDtm			ACALDtm	N/A	Alcohol metabolism	Acetaldehyde diffusion into mitochondrion	Yes		M_acald_m --> M_acald_c	-1000	1000		0		0	0	0	0		302	ACALDtm	acald[m] --> acald[c]	N/A	N/A	N/A	N/A	N/A						N/A	N/A
	R_ALDD2xm	aldehyde dehydrogenase (NAD+)		ALDD2xm	1.2.1.3	Alcohol metabolism	Acetaldehyde + NAD+ + H2O --> Acetate + NADH + H+			M_h2o_m + M_nad_m + M_acald_m --> 2.0 M_h_m + M_nadh_m + M_ac_m	0	1000		0		0	0	0	0		303	ALDD2xm	h2o[m] + nad[m] + acald[m] -> 2.0 h[m] + nadh[m] + ac[m]	R00710	ALDH1B1 or ALDH3A2 or ALDH7A1 or ALDH9A1	ENSG00000137124 or ENSG00000072210 or ENSG00000164904 or ENSG00000143149	HGNC:407 or HGNC:403 or HGNC:877 or HGNC:412	aldehyde dehydrogenase family	Also ALDH2 but not expressed in heart		Delta G 12kJ/mol, HumanCyc	Low or Medium or Medium or Medium	High or Medium or Low or Low	TRUE, TRUE, TRUE, TRUE	17.6418, 10.116, 13.8432, 23.4278
	R_ALDD2x	aldehyde dehydrogenase (NAD+)		ALDD2x	1.2.1.3	Alcohol metabolism	Acetaldehyde + NAD+ + H2O --> Acetate + NADH + H+			M_h2o_c + M_nad_c + M_acald_c --> 2.0 M_h_c + M_nadh_c + M_ac_c	0	1000		0		0	0	0	0		304	ALDD2x	h2o[c] + nad[c] + acald[c] -> 2.0 h[c] + nadh[c] + ac[c]	R00710	ALDH7A1 or ALDH9A1	ENSG00000164904 or ENSG00000143149	HGNC:877 or HGNC:412	aldehyde dehydrogenase family	Also ALDH2 but not expressed in heart		Delta G 12kJ/mol, HumanCyc	Medium or Medium	Low or Low	TRUE, TRUE	13.8432, 23.4278
	R_ACSm	acetate---CoA ligase		ACSm	6.2.1.1	Alcohol metabolism	ATP + Acetate + CoA --> AMP + Diphosphate + Acetyl-CoA			M_atp_m + M_coa_m + M_ac_m --> M_accoa_m + M_amp_m + M_ppi_m	0	1000		0		0	1.15002e-07	0	0.156718		305	ACSm	atp[m] + coa[m] + ac[m] -> accoa[m] + amp[m] + ppi[m]	R00235 (R00316 + R00236)	ACSS1	ENSG00000154930	HGNC:16091	acyl-CoA synthetase short-chain family member 1	Also ACSS3 but not expressed in heart		HumanCyc, KEGG, ATP consumption	Medium	High	TRUE	9.7551
	R_ACS	acetate---CoA ligase		ACS	6.2.1.1	Alcohol metabolism	ATP + Acetate + CoA --> AMP + Diphosphate + Acetyl-CoA			M_atp_c + M_coa_c + M_ac_c --> M_accoa_c + M_amp_c + M_ppi_c	0	1000		0		0	4.36078e-07	0	1.00892		306	ACS	atp[c] + coa[c] + ac[c] -> accoa[c] + amp[c] + ppi[c]	R00235 (R00316 + R00236)	ACSS2	ENSG00000131069	HGNC:15814	acyl-CoA synthetase short-chain family member 2			HumanCyc, KEGG, ATP consumption	Medium	High	FALSE	4.4743
	R_ADSL1	adenylosuccinate lyase		ADSL1	4.3.2.2	Purine Nucleotide Cycle	N6-(1,2-Dicarboxyethyl)-AMP --> Fumarate + AMP			M_dcamp_c --> M_amp_c + M_fum_c	0	1000		0		0	5.84597e-07	0	0.33		307	ADSL1	dcamp[c] -> amp[c] + fum[c]	R01083	ADSL	ENSG00000239900	HGNC:291	adenylosuccinate lyase			KEGG, HumanCyc, Delta G 7.3kJ/mol	Medium	Medium	FALSE	4.9634
	R_ADSS	adenylosuccinate synthase		ADSS	6.3.4.4	Purine Nucleotide Cycle	GTP + IMP + L-Aspartate --> GDP + Orthophosphate + N6-(1,2-Dicarboxyethyl)-AMP			M_asp_L_c + M_gtp_c + M_imp_c --> 2.0 M_h_c + M_pi_c + M_gdp_c + M_dcamp_c	0	1000		0		0	5.84597e-07	0	0.33		308	ADSS	asp_L[c] + gtp[c] + imp[c] -> 2.0 h[c] + pi[c] + gdp[c] + dcamp[c]	R01135	ADSS or ADSSL1	ENSG00000035687 or ENSG00000185100	HGNC:292 or HGNC:20093	adenylosuccinate synthase			KEGG, HumanCyc	Low or High	Not detected or ND	FALSE	-6.8878, -3.5181
	R_AMPD1	adenosine monophosphate deaminase 1		AMPD1	3.5.4.6	Purine Nucleotide Cycle	AMP + H2O --> IMP + Ammonia			M_h2o_c + M_h_c + M_amp_c --> M_nh4_c + M_imp_c	0	1000		0		0	5.84597e-07	0	0.33		309	AMPDA	h2o[c] + h[c] + amp[c] -> nh4[c] + imp[c]	R00181	AMPD1	ENSG00000116748	HGNC:468	adenosine monophosphate deaminase 1	AMPD2 and AMPD3, for the liver- and erythocyte-specific isoforms		NH4 production, Delta G 8.5kJ/mol, KEGG, HumanCyc, Brenda	Not detected	Low	FALSE	-10.6961
	R_ARGN	arginase 1		ARGN	3.5.3.1	Urea Cycle	L-Arginine + H2O --> L-Ornithine + Urea			M_h2o_c + M_arg_L_c --> M_orn_c + M_urea_c	0	1000		0.0035		0	0.0070002	0	0.337		310	ARGN	h2o[c] + arg_L[c] -> orn[c] + urea[c]	R00551	ARG1	ENSG00000118520	HGNC:663	arginase 1	GeneCards has low level of expression in heart		KEGG, HumanCyc	Not detected	Not detected	FALSE	-2.9098
	R_ARGSL	argininosuccinate lyase		ARGSL	4.3.2.1	Urea Cycle	N-(L-Arginino)succinate --> Fumarate + L-Arginine			M_argsuc_c --> M_fum_c + M_arg_L_c	-1000	1000		0		-2.37011e-07	1.98461e-07	-0.007	0.33		311	ARGSL	argsuc[c] --> fum[c] + arg_L[c]	R01086	ASL	ENSG00000126522	HGNC:746	argininosuccinate lyase				Low	Not detected	FALSE	1.1487
	R_ARGSS	argininosuccinate synthase		ARGSS	6.3.4.5	Urea Cycle	ATP + L-Citrulline + L-Aspartate --> AMP + Diphosphate + N-(L-Arginino)succinate			M_atp_c + M_asp_L_c + M_citr_L_c --> M_h_c + M_amp_c + M_ppi_c + M_argsuc_c	0	1000		0		0	1.98461e-07	0	0.33		312	ARGSS	atp[c] + asp_L[c] + citr_L[c] -> h[c] + amp[c] + ppi[c] + argsuc[c]	R01954	ASS1	ENSG00000130707	HGNC:758	argininosuccinate synthase			ATP production, KEGG, HumanCyc	Medium	Not detected	FALSE	-4.3044
	R_ARGNm	arginase 2		ARGNm	3.5.3.1	Urea Cycle	L-Arginine + H2O --> L-Ornithine + Urea			M_h2o_m + M_arg_L_m --> M_orn_m + M_urea_m	0	1000		0.0035		0	0.0070002	0	0.337		313	ARGNm	h2o[m] + arg_L[m] -> orn[m] + urea[m]	R00551	ARG2	ENSG00000081181	HGNC:664	arginase 2			KEGG, HumanCyc, Brenda	Low	Medium	TRUE	7.9705
	R_ALASm	5'-aminolevulinate synthase 1		ALASm	2.3.1.37	Haem Synthesis	Succinyl-CoA + Glycine --> 5-Aminolevulinate + CoA + CO2			M_h_m + M_gly_m + M_succoa_m --> M_coa_m + M_co2_m + M_5aop_m	0	1000		0		0	2.37005e-07	0	0.444761		314	ALASm	h[m] + gly[m] + succoa[m] -> coa[m] + co2[m] + 5aop[m]	R00830	ALAS1	ENSG00000023330	HGNC:396	5'-aminolevulinate synthase 1			CO2 production, Brenda, KEGG	High	Medium	TRUE	26.3146
	R_5AOPtm	aminolevulinate transporter		5AOPtm	N/A	Haem Synthesis	5-Aminolevulinate transport out of mitochondrion	Yes		M_5aop_m --> M_5aop_c	-1000	1000		0		0	2.37005e-07	0	0.444761		315	5AOPtm	5aop[c] --> 5aop[m]	N/A	Unknown	Unknown	Unknown	Unknown			Modelling - reverse would require proton motive force coupling
	R_PPBNGS	aminolevulinate dehydratase		PPBNGS	4.2.1.24	Haem Synthesis	2 5-Aminolevulinate --> Porphobilinogen + 2 H2O			2.0 M_5aop_c --> 2.0 M_h2o_c + M_h_c + M_ppbng_c	-1000	1000		0		0	1.18503e-07	0	0.222381		316	PPBNGS	2.0 5aop[c] -> 2.0 h2o[c] + h[c] + ppbng[c]	R00036	ALAD	ENSG00000148218	HGNC:395	aminolevulinate dehydratase				Medium	Not detected	TRUE	1.5686
	R_HMBS	hydroxymethylbilane synthase		HMBS	2.5.1.61	Haem Synthesis	4 Porphobilinogen + H2O --> Hydroxymethylbilane + 4 Ammonia			M_h2o_c + 4.0 M_ppbng_c --> 4.0 M_nh4_c + M_hmbil_c	0	1000		0		0	2.9626e-08	0	0.0555952		317	HMBS	h2o[c] + 4.0 ppbng[c] -> 4.0 nh4[c] + hmbil[c]	R00084	HMBS	ENSG00000256269	HGNC:4982	hydroxymethylbilane synthase			Ammonia production, KEGG, HumanCyc	Low	Medium	TRUE	7.258
	R_UPP3S	uroporphyrinogen III synthase		UPP3S	4.2.1.75	Haem Synthesis	Hydroxymethylbilane --> Uroporphyrinogen III + H2O			M_hmbil_c --> M_h2o_c + M_uppg3_c	-1000	1000		0		0	2.9626e-08	0	0.0555952		318	UPP3S	hmbil[c] -> h2o[c] + uppg3[c]	R03165	UROS	ENSG00000188690	HGNC:12592	uroporphyrinogen III synthase				Medium	Low	FALSE	-5.1848
	R_UPPDC1	uroporphyrinogen decarboxylase		UPPDC1	4.1.1.37	Haem Synthesis	Uroporphyrinogen III --> Coproporphyrinogen III + 4 CO2			4.0 M_h_c + M_uppg3_c --> 4.0 M_co2_c + M_cpppg3_c	0	1000		0		0	2.9626e-08	0	0.0555952		319	UPPDC1	4.0 h[c] + uppg3[c] -> 4.0 co2[c] + cpppg3[c]	R03197	UROD	ENSG00000126088	HGNC:12591	uroporphyrinogen decarboxylase			CO2 production, KEGG, HumanCyc	Medium	Not detected	FALSE	1.2625
	R_CPPPGO	coproporphyrinogen oxidase		CPPPGO	1.3.3.3	Haem Synthesis	Coproporphyrinogen III + Oxygen --> Protoporphyrinogen IX + 2 CO2 + 2 H2O			M_o2_c + 2.0 M_h_c + M_cpppg3_c --> 2.0 M_h2o_c + 2.0 M_co2_c + M_pppg9_c	0	1000		0		0	2.9626e-08	0	0.0555952		320	CPPPGO	o2[c] + 2.0 h[c] + cpppg3[c] -> 2.0 h2o[c] + 2.0 co2[c] + pppg9[c]	R03220	CPOX	ENSG00000080819	HGNC:2321	coproporphyrinogen oxidase			Oxygen consumption, CO2 production, KEGG, HumanCyc	Low	Low	TRUE	13.3434
	R_PPPGOmB_MitoCore	protoporphyrinogen oxidase		PPPGOmB_MitoCore	1.3.3.4	Haem Synthesis	Protoporphyrinogen IX + 3 Oxygen --> Protoporphyrin + 3 Hydrogen peroxide	Yes		3.0 M_o2_m + 2.0 M_pppg9_c --> 6.0 M_h2o_m + 2.0 M_ppp9_m	0	1000		0		0	1.4813e-08	0	0.0277976		321	PPPGOm	3.0 o2[m] + 2.0 pppg9[m] -> 6.0 h2o[m] + 2.0 ppp9[m]	R03222	PPOX	ENSG00000143224	HGNC:9280	protoporphyrinogen oxidase	Altered to reflect that this step happens in mito membrane - removes need for separate transport step		Oxygen consumption, Brenda, KEGG, HumanCyc	Low	Not detected	TRUE	13.5423
	R_FCLTm	ferrochelatase		FCLTm	4.99.1.1	Haem Synthesis	Protoporphyrin + Fe2+ --> Heme + 2 H+			M_fe2_m + M_ppp9_m --> 2.0 M_h_m + M_pheme_m	0	1000		0		0	2.9626e-08	0	0.0555952		322	FCLTm	fe2[m] + ppp9[m] -> 2.0 h[m] + pheme[m]	R00310	FECH	ENSG00000066926	HGNC:3647	ferrochelatase			KEGG, HumanCyc	Medium	Medium	TRUE	30.2083
	R_PHEMEtm	heme transporter		PHEMEtm	N/A	Haem Synthesis	Heme transport out of mitochondrion	Yes		M_pheme_m + 1.64 M_PMF_c + M_atp_m --> M_pheme_c + 1.64 M_PMF_m + M_pi_m + M_adp_m + M_h_m	0	1000		0		0	1.9024e-08	0	0.0390896		323	PHEMEtm	pheme[m] --> pheme[c]	N/A	Unknown	Unknown	Unknown	Unknown	Likely to be ABC transporter and so will require ATP
	R_HOXG	heme oxygenase 1 or 2		HOXG	1.14.99.3	Haem Degradation	Heme + 3 NADPH + 3 Oxygen --> Globin + Biliverdin + CO + Fe2+ + 3 NADP + 3 H2O			3.0 M_o2_c + 5.0 M_h_c + 3.0 M_nadph_c + M_pheme_c --> 3.0 M_h2o_c + 3.0 M_nadp_c + M_biliverd_c + M_co_c + M_fe2_c	0	1000		0		0	1.9024e-08	0	0.0390896		324	HOXG	3.0 o2[c] + 5.0 h[c] + 3.0 nadph[c] + pheme[c] -> 3.0 h2o[c] + 3.0 nadp[c] + biliverd[c] + co[c] + fe2[c]	R00311	HMOX1 or HMOX2	ENSG00000100292 or ENSG00000103415	HGNC:5013 or HGNC:5014	heme oxygenase 1 or 2	Replaces R03683Cyto in old model. eme oxygenase occurs as 2 isozymes, an inducible heme oxygenase-1 and a constitutive heme oxygenase-2.		HumanCyc, Oxygen consumption	Low or Medium	Not detected or Low	N/A	N/A
	R_BILIRED	biliverdin reductase B		BILIRED	1.3.1.24	Haem Degradation	Biliverdin + NADPH + H+ --> Bilirubin + NADP+			M_h_c + M_nadph_c + M_biliverd_c --> M_nadp_c + M_bilirub_c	0	1000		0		0	1.8932e-08	0	0.0388644		325	BILIRED	h[c] + nadph[c] + biliverd[c] -> nadp[c] + bilirub[c]	R02393	BLVRB	ENSG00000090013	HGNC:1063	biliverdin reductase B			Delta G 11.9kJ/mol, KEGG, HumanCyc	Medium	Medium	FALSE	-2.7787
	R_BILIRED2_MitoCore	biliverdin reductase A		BILIRED2_MitoCore	1.3.1.24	Haem Degradation	Biliverdin + NADH + H+ --> Bilirubin + NAD+			M_h_c + M_nadh_c + M_biliverd_c --> M_nad_c + M_bilirub_c	0	1000		0		0	1.9024e-08	0	0.0390896		326	N/A	N/A	R02391	BLVRA	ENSG00000106605	HGNC:1062	biliverdin reductase A			Delta G 11.9kJ/mol, KEGG, HumanCyc	Medium	Medium	FALSE	-9.2075
	R_PCHOLPm_hs	choline phosphatase		PCHOLPm_hs	3.1.4.4	Cardiolipin synthesis	Phosphatidylcholine + H2O --> Phosphatidate + Choline			M_h2o_m + M_pchol_hs_m --> M_h_m + M_chol_m + M_pa_hs_m	0	1000		0		0	1.43098e-07	0	0.318628		327	PCHOLPm_hs	h2o[m] + pchol_hs[m] -> h[m] + chol[m] + pa_hs[m]	R01310	PLD3	ENSG00000105223	HGNC:9067	phospholipase D1, phosphatidylcholine-specific			HumanCyc, KEGG	Medium	Low	FALSE	-3.8147
	R_GLYK			GLYK	2.7.1.30	Cardiolipin synthesis	ATP + Glycerol --> ADP + sn-Glycerol 3-phosphate			M_atp_c + M_glyc_c --> M_h_c + M_adp_c + M_glyc3p_c	0	1000		0.01		0.00999955	0.0100001	0	0.162799		328	GLYK	atp[c] + glyc[c] -> h[c] + adp[c] + glyc3p[c]	R00847	GK	ENSG00000198814	HGNC:4289	glycerol kinase	Mitochondrial outer membrane (PMID: 15845384 )		KEGG, HumanCyc	Low	Low	TRUE	18.158
	R_GLYC3Ptm			GLYC3Ptm	N/A	Cardiolipin synthesis	Glycerol 3-phosphate transport - diffusion	Yes		M_glyc3p_c + 1.64 M_PMF_m --> M_glyc3p_m + 1.64 M_PMF_c	0	1000		0		0	1.41612e-07	0	0.327639		329	GLYC3Ptm	glyc3p[c] -> glyc3p[m]	N/A
	R_GPAMm_hsB_MitoCore	glycerol-3-phosphate 1-O-acyltransferase		GPAMm_hsB_MitoCore	2.3.1.15	Cardiolipin synthesis	sn-Glycerol 3-phosphate + Acyl-CoA --> 1-Acyl-sn-glycerol 3-phosphate + CoA			M_pmtcoa_m + M_glyc3p_m --> M_coa_m + M_alpa_hs_m	0	1000		0		0	7.3853e-08	0	0.167691		330	GPAMm_hs	Rtotalcoa[m] + glyc3p[m] -> coa[m] + alpa_hs[m]	R00851	GPAT2	ENSG00000186281	HGNC:27168	glycerol-3-phosphate acyltransferase 2, mitochondrial	Have used Palmitoyl-CoA instead of generic acyl-CoA in KEGG and Recon2		KEGG, HumanCyc	Low	Medium	TRUE	2.7219
	R_AGPAT1B_MitoCore	1-acylglycerol-3-phosphate O-acyltransferase		AGPAT1B_MitoCore	2.3.1.51	Cardiolipin synthesis	1-Acyl-sn-glycerol 3-phosphate + Acyl-CoA --> Phosphatidate + CoA			M_pmtcoa_m + M_alpa_hs_m --> M_coa_m + M_pa_hs_m	0	1000		0		0	7.3853e-08	0	0.167691		331	N/A	N/A	R02241	AGPAT5	ENSG00000155189	HGNC:20886	1-acylglycerol-3-phosphate O-acyltransferase 5	Have used Palmitoyl-CoA instead of generic acyl-CoA in KEGG and Recon2. Recon2 only includes cytosolic version - AGPAT1		KEGG, HumanCyc	Low	Not detected	TRUE	5.9986
	R_CDSm	phosphatidate cytidylyltransferase		CDSm	2.7.7.41	Cardiolipin synthesis	CTP + Phosphatidate --> Diphosphate + CDP-diacylglycerol			M_h_m + M_pa_hs_m + M_ctp_m --> M_ppi_m + M_cdpdag_hs_m	-1000	1000		0		0	1.43098e-07	0	0.318628		332	CDSm	h[m] + pa_hs[m] + ctp[m] -> ppi[m] + cdpdag_hs[m]	R01799	TAMM41	ENSG00000144559	HGNC:25187	TAM41, mitochondrial translocator assembly and maintenance protein, homolog (S. cerevisiae)				Low	Not detected	TRUE	18.7491
	R_PGPPTm	CDP-diacylglycerol---glycerol-3-phosphate 3-phosphatidyltransferase		PGPPTm	2.7.8.5	Cardiolipin synthesis	CDP-diacylglycerol + sn-Glycerol 3-phosphate --> CMP + Phosphatidylglycerophosphate			M_cdpdag_hs_m + M_glyc3p_m --> M_h_m + M_cmp_m + M_pgp_hs_m	0	1000		0		0	1.32086e-07	0	0.305599		333	N/A	N/A	R01801	PGS1	ENSG00000087157	HGNC:30029	phosphatidylglycerophosphate synthase 1	Recon 2 contains cytosolic version - PGPPT		CDP-diacylglycerol consumption, KEGG, HumanCyc	Low	High	TRUE	8.591
	R_PGPP_hsm_MitoCore	phosphatidylglycerophosphatase		PGPP_hsm_MitoCore	3.1.3.27	Cardiolipin synthesis	Phosphatidylglycerophosphate + H2O --> Phosphatidylglycerol + Orthophosphate			M_h2o_m + M_pgp_hs_m --> M_pi_m + M_pglyc_hs_m	0	1000		0		0	1.32086e-07	0	0.305599		334	N/A	N/A	R02029	PTPMT1	ENSG00000110536	HGNC:26965	protein tyrosine phosphatase, mitochondrial 1	Recon 2 contains cytosolic version - PGPP_hs		Phosphate production, KEGG, HumanCyc	Low	High	TRUE	7.3937
	R_CLS_hsm_MitoCore	cardiolipin synthase		CLS_hsm_MitoCore	2.7.8.41	Cardiolipin synthesis	Phosphatidylglycerol + CDP-diacylglycerol --> Cardiolipin + CMP			M_cdpdag_hs_m + M_pglyc_hs_m --> M_h_m + M_cmp_m + M_clpn_hs_m	0	1000		0		0	1.43098e-07	0	0.169314		335	N/A	N/A	R02030	CRLS1	ENSG00000088766	HGNC:16148	cardiolipin synthase 1	Recon 2 contains cytosolic version - CLS_hs		CDP-diacylglycerol consumption, KEGG	Medium	ND	TRUE	11.7412
	R_CLPN_MitoCore	cardiolipin synthase		CLPN_MitoCore	2.7.8.-	Cardiolipin synthesis	2 Phosphatidylglycerol --> Cardiolipin + Glycerol			2.0 M_pglyc_hs_m --> M_clpn_hs_m + M_glyc_m	-1000	1000		0		-7.1549e-08	6.6043e-08	-0.01	0.152799		336	N/A	N/A	R07390	CRLS1	ENSG00000088766	HGNC:16148	cardiolipin synthase 1				Medium	ND	TRUE	11.7412
	R_CYTK1m	UMP/CMP kinase		CYTK1m	2.7.4.14	Cardiolipin synthesis	ATP + CMP --> ADP + CDP			M_atp_m + M_cmp_m --> M_adp_m + M_cdp_m	-1000	1000		0		0	1.43098e-07	0	0.318628		337	CYTK1m	atp[m] + cmp[m] --> adp[m] + cdp[m]	R00512	CMPK2	ENSG00000134326	HGNC:27015	cytidine monophosphate (UMP-CMP) kinase 2, mitochondrial				Low	Low	TRUE	4.9286
	R_NDPK3m	nucleoside-diphosphate kinase		NDPK3m	2.7.4.6	Cardiolipin synthesis	ATP + CDP --> ADP + CTP			M_atp_m + M_cdp_m --> M_adp_m + M_ctp_m	-1000	1000		0		0	1.43098e-07	0	0.318628		338	NDPK3m	atp[m] + cdp[m] --> adp[m] + ctp[m]	R00570	NME4	ENSG00000103202	HGNC:7852	NME/NM23 nucleoside diphosphate kinase 4				Medium	Medium	TRUE	9.3094
	R_SPODMm	superoxide dismutase		SPODMm	1.15.1.1	ROS defense	2 O2.- + 2 H+ --> H2O2 + Oxygen			2.0 M_h_m + 2.0 M_o2s_m --> M_o2_m + M_h2o2_m	0	1000		0.0294		0.0293685	0.0293685	0.0269131	0.0293758		339	SPODMm	2.0 h[m] + 2.0 o2s[m] -> o2[m] + h2o2[m]	R00275	SOD1 or SOD2	ENSG00000142168 or ENSG00000112096	HGNC:11179 or HGNC:11180	superoxide dismutase			Brenda, HumanCyc, Literature	High or High	Low or Medium	TRUE	28.1817
	R_GTHP	glutathione peroxidase		GTHP	1.11.1.9	ROS defense	H2O2 + 2 Glutathione --> Glutathione disulfide + 2 H2O			M_h2o2_c + 2.0 M_gthrd_c --> 2.0 M_h2o_c + M_gthox_c	0	1000		0		0	1.59121e-07	0	0.341135		340	GTHP	h2o2[c] + 2.0 gthrd[c] -> 2.0 h2o[c] + gthox[c]	R00274	GPX2	ENSG00000176153	HGNC:4554	glutathione peroxidase 2			Delta G 74.1kJ/mol, KEGG, HumanCyc	Not detected	Medium	FALSE	0.7262
	R_GTHPm	glutathione peroxidase		GTHPm	1.11.1.9	ROS defense	H2O2 + 2 Glutathione --> Glutathione disulfide + 2 H2O			M_h2o2_m + 2.0 M_gthrd_m --> 2.0 M_h2o_m + M_gthox_m	0	1000		0.0294		0.0293685	0.0293687	0.0269131	0.379565		341	GTHPm	h2o2[m] + 2.0 gthrd[m] -> 2.0 h2o[m] + gthox[m]	R00274	GPX1	ENSG00000233276	HGNC:4553	glutathione peroxidase 1			Delta G 74.1kJ/mol, KEGG	Medium	Low	TRUE	11.5396
	R_GTHO	glutathione-disulfide reductase		GTHO	1.8.1.7	ROS defense	Glutathione disulfide + NADPH + H+ --> 2 Glutathione + NADP+			M_h_c + M_nadph_c + M_gthox_c --> M_nadp_c + 2.0 M_gthrd_c	0	1000		0		0	1.59121e-07	0	0.341135		342	GTHO	h[c] + nadph[c] + gthox[c] -> nadp[c] + 2.0 gthrd[c]	R00115	GSR	ENSG00000104687	HGNC:4623	glutathione reductase			Brenda, KEGG, HumanCyc	Medium	Not detected	TRUE	15.3163
	R_GTHOm	glutathione-disulfide reductase		GTHOm	1.8.1.7	ROS defense	Glutathione disulfide + NADPH + H+ --> 2 Glutathione + NADP+			M_h_m + M_nadph_m + M_gthox_m --> M_nadp_m + 2.0 M_gthrd_m	0	1000		0.0294		0.0293685	0.0293687	0.0269131	0.379565		343	GTHOm	h[m] + nadph[m] + gthox[m] -> nadp[m] + 2.0 gthrd[m]	R00115	GSR	ENSG00000104687	HGNC:4623	glutathione reductase			Brenda, KEGG, HumanCyc	Medium	Not detected	TRUE	15.3163
	R_CITtamB	Citrate carrier - citrate for malate		CITtamB		Mitochondrial transporters - characterised	Citrate Carrier (CIC) - Citrate for Malate	Yes		M_cit_c + M_mal_L_m + M_h_m + M_PMF_m --> M_cit_m + M_mal_L_c + M_h_c + M_PMF_c	-1000	0		0		-2.73472e-06	0	-2.0233	0		344	CITtam	cit[c] + mal_L[m] --> cit[m] + mal_L[c]	N/A	SLC25A1	ENSG00000100075	HGNC:10979	solute carrier family 25 (mitochondrial carrier; citrate transporter), member 1	Carrier only accepts citrate -2 so transport Is electroneutral (PMID:14598172). Proton coupled to prevent lack of PMF penality causing unrealistic behaviour			Low	High	TRUE	26.2493
	R_r0913	Citrate carrier - malate for isocitrate		r0913		Mitochondrial transporters - characterised	Citrate Carrier (CIC) - Isocitrate for Malate	Yes		M_icit_m + M_mal_L_c + M_h_c + M_PMF_c --> M_icit_c + M_mal_L_m + M_h_m + M_PMF_m	0	1000		0		0	2.73472e-06	0	2.0233		345	r0913	icit[m] + mal_L[c] --> icit[c] + mal_L[m]	N/A	SLC25A1	ENSG00000100075	HGNC:10979	solute carrier family 25 (mitochondrial carrier; citrate transporter), member 1	Carrier only accepts citrate -2 (and presumably isocitrate -2) so transport Is electroneutral (PMID:14598172). Proton coupled to prevent lack of PMF penality causing unrealistic behaviour			Low	High	TRUE	26.2493
	R_CITtbm	Citrate carrier - citrate for PEP		CITtbm		Mitochondrial transporters - characterised	Citrate Carrier (CIC) - Citrate for PEP	Yes		M_pep_c + M_cit_m + M_h_m + M_PMF_m --> M_pep_m + M_cit_c + M_h_c + M_PMF_c	-1000	0		-0.096		-0.0960179	-0.0959917	-1.91589	0		346	CITtbm	cit[m] + pep[c] --> cit[c] + pep[m]	N/A	SLC25A1	ENSG00000100075	HGNC:10979	solute carrier family 25 (mitochondrial carrier; citrate transporter), member 1	Recon2 contains CITtbm which is same but no proton penality. Proton coupled to prevent lack of PMF penality causing unrealistic behaviour			Low	High	TRUE	26.2493
	R_r0917	Citrate carrier - isocitrate for citrate		r0917		Mitochondrial transporters - characterised	Citrate Carrier (CIC) - Citrate for Isocitrate	Yes		M_cit_c + M_icit_m + M_h_c + M_PMF_c --> M_cit_m + M_icit_c + M_h_m + M_PMF_m	0	1000		0		0	3.22698e-06	0	7.46603		347	r0917	cit[c] + icit[m] --> cit[m] + icit[c]	N/A	SLC25A1	ENSG00000100075	HGNC:10979	solute carrier family 25 (mitochondrial carrier; citrate transporter), member 1	Recon 2 contains r0917 which is same but without proton penality. Proton coupled to prevent lack of PMF penality causing unrealistic behaviour			Low	High	TRUE	26.2493
	R_r0917b_MitoCore	Citrate carrier - isocitrate for citrate		r0917b_MitoCore		Mitochondrial transporters - characterised	Citrate Carrier (CIC) - Citrate for Isocitrate	Yes		M_cit_c + M_icit_m + M_h_m + M_PMF_m --> M_cit_m + M_icit_c + M_h_c + M_PMF_c	-1000	0		0		-3.22698e-06	0	-7.46603	0		348	r0917	cit[c] + icit[m] --> cit[m] + icit[c]	N/A	SLC25A1	ENSG00000100075	HGNC:10979	solute carrier family 25 (mitochondrial carrier; citrate transporter), member 1	Recon 2 contains r0917 which is same but without proton penality. Proton coupled to prevent lack of PMF penality causing unrealistic behaviour			Low	High	TRUE	26.2493
	R_PIt2mB_MitoCore	Phosphate carrier - Phosphate and H+ together		PIt2mB_MitoCore		Mitochondrial transporters - characterised	Phosphate carrier (PIC) - Symport phosphate and H+ together	Yes		M_h_c + 0.18 M_PMF_c + M_pi_c --> M_h_m + 0.18 M_PMF_m + M_pi_m	-1000	1000		99.9167		99.9166	99.9167	56.4168	102.079		349	PIt2m	h[c] + pi[c] -> h[m] + pi[m]	N/A	SLC25A3	ENSG00000075415	HGNC:10989	solute carrier family 25 (mitochondrial carrier; phosphate carrier), member 3	Transported species is H2PO4- so electroneutral			High	ND	TRUE	26.2493
	R_ATPtmB_MitoCore	ADP/ATP carrier - ADP for ATP		ATPtmB_MitoCore		Mitochondrial transporters - characterised	ADP/ATP carrier - antiport ATP for ADP	Yes		M_atp_m + M_adp_c + 0.82 M_PMF_c --> M_atp_c + M_adp_m + 0.82 M_PMF_m	-1000	1000		99.9257		-900.074	1000	-903.922	1000		350	ATPtm	atp[m] + adp[c] -> atp[c] + adp[m]	N/A	SLC25A4 or SLC25A5 or SLC25A6	ENSG00000151729 or ENSG00000005022 or ENSG00000169100	HGNC:10990 or HGNC:10991 or HGNC:10992	solute carrier family 25 (mitochondrial carrier; adenine nucleotide translocator), member 4, 5 and 6				High or High or High	ND or Not detected or Not detected	TRUE, TRUE, TRUE	30.384, 22.6723, 3.172
	R_HtmB_MitoCore	UCP carrier - H+		HtmB_MitoCore		Mitochondrial transporters - characterised	UCP uncoupling protein - Proton Cyto to Proton Mito	Yes		M_h_c + M_PMF_c --> M_h_m + M_PMF_m	0	1000		0		0	3.22698e-06	0	7.46603		351	Htm	h[c] -> h[m]	N/A	UCP2	ENSG00000175567 or ENSG00000175564	HGNC:12518 or HGNC:12519	uncoupling protein 2 and 3	Also UCP1 and UCP3 but not expressed in heart.		Literature, to prevent proton pumping	Low	High	TRUE, TRUE	5.9313, 11.3472
	R_MALtm	Dicarboxylate carrier - malate for phosphate		MALtm		Mitochondrial transporters - characterised	Dicarboxylate carrier (DIC) - antiport malate for phosphate	Yes		M_pi_m + M_mal_L_c --> M_pi_c + M_mal_L_m	-1000	1000		-0.1047		-1000	999.895	-1000	1000		352	MALtm	pi[m] + mal_L[c] --> pi[c] + mal_L[m]	N/A	SLC25A10	ENSG00000183048	HGNC:10980	solute carrier family 25 (mitochondrial carrier; dicarboxylate transporter), member 10				Low	Medium	TRUE	21.9806
	R_MALSO3tm	Dicarboxylate carrier - malate for sulfite		MALSO3tm		Mitochondrial transporters - characterised	Dicarboxylate carrier (DIC) - antiport malate for sulfite	Yes		M_so3_m + M_mal_L_c --> M_so3_c + M_mal_L_m	-1000	1000		-0.0007		-1000	999.999	-1000	1000		353	MALSO3tm	so3[m] + mal_L[c] --> so3[c] + mal_L[m]	N/A	SLC25A10	ENSG00000183048	HGNC:10980	solute carrier family 25 (mitochondrial carrier; dicarboxylate transporter), member 10				Low	Medium	TRUE	21.9806
	R_MALTSULtm	Dicarboxylate carrier - malate for thiosulfate		MALTSULtm		Mitochondrial transporters - characterised	Dicarboxylate carrier (DIC) - antiport malate for thiosulfate	Yes		M_mal_L_c + M_tsul_m --> M_mal_L_m + M_tsul_c	-1000	1000		0.0003		-999.999	1000	-1000	1000		354	MALTSULtm	mal_L[c] + tsul[m] --> mal_L[m] + tsul[c]	N/A	SLC25A10	ENSG00000183048	HGNC:10980	solute carrier family 25 (mitochondrial carrier; dicarboxylate transporter), member 10				Low	Medium	TRUE	21.9806
	R_MALSO4tm	Dicarboxylate carrier - malate for sulfate		MALSO4tm		Mitochondrial transporters - characterised	Dicarboxylate carrier (DIC) - antiport malate for sulfate	Yes		M_mal_L_c + M_so4_m --> M_mal_L_m + M_so4_c	-1000	1000		0		-1000	1000	-1000	1000		355	MALSO4tm	mal_L[c] + so4[m] --> mal_L[m] + so4[c]	N/A	SLC25A10	ENSG00000183048	HGNC:10980	solute carrier family 25 (mitochondrial carrier; dicarboxylate transporter), member 10				Low	Medium	TRUE	21.9806
	R_SUCCt2m	Dicarboxylate carrier - succinate for phosphate		SUCCt2m		Mitochondrial transporters - characterised	Dicarboxylate carrier (DIC) - antiport succinate for phosphate	Yes		M_pi_m + M_succ_c --> M_pi_c + M_succ_m	-1000	1000		-0.0003		-1000	999.895	-1000	1000		356	SUCCt2m	pi[m] + succ[c] --> pi[c] + succ[m]	N/A	SLC25A10	ENSG00000183048	HGNC:10980	solute carrier family 25 (mitochondrial carrier; dicarboxylate transporter), member 10				Low	Medium	TRUE	21.9806
	R_r0830	Dicarboxylate carrier - succinate for sulfite		r0830		Mitochondrial transporters - characterised	Dicarboxylate carrier (DIC) - antiport succinate for sulfite	Yes		M_so3_m + M_succ_c --> M_so3_c + M_succ_m	-1000	1000		-0.0003		-1000	999.999	-1000	1000		357	r0830	so3[m] + succ[c] --> so3[c] + succ[m]	N/A	SLC25A10	ENSG00000183048	HGNC:10980	solute carrier family 25 (mitochondrial carrier; dicarboxylate transporter), member 10				Low	Medium	TRUE	21.9806
	R_r0830B_MitoCore	Dicarboxylate carrier - succinate for thiosulfate		r0830B_MitoCore		Mitochondrial transporters - characterised	Dicarboxylate carrier (DIC) - antiport succinate for thiosulfate	Yes		M_succ_c + M_tsul_m --> M_succ_m + M_tsul_c	-1000	1000		0.0007		-999.999	1000	-1000	1000		358	N/A	N/A	N/A	SLC25A10	ENSG00000183048	HGNC:10980	solute carrier family 25 (mitochondrial carrier; dicarboxylate transporter), member 10				Low	Medium	TRUE	21.9806
	R_r0829	Dicarboxylate carrier - succinate for sulfate		r0829		Mitochondrial transporters - characterised	Dicarboxylate carrier (DIC) - antiport succinate for sulfate	Yes		M_so4_m + M_succ_c --> M_so4_c + M_succ_m	-1000	1000		0		-1000	1000	-1000	1000		359	r0829	so4[m] + succ[c] --> so4[c] + succ[m]	N/A	SLC25A10	ENSG00000183048	HGNC:10980	solute carrier family 25 (mitochondrial carrier; dicarboxylate transporter), member 10				Low	Medium	TRUE	21.9806
	R_SUCCt3m_MitoCore			SUCCt3m_MitoCore		Mitochondrial transporters - characterised	Dicarboxylate carrier (DIC) - antiport succinate for malate	Yes		M_succ_c + M_mal_L_m --> M_succ_m + M_mal_L_c	-1000	1000		0		-1000	1000	-1000	1000		360	N/A	N/A	N/A	SLC25A10	ENSG00000183048	HGNC:10980	solute carrier family 25 (mitochondrial carrier; dicarboxylate transporter), member 10	Succinate for malate transport characterised in PMID:9733776			Low	Medium	TRUE	21.9806
	R_COAtmB_MitoCore	Graves' Disease carrier (GDC) - CoA transport		COAtmB_MitoCore		Mitochondrial transporters - characterised	CoA carrier (CoAPC) - antiport CoA for AMP	Yes		M_coa_c + M_amp_m + 1.64 M_PMF_m --> M_coa_m + M_amp_c + 1.64 M_PMF_c	0	0		0		0	0	0	0		361	COAtm	coa[c] --> coa[m]	N/A	SLC25A42	ENSG00000181035	HGNC:28380	solute carrier family 25, member 42	Switched off as can have no net flux without a CoA sink. Used to be called the Graves disease carrier (GDC). Also counter exchange with PAP (Adenosine 3',5'-bisphosphate) but metabolite is not in this model			Low	Medium	TRUE	26.1091
	R_COAtmC_MitoCore	Graves' Disease carrier (GDC) - CoA transport		COAtmC_MitoCore		Mitochondrial transporters - characterised	CoA carrier (CoAPC) - antiport CoA for ADP	Yes		M_coa_c + M_adp_m + 0.82 M_PMF_m --> M_coa_m + M_adp_c + 0.82 M_PMF_c	0	0		0		0	0	0	0		362	COAtm	coa[c] --> coa[m]	N/A	SLC25A42	ENSG00000181035	HGNC:28380	solute carrier family 25, member 42	Switched off as can have no net flux without a CoA sink. Used to be called the Graves disease carrier (GDC). Also counter exchange with PAP (Adenosine 3',5'-bisphosphate) but metabolite is not in this model			Low	Medium	TRUE	26.1091
	R_GLUt2mB_MitoCore	Glutamate carrier (GDC) - Glutamate transport		GLUt2mB_MitoCore		Mitochondrial transporters - characterised	Glutamate Carrier (GC2) - Symport L-glutamate with proton together	Yes		M_h_c + 0.18 M_PMF_c + M_glu_L_c --> M_h_m + 0.18 M_PMF_m + M_glu_L_m	0	1000		0.183		0.182997	0.183018	0	41.661		363	GLUt2m	h[c] + glu_L[c] --> h[m] + glu_L[m]	N/A	SLC25A18	ENSG00000182902	HGNC:10988	solute carrier family 25 (glutamate carrier), member 18	Also SLC25A22 but not expressed in heart. If allowed to be reversible results in proton pumping and the bypass of the pyrvate carrier by cycling the mitochondrial and cytosolic alanine aminotransferase		Required for modelling purposes	Not detected	ND	TRUE	17.5999
	R_ORNt4mB_MitoCore	Ornithine carrier (ORC1) - ornithine for citrulline		ORNt4mB_MitoCore		Mitochondrial transporters - characterised	Ornithine carrier (ORC1) - antiport ornithine for citrulline	Yes		M_orn_c + M_citr_L_m + 0.82 M_PMF_c + --> M_orn_m + M_citr_L_c + 0.82 M_PMF_m	-1000	1000		0		-1000	1000	-1000	1000		364	ORNt4m	h[c] + orn[m] + citr_L[c] --> h[m] + orn[c] + citr_L[m]	N/A	SLC25A15	ENSG00000102743	HGNC:10985	solute carrier family 25 (mitochondrial carrier; ornithine transporter) member 15	ORC2 pseudogene in humans. Not proton coupled in mammals, could be in fungi as in Recon2 with ORNt4m			Low	Medium	TRUE	20.4855
	R_r2398B_MitoCore	Ornithine carrier (ORC1) - lysine for citrulline		r2398B_MitoCore		Mitochondrial transporters - characterised	Ornithine carrier (ORC1) - antiport lysine for citrulline	Yes		M_lys_L_c + M_citr_L_m + 0.82 M_PMF_c --> M_lys_L_m + M_citr_L_c + 0.82 M_PMF_m	-1000	1000		0		-999.97	1000	-1000	1000		365	r2398	h[c] + lys_L[m] + citr_L[c] -> h[m] + lys_L[c] + citr_L[m]	N/A	SLC25A15	ENSG00000102743	HGNC:10985	solute carrier family 25 (mitochondrial carrier; ornithine transporter) member 15	Not proton coupled in mammals, could be in fungi - as in r2398 in Recon2. ORC2 pseudogene in humans.			Low	Medium	TRUE	20.4855
	R_r2402B_MitoCore	Ornithine carrier (ORC1) - arginine for citrulline		r2402B_MitoCore		Mitochondrial transporters - characterised	Ornithine carrier (ORC1) - arginine for citrulline	Yes		M_arg_L_c + M_citr_L_m + 0.82 M_PMF_c --> M_arg_L_m + M_citr_L_c + 0.82 M_PMF_m	-1000	1000		0		-1000	1000	-1000	1000		366	r2402	h[c] + arg_L[m] + citr_L[c] -> h[m] + arg_L[c] + citr_L[m]	N/A	SLC25A15	ENSG00000102743	HGNC:10985	solute carrier family 25 (mitochondrial carrier; ornithine transporter) member 15	Not proton coupled in mammals, could be in fungi - as in r2402 in Recon2. ORC2 pseudogene in humans.			Low	Medium	TRUE	20.4855
	R_LYStmB_MitoCore	Ornithine carrier (ORC1) - lysine		LYStmB_MitoCore		Mitochondrial transporters - characterised	Basic amino acid carrier (hBAC) - lysine	Yes		M_lys_L_c + 0.82 M_PMF_c --> M_lys_L_m + 0.82 M_PMF_m	-1000	1000		0.03		-999.97	1000	-1000	1000		367	LYStm	h[m] + lys_L[c] --> h[c] + lys_L[m]	N/A	SLC25A29	ENSG00000197119	HGNC:20116	solute carrier family 25 (mitochondrial carnitine/acylcarnitine carrier), member 29						TRUE	16.6691
	R_ORNt3mB_MitoCore	Ornithine carrier (ORC1) - ornithine		ORNt3mB_MitoCore		Mitochondrial transporters - characterised	Basic amino acid carrier (hBAC) - ornithine	Yes		M_orn_m + 0.82 M_PMF_m --> M_orn_c + 0.82 M_PMF_c	-1000	1000		-0.0035		-1000	1000	-1000	1000		368	ORNt3m	h[c] + orn[m] --> h[m] + orn[c]	N/A	SLC25A29	ENSG00000197119	HGNC:20116	solute carrier family 25 (mitochondrial carnitine/acylcarnitine carrier), member 29	Transported at much lesser extent than lysine and ornithine					TRUE	16.6691
	R_ARGtmB_MitoCore	Ornithine carrier (ORC1) - arginine		ARGtmB_MitoCore		Mitochondrial transporters - characterised	Basic amino acid carrier (hBAC) - arginine	Yes		M_arg_L_c + 0.82 M_PMF_c --> M_arg_L_m + 0.82 M_PMF_m	-1000	1000		0.0035		-1000	1000	-1000	1000		369	ARGtm	h[m] + arg_L[c] --> h[c] + arg_L[m]	N/A	SLC25A29	ENSG00000197119	HGNC:20116	solute carrier family 25 (mitochondrial carnitine/acylcarnitine carrier), member 29						TRUE	16.6691
	R_r1427	Amino acid transporter - L-Histidine		r1427		Mitochondrial transporters - characterised	Basic amino acid carrier (hBAC) - L-histidine	Yes		M_his_L_c --> M_his_L_m	-1000	1000		0		0	3.4186e-08	0	0.003		370	r1427	h[c] + his_L[c] -> h[m] + his_L[m]	N/A	SLC25A29	ENSG00000197119	HGNC:20116	solute carrier family 25 (mitochondrial carnitine/acylcarnitine carrier), member 29	Transported at much lesser extent than lysine and ornithine					TRUE	16.6691
	R_PYRt2m	Pyruvate Carrier		PYRt2m		Mitochondrial transporters - characterised	Pyruvate Carrier - pyruvate transport via proton symport	Yes		M_h_c + 0.18 M_PMF_c + M_pyr_c --> M_h_m + M_pyr_m + 0.18 M_PMF_m	0	1000		2.49		2.48999	2.49004	0.280153	43.972		371	PYRt2m	h[c] + pyr[c] --> h[m] + pyr[m]	N/A	MPC1 and MPC2	ENSG00000060762 and ENSG00000143158	HGNC:21606 and HGNC:24515	mitochondrial pyruvate carrier 1 and 2			Assumed concentration gradient	High and High	High and Medium	TRUE, TRUE	17.5999, 37.3563
	R_ACACt2mB_MitoCore	Acetoacetate mitochondrial transport via H+ symport		ACACt2mB_MitoCore		Mitochondrial transporters - characterised	Pyruvate Carrier - Acetoacetate transport via proton symport	Yes		M_h_c + M_acac_c + 0.18 M_PMF_m --> M_h_m + M_acac_m + 0.18 M_PMF_c	-1000	1000		0.114		0.113999	0.114	0	0.137		372	ACACt2m	h[c] + acac[c] --> h[m] + acac[m]	N/A	MPC1 and MPC2	ENSG00000060762 and ENSG00000143158	HGNC:21606 and HGNC:24515	mitochondrial pyruvate carrier 1 and 2	Before the pyruvate carrier had been characterised biochemical data showed acetatoacetate transport as well (PMID: 6987111)
	R_FE2tm	MitoFerrin carrier		FE2tm		Mitochondrial transporters - characterised	MitoFerrin carrier	Yes		1.64 M_PMF_c + M_fe2_c --> 1.64 M_PMF_m + M_fe2_m	-1000	1000		0		0	2.9626e-08	0	0.0555952		373	FE2tm	h[c] + fe2[c] -> h[m] + fe2[m]	N/A	SLC25A37 or SLC25A28	ENSG00000147454 or ENSG00000155287	HGNC:29786 HGNC:23472	solute carrier family 25 (mitochondrial iron transporter), member 37 or 28				Low, Medium	High, N/A	TRUE, TRUE	5.9313, 5.9313
	R_ASNtm	Amino acid transporter - L-Asparagine		ASNtm		Mitochondrial transporters - uncharacterised	Unknown amino acid carrier - L-Asparagine	Yes		M_asn_L_c --> M_asn_L_m	-1000	1000		0		0	3.4186e-08	0	0.003		374	ASNtm	asn_L[c] -> asn_L[m]	N/A	Unknown	Unknown	Unknown	Unknown
	R_r1437	Amino acid transporter - L-Cysteine		r1437		Mitochondrial transporters - uncharacterised	Unknown amino acid carrier - L-Cysteine	Yes		M_cys_L_c --> M_cys_L_m	-1000	1000		0.001		0.000982072	0.00100039	0	0.006		375	r1437	cys_L[c] -> cys_L[m]	N/A	Unknown	Unknown	Unknown	Unknown
	R_GLNtm	Amino acid transporter - L-Glutamine		GLNtm		Mitochondrial transporters - uncharacterised	Unknown amino acid carrier - L-Glutamine	Yes		M_gln_L_c --> M_gln_L_m	-1000	1000		0		0	1.19518e-06	0	2.60381		376	GLNtm	gln_L[c] -> gln_L[m]	N/A	Unknown	Unknown	Unknown	Unknown
	R_PROtm	Amino acid transporter - L-Proline		PROtm		Mitochondrial transporters - uncharacterised	Unknown amino acid carrier - L-Proline	Yes		M_pro_L_c --> M_pro_L_m	-1000	1000		0.004		0.00399937	0.004	-0.326	0.004		377	PROtm	pro_L[c] -> pro_L[m]	N/A	Unknown	Unknown	Unknown	Unknown
	R_r1078	Amino acid transporter - L-Tyrosine		r1078		Mitochondrial transporters - uncharacterised	Unknown amino acid carrier - L-Tyrosine	Yes		M_tyr_L_c --> M_tyr_L_m	-1000	1000		0		0	3.4186e-08	0	0.003		378	r1078	tyr_L[c] -> tyr_L[m]	N/A	Unknown	Unknown	Unknown	Unknown
	R_r1436	Amino acid transporter - L-Methionine		r1436		Mitochondrial transporters - uncharacterised	Unknown amino acid carrier - L-Methionine	Yes		M_met_L_c --> M_met_L_m	-1000	1000		0		0	3.4186e-08	0	0.003		379	r1436	met_L[c] -> met_L[m]	N/A	Unknown	Unknown	Unknown	Unknown
	R_r1455	Amino acid transporter - L-Phenylalanine		r1455		Mitochondrial transporters - uncharacterised	Unknown amino acid carrier - L-Phenylalanine	Yes		M_phe_L_c --> M_phe_L_m	-1000	1000		0		0	3.4186e-08	0	0.003		380	r1455	h[c] + phe_L[c] -> h[m] + phe_L[m]	N/A	Unknown	Unknown	Unknown	Unknown
	R_TRPtm_MitoCore	Amino acid transporter - L-Tryptophan		TRPtm_MitoCore		Mitochondrial transporters - uncharacterised	Unknown amino acid carrier - L-Tryptophan	Yes		M_trp_L_c --> M_trp_L_m	-1000	1000		0		0	3.4186e-08	0	0.003		381	N/A	N/A	N/A	Unknown	Unknown	Unknown	Unknown
	R_GLYtm	Amino acid transporter - Glycine		GLYtm		Mitochondrial transporters - uncharacterised	Unknown amino acid carrier - Glycine	Yes		M_gly_c --> M_gly_m	-1000	1000		0.052		0.0519959	0.0520016	-0.72	0.572736		382	GLYtm	gly[c] --> gly[m]	N/A	Unknown	Unknown	Unknown	Unknown
	R_ILEt5m	Amino acid transporter - L-Isoleucine		ILEt5m		Mitochondrial transporters - uncharacterised	Unknown amino acid carrier - L-Isoleucine	Yes		M_ile_L_c --> M_ile_L_m	-1000	1000		0.004		0.00399937	0.004	0	0.004		383	ILEt5m	ile_L[c] --> ile_L[m]	N/A	Unknown	Unknown	Unknown	Unknown
	R_LEUt5m	Amino acid transporter - L-Leucine		LEUt5m		Mitochondrial transporters - uncharacterised	Unknown amino acid carrier - L-Leucine	Yes		M_leu_L_c --> M_leu_L_m	-1000	1000		0.016		0.0159987	0.016	0	0.016		384	LEUt5m	leu_L[c] --> leu_L[m]	N/A	Unknown	Unknown	Unknown	Unknown
	R_VALt5m	Amino acid transporter - L-Valine		VALt5m		Mitochondrial transporters - uncharacterised	Unknown amino acid carrier - L-Valine	Yes		M_val_L_c --> M_val_L_m	-1000	1000		0.011		0.0109991	0.011	0	0.011		385	VALt5m	val_L[c] --> val_L[m]	N/A	Unknown	Unknown	Unknown	Unknown
	R_r1434	Amino acid transporter - L-Alanine		r1434		Mitochondrial transporters - uncharacterised	Unknown amino acid carrier - L-Alanine	Yes		M_ala_L_c --> M_ala_L_m	-1000	0.001		0.001		0.000982072	0.001	-41.477	0.001		386	r1434	ala_L[c] -> ala_L[m]	N/A	Unknown	Unknown	Unknown	Unknown	Heart known to export alanine. Constraint is arbitrary to prevent unrealistic cycling
	R_r1435	Amino acid transporter - L-Serine		r1435		Mitochondrial transporters - uncharacterised	Unknown amino acid carrier - L-Serine	Yes		M_ser_L_c --> M_ser_L_m	-1000	1000		-0.026		-0.0260008	-0.0259979	-0.286368	0.36		387	r1435	ser_L[c] -> ser_L[m]	N/A	Unknown	Unknown	Unknown	Unknown
	R_r1440	Amino acid transporter - L-Threonine		r1440		Mitochondrial transporters - uncharacterised	Unknown amino acid carrier - L-Threonine	Yes		M_thr_L_c --> M_thr_L_m	-1000	1000		0		0	3.4186e-08	0	0.003		388	r1440	thr_L[c] -> thr_L[m]	N/A	Unknown	Unknown	Unknown	Unknown
	R_BALAtmr	Beta-alanine reversible mitochondrial transport		BALAtmr		Mitochondrial transporters - uncharacterised	Beta-alanine reversible mitochondrial transport (diffusion)	Yes		M_ala_B_c --> M_ala_B_m	-1000	1000		0		0	0	0	0		389	BALAtmr	ala_B[c] --> ala_B[m]	N/A	Unknown	Unknown	Unknown	Unknown
	R_UREAtm	Urea transport		UREAtm		Mitochondrial transporters - uncharacterised	Urea transport	Yes		M_urea_c --> M_urea_m	-1000	1000		-0.0035		-0.0070002	0	-0.337	0		390	UREAtm	urea[c] --> urea[m]	N/A	Unknown	Unknown	Unknown	Unknown	In Recon2 this activity has been assigned to gene AQP9 - but this is not mitochondrial! Transporter77 in old model
	R_FUMtmB_MitoCore	Fumarate transport		FUMtmB_MitoCore		Mitochondrial transporters - uncharacterised	Fumarate transport	Yes		M_fum_c + 1.64 M_PMF_m --> M_fum_m + 1.64 M_PMF_c	-1000	0		0		-1.77306e-06	0	-4.10222	0		391	FUMtm	pi[m] + fum[c] --> pi[c] + fum[m]	N/A	Unknown	Unknown	Unknown	Unknown	No dedicated fumarate transporter in mammals - probably non specific transport by members of the carrier family - dicarboxylate? Concentration gradient will make it irreversible		Assumed concentration gradient
	R_BHBtmB_MitoCore	(R)-3-Hydroxybutanoate mitochondrial transport via H+ symport		BHBtmB_MitoCore		Mitochondrial transporters - uncharacterised	(R)-3-Hydroxybutanoate mitochondrial transport	Yes		M_bhb_c + 0.82 M_PMF_m --> M_bhb_m + 0.82 M_PMF_c	-1000	1000		0.048		0.0479993	0.048	0	0.048		392	BHBtm	h[c] + bhb[c] --> h[m] + bhb[m]	N/A	Unknown	Unknown	Unknown	Unknown
	R_PPAtmB_MitoCore	Propionate transport reverse		PPAtmB_MitoCore		Mitochondrial transporters - uncharacterised	Propanoate mitochondrial transport	Yes		M_ppa_c + 0.82 M_PMF_m --> M_ppa_m + 0.82 M_PMF_c	-1000	1000		0		-1.29915e-06	0	-1.0241	0		393	PPAtm	ppa[c] -> ppa[m]	N/A	Unknown	Unknown	Unknown	Unknown
	R_BUTt2mB_MitoCore	Butyrate mitochondrial transport via proton symport, reversible		BUTt2mB_MitoCore		Mitochondrial transporters - uncharacterised	Butyrate mitochondrial transport	Yes		M_but_c + 0.82 M_PMF_m --> M_but_m + 0.82 M_PMF_c	-1000	1000		0		0	2.62635e-06	0	0.006		394	BUTt2m	h[c] + but[c] --> h[m] + but[m]	N/A	Unknown	Unknown	Unknown	Unknown	Recon 2 had this as proton coupled as they thought its was transported by ALC16A1. However, evidence suggests this is plasma membrane only and mitochondrial transporter has yet to be discovered.
	R_FORt2mB_MitoCore	formate mitochondrial transport		FORt2mB_MitoCore		Mitochondrial transporters - uncharacterised	Formate mitochondrial transport	Yes		M_for_m + 0.82 M_PMF_c --> M_for_c + 0.82 M_PMF_m	-1000	1000		0		-6.8383e-08	0	-0.008	0		395	FORt2m	for[m] --> for[c]	N/A	Unknown	Unknown	Unknown	Unknown	Unidentified but formate is very toxic to CIV so an active transport step would make sense.
	R_r0962B_MitoCore			r0962B_MitoCore		Mitochondrial transporters - uncharacterised	Folate mitochondrial transport	Yes		M_fol_c + 0.82 M_PMF_m --> M_fol_m + 0.82 M_PMF_c	-1000	1000		0		0	0	0	0		396	r0962	fol[c] -> fol[m]	N/A	Unknown	Unknown	Unknown	Unknown	SLC25A32 had been thought to be a folate transporter but it probably transports FAD.
	R_CHLtmB_MitoCore			CHLtmB_MitoCore		Mitochondrial transporters - uncharacterised	Choline mitochondrial transport	Yes		M_chol_c + 0.82 M_PMF_c --> M_chol_m + 0.82 M_PMF_m	-1000	1000		0		-1.43098e-07	0	-0.318628	0		397	CHLtm	chol[c] --> chol[m]	N/A	Unknown	Unknown	Unknown	Unknown	PMID: 1634511
	R_CO2tm	CO2 diffusion		CO2tm		Mitochondrial transport - diffusion / artificial	CO2 transport (diffusion), mitochondrial	Yes		M_co2_c --> M_co2_m	-1000	1000		-16.6798		-16.6798	-16.6798	-18.4572	-13.6163		398	CO2tm	co2[c] --> co2[m]	N/A
	R_H2Otm	H2O transport		H2Otm		Mitochondrial transport - diffusion / artificial	H2O transport, mitochondrial	Yes		M_h2o_c --> M_h2o_m	-1000	1000		-114.675		-114.678	-114.671	-116.765	-110.287		399	H2Otm	h2o[c] --> h2o[m]	N/A
	R_O2tm	O2 diffusion		O2tm		Mitochondrial transport - diffusion / artificial	O2 transport (diffusion)	Yes		M_o2_c --> M_o2_m	-1000	1000		19.8		19.8	19.8	19.3697	19.8		400	O2tm	o2[c] --> o2[m]	N/A
	R_GLYCtm	glycerol transport		GLYCtm		Mitochondrial transport - diffusion / artificial	glycerol transport	Yes		M_glyc_c --> M_glyc_m	-1000	1000		0		-6.6043e-08	7.1549e-08	-0.152799	0.01		401	GLYCtm	glyc[c] --> glyc[m]	N/A
	R_CYANtm	Cyanide transport via diffusion		CYANtm		Mitochondrial transport - diffusion / artificial	Cyanide transport via diffusion	Yes		M_cyan_c --> M_cyan_m	-1000	1000		0		0	3.93534e-06	0	0.006		402	CYANtm	cyan[c] --> cyan[m]	N/A
	R_TCYNTtmB_MitoCore			TCYNTtmB_MitoCore		Mitochondrial transport - diffusion / artificial	Thiocyanate transport via diffusion (mitochondrial)	Yes		M_tcynt_m + 0.82 M_PMF_c --> M_tcynt_c + 0.82 M_PMF_m	-1000	1000		0		0	3.93534e-06	0	0.006		403	TCYNTtm	tcynt[m] -> tcynt[c]	N/A
	R_CREATtmdiffir	Creatine transport to/from mitochondria via diffusion		CREATtmdiffir		Mitochondrial transport - diffusion / artificial	Creatine transport to/from mitochondria	Yes		M_creat_c --> M_creat_m	-1000	1000		0		-900.074	1000	-903.922	1000		404	CREATtmdiffir	creat[c] -> creat[m]	N/A
	R_PCREATtmdiffirB_MitoCore	Phosphocreatine transport to/from mitochondria via diffusion		PCREATtmdiffirB_MitoCore		Mitochondrial transport - diffusion / artificial	Phosphocreatine transport to/from mitochondria	Yes		M_pcreat_m + 0.82 M_PMF_c --> M_pcreat_c + 0.82 M_PMF_m	-1000	1000		0		-900.074	1000	-903.922	1000		405	PCREATtmdiffir	pcreat[m] -> pcreat[c]	N/A
	R_r0941	Bicarbonate diffusion		r0941		Mitochondrial transport - diffusion / artificial	Bicarbonate diffusion	Yes		M_hco3_c --> M_hco3_m	-1000	1000		0.043		0.0429987	0.0430012	0	1.71		406	r0941	hco3[c] --> hco3[m]	N/A					Has no PMF as likely to be generated within the matrix. Transport step is for modelling purposes
	R_r0838B_MitoCore	Ammonia free diffusion		r0838B_MitoCore		Mitochondrial transport - diffusion / artificial	Ammonia free diffusion	Yes		M_nh4_c + 0.82 M_PMF_c --> M_nh4_m + 0.82 M_PMF_m	-1000	1000		-0.32		-0.320001	-0.319997	-2.92381	0.36		407	r0838	nh4[c] --> nh4[m]	N/A
	R_Biomasst_MitoCore	Biomass pseudo transport		Biomasst_MitoCore		Mitochondrial transport - diffusion / artificial	Biomass pseudo transport	Yes		M_biomass_c --> M_biomass_m	-1000	1000		0		-3.97494e-07	0	-0.885076	0		408	N/A	N/A	N/A
	R_PCFLOPm	phosphatidylcholine flippase		PCFLOPm		Mitochondrial transport - lipids	phosphatidylcholine flippase	Yes		M_h2o_c + M_atp_c + M_pchol_hs_c --> M_h_c + M_adp_c + M_pi_c + M_pchol_hs_m	0	1000		0		0	3.02095e-07	0	0.672658		409	PCFLOPm	h2o[c] + atp[c] + pchol_hs[m] -> h[c] + adp[c] + pi[c] + pchol_hs[c]	N/A	(ATP8A1 or ATP8B1 or ATP8B2 or ATP8B4 or ATP9A or ATP9B or ATP10A or ATP10D or ATP11A or ATP11B or ATP11C) and (TMEM30A or TMEM30B)	(ENSG00000124406 or ENSG00000143515 or ENSG00000081923 or ENSG00000104043 or ENSG00000054793 or ENSG00000166377 or ENSG00000206190 or ENSG00000145246 or ENSG00000068650 or ENSG00000058063 or ENSG00000101974) and (ENSG00000112697 or ENSG00000182107)	(HGNC:13531 or HGNC:13534 or HGNC:3706 or HGNC:13536 or HGNC:13540 or HGNC:13541 or HGNC:13542 or HGNC:13549 or HGNC:13552 or HGNC:13553 or HGNC:13554) and (HGNC:16667 or HGNC:27254)		Other genes but not expressed in heart. Appears recon2 has pchol_hs_m on the wrong side - have corrected here. Transporter52 in old model		ATP consumption	(Low or Low or Low or Low or Low or Low or Low or Low or Medium or Low or Low) and (Medium or Low)	(High or Low or High or Low or Not detected or Medium or Medium or Low or Not detected or Not detected or Medium) and (Medium or Low)	FALSE, FALSE, FALSE, FALSE, FALSE, FALSE, FALSE, TRUE, FALSE, FALSE, FALSE, FALSE, FALSE	-5.2802, -10.6961, -8.2811, -10.6961, -8.2811, -7.3264, -6.608, -6.2522, -8.5225, -8.2811, -10.6961, -8.2811, -8.6672
	R_PSFLIPm	phosphatidylserine flippase		PSFLIPm		Mitochondrial transport - lipids	phosphatidylserine flippase	Yes		M_h2o_c + M_atp_c + M_ps_hs_c --> M_h_c + M_adp_c + M_pi_c + M_ps_hs_m	0	1000		0		0	1.19248e-07	0	0.265523		410	PSFLIPm	h2o[c] + atp[c] + ps_hs[c] -> h[c] + adp[c] + pi[c] + ps_hs[m]	N/A	(ATP8A1 or ATP8B1 or ATP8B2 or ATP8B4 or ATP9A or ATP9B or ATP10A or ATP10D or ATP11A or ATP11B or ATP11C) and (TMEM30A or TMEM30B)	(ENSG00000124406 or ENSG00000143515 or ENSG00000081923 or ENSG00000104043 or ENSG00000054793 or ENSG00000166377 or ENSG00000206190 or ENSG00000145246 or ENSG00000068650 or ENSG00000058063 or ENSG00000101974) and (ENSG00000112697 or ENSG00000182107)	(HGNC:13531 or HGNC:13534 or HGNC:3706 or HGNC:13536 or HGNC:13540 or HGNC:13541 or HGNC:13542 or HGNC:13549 or HGNC:13552 or HGNC:13553 or HGNC:13554) and (HGNC:16667 or HGNC:27254)		Other genes but not expressed in heart. Transporter52 in old model		ATP consumption	(Low or Low or Low or Low or Low or Low or Low or Low or Medium or Low or Low) and (Medium or Low)	(High or Low or High or Low or Not detected or Medium or Medium or Low or Not detected or Not detected or Medium) and (Medium or Low)	FALSE, FALSE, FALSE, FALSE, FALSE, FALSE, FALSE, TRUE, FALSE, FALSE, FALSE, FALSE, FALSE	-5.2802, -10.6961, -8.2811, -10.6961, -8.2811, -7.3264, -6.608, -6.2522, -8.5225, -8.2811, -10.6961, -8.2811, -8.6672
	R_PEFLIPm	phosphatidylethanolamine flippase		PEFLIPm		Mitochondrial transport - lipids	phosphatidylethanolamine flippase	Yes		M_h2o_c + M_atp_c + M_pe_hs_c --> M_h_c + M_adp_c + M_pi_c + M_pe_hs_m	0	1000		0		0	1.35148e-07	0	0.300926		411	PEFLIPm	h2o[c] + atp[c] + pe_hs[c] -> h[c] + adp[c] + pi[c] + pe_hs[m]	N/A	(ATP8A1 or ATP8B1 or ATP8B2 or ATP8B4 or ATP9A or ATP9B or ATP10A or ATP10D or ATP11A or ATP11B or ATP11C) and (TMEM30A or TMEM30B)	(ENSG00000124406 or ENSG00000143515 or ENSG00000081923 or ENSG00000104043 or ENSG00000054793 or ENSG00000166377 or ENSG00000206190 or ENSG00000145246 or ENSG00000068650 or ENSG00000058063 or ENSG00000101974) and (ENSG00000112697 or ENSG00000182107)	(HGNC:13531 or HGNC:13534 or HGNC:3706 or HGNC:13536 or HGNC:13540 or HGNC:13541 or HGNC:13542 or HGNC:13549 or HGNC:13552 or HGNC:13553 or HGNC:13554) and (HGNC:16667 or HGNC:27254)		Others but not expressed in heart. Transporter53 in old model		ATP consumption	(Low or Low or Low or Low or Low or Low or Low or Low or Medium or Low or Low) and (Medium or Low)	(High or Low or High or Low or Not detected or Medium or Medium or Low or Not detected or Not detected or Medium) and (Medium or Low)	FALSE, FALSE, FALSE, FALSE, FALSE, FALSE, FALSE, TRUE, FALSE, FALSE, FALSE, FALSE, FALSE	-5.2802, -10.6961, -8.2811, -10.6961, -8.2811, -7.3264, -6.608, -6.2522, -8.5225, -8.2811, -10.6961, -8.2811, -8.6672
	R_Biomass_MitoCore	Biomass		Biomass_MitoCore		Boundary conditions - core	Biomass Sink			M_biomass_e --> M_biomass_c	-1000	0		-100.892		-100.892	-100.892	-100.892	-98.8745		412	N/A	N/A
	R_O2t	Oxygen		O2t		Boundary conditions - core	o2 transport (diffusion)			M_o2_e --> M_o2_c	0	19.8		19.8		19.8	19.8	19.3848	19.8		413	O2t	o2[e] --> o2[c]						Constraint taken from PMID:11751291, 9486263, 182244, 15044195, 8580353
	R_CO2t	Carbon dioxide		CO2t		Boundary conditions - core	CO2 transporter via diffusion			M_co2_e --> M_co2_c	-1000	1000		-16.6368		-16.6368	-16.6368	-18.3943	-14.3371		414	CO2t	co2[e] --> co2[c]
	R_HCO3t_MitoCore	HCO3-		HCO3t_MitoCore		Boundary conditions - core	Bicarbonate diffusion			M_hco3_e --> M_hco3_c	-1000	1.71		0.043		0.0429987	0.0430012	0	1.71		415	N/A	N/A						Constraint is based on pyrvate carboxylase ratio compared with normal TCA cycle flux - PMID: 26411341 and PMID:26522426
	R_GLCt1r	alpha-D-Glucose		GLCt1r		Boundary conditions - core	glucose transport			M_glc_D_e --> M_glc_D_c	-1000	0.9		0.9		0.9	0.9	0.379705	0.9		416	GLCt1r	glc_D[e] --> glc_D[c]						Constraint taken from PMID:1601987, 8182160
	R_HDCAtr	Hexadecanoic acid		HDCAtr		Boundary conditions - core	fatty acid transport via diffusion			M_hdca_e --> M_hdca_c	-1000	1		0.4697		0.469673	0.469674	0.438044	1		417	HDCAtr	hdca[e] --> hdca[c]						Constraint taken from PMID:17751291
	R_HDCAtm_MitoCore			HDCAtm_MitoCore		Boundary conditions - core	fatty acid accumulation - mitochondria			M_hdca_e --> M_hdca_m	-1000	0		0		-4.36078e-07	0	-0.552078	0		418	N/A	N/A
	R_L_LACt2r	(S)-Lactate		L_LACt2r		Boundary conditions - core	L-lactate reversible transport via proton symport			M_h_e + M_lac_L_e --> M_h_c + M_lac_L_c	-1000	0.575		0.575		0.574999	0.575	-1.57362	0.575		419	L_LACt2r	h[e] + lac_L[e] --> h[c] + lac_L[c]						Constraint taken from PMID:7739243
	R_BHBt	(R)-3-Hydroxybutanoate		BHBt		Boundary conditions - core	(R)-3-Hydroxybutanoate transport via H+ symport			M_h_e + M_bhb_e --> M_h_c + M_bhb_c	0	0.048		0.048		0.0479993	0.048	0	0.048		420	BHBt	h[e] + bhb[e] --> h[c] + bhb[c]						Constraint taken from PMID:173281
	R_ACACt2	Acetoacetate		ACACt2		Boundary conditions - core	acetoacetate transport via proton symport			M_h_e + M_acac_e --> M_h_c + M_acac_c	0	0.114		0.114		0.113999	0.114	0	0.114		421	ACACt2	h[e] + acac[e] --> h[c] + acac[c]						Constraint taken from PMID:173281
	R_ETOHt	Ethanol		ETOHt		Boundary conditions - alternative fuels	ethanol reversible transport			M_etoh_e --> M_etoh_c	0	0		0		0	0	0	0		422	ETOHt	etoh[e] --> etoh[c]
	R_BUTt2r	Butanoic acid		BUTt2r		Boundary conditions - alternative fuels	Butyrate transport via proton symport, reversible			M_h_e + M_but_e --> M_h_c + M_but_c	-1000	0.006		0		0	2.62635e-06	0	0.006		423	BUTt2r	h[e] + but[e] --> h[c] + but[c]						Constraint taken from PMID:11746406
	R_GLYCt	Glycerol		GLYCt		Boundary conditions - alternative fuels	glycerol transport via channel			M_glyc_c --> M_glyc_e	-0.01	1000		-0.01		-0.01	-0.00999955	-0.01	0.131982		424	GLYCt	glyc[c] --> glyc[e]						Arbitrary constraint as uptake figure unavailble
	R_r0942	Creatine		r0942		Boundary conditions - alternative fuels	Creatine storage			M_creat_c --> M_creat_e	0	0		0		0	0	0	0		425	r0942	creat[c] --> creat[e]
	R_r0942b_MitoCore	Phosphocreatine		r0942b_MitoCore		Boundary conditions - alternative fuels	Phosphocreatine storage			M_pcreat_c --> M_pcreat_e	0	0		0		0	0	0	0		426	N/A	N/A
	R_HIStiDF	L-Histidine		HIStiDF		Boundary conditions - essential amino acids	L-histidine transport via diffusion (extracellular to cytosol)			M_his_L_e --> M_his_L_c	0	0.01		0.01		0.00999959	0.01	0	0.01		427	HIStiDF	his_L[e] -> his_L[c]						Constraint taken from PMID:690905
	R_ILEtec	L-Isoleucine		ILEtec		Boundary conditions - essential amino acids	L-isoleucine transport via diffusion (extracellular to cytosol)			M_ile_L_e --> M_ile_L_c	0	0.004		0.004		0.00399937	0.004	0	0.004		428	ILEtec	ile_L[e] --> ile_L[c]						Constraint taken from PMID:11746406
	R_LEUtec	L-Leucine		LEUtec		Boundary conditions - essential amino acids	L-leucine transport via diffusion (extracellular to cytosol)			M_leu_L_e --> M_leu_L_c	0	0.016		0.016		0.0159987	0.016	0	0.016		429	LEUtec	leu_L[e] --> leu_L[c]						Constraint taken from PMID:690905
	R_LYStiDF	L-Lysine		LYStiDF		Boundary conditions - essential amino acids	L-lysine transport via diffusion (extracellular to cytosol)			M_lys_L_e --> M_lys_L_c	0	0.03		0.03		0.0299996	0.03	0	0.03		430	LYStiDF	lys_L[e] -> lys_L[c]						Constraint taken from PMID:690905
	R_METtec	L-Methionine		METtec		Boundary conditions - essential amino acids	L-methionine transport via diffusion (extracellular to cytosol)			M_met_L_e --> M_met_L_c	0	0.005		0		0	3.93638e-07	0	0.005		431	METtec	met_L[e] --> met_L[c]						Constraint taken from PMID:690905
	R_PHEtec	L-Phenylalanine		PHEtec		Boundary conditions - essential amino acids	L-phenylalanine transport via diffusion (extracellular to cytosol)			M_phe_L_e --> M_phe_L_c	0	0.012		0		0	1.79567e-07	0	0.012		432	PHEtec	phe_L[e] --> phe_L[c]						Constraint taken from PMID:690905
	R_r2534	L-Threonine		r2534		Boundary conditions - essential amino acids	L-threonine transport			M_thr_L_e --> M_thr_L_c	0	0.012		0.012		0.0119987	0.012	0	0.012		433	r2534	thr_L[e] --> thr_L[c]						Constraint taken from PMID:690905
	R_TRPt	L-Tryptophan		TRPt		Boundary conditions - essential amino acids	L-tryptophan transport			M_trp_L_e --> M_trp_L_c	0	0.008		0		0	6.9698e-08	0	0.008		434	TRPt	trp_L[e] --> trp_L[c]						Constraint taken from PMID:690905
	R_VALtec	L-Valine		VALtec		Boundary conditions - essential amino acids	L-valine transport via diffusion (extracellular to cytosol)			M_val_L_e --> M_val_L_c	0	0.011		0.011		0.0109991	0.011	0	0.011		435	VALtec	val_L[e] --> val_L[c]						Constraint taken from PMID:690905
	R_ARGtiDF	L-Arginine		ARGtiDF		Boundary conditions - nonessential amino acids	L-arginine transport via diffusion (extracellular to cytosol)			M_arg_L_e --> M_arg_L_c	-1000	0.007		0.007		0.00699965	0.007	-0.105333	0.007		436	ARGtiDF	arg_L[e] -> arg_L[c]						Constraint taken from PMID:690905
	R_ASPte	L-Aspartate		ASPte		Boundary conditions - nonessential amino acids	L-aspartate transport			M_asp_L_c --> M_asp_L_e	-0.154	1000		-0.154		-0.154	-0.153999	-0.154	0.176		437	ASPte	asp_L[c] -> asp_L[e]						Is written backward in recon2 so have kept it this way around. Constraint taken from PMID:11557236
	R_CYStec	L-Cysteine		CYStec		Boundary conditions - nonessential amino acids	L-cysteine transport via diffusion (extracellular to cytosol)			M_cys_L_e --> M_cys_L_c	-1000	0.001		0.001		0.000999411	0.001	-0.005	0.001		438	CYStec	cys_L[e] --> cys_L[c]						Constraint taken from PMID:690905
	R_GLUt_MitoCore	L-Glutamate		GLUt_MitoCore		Boundary conditions - nonessential amino acids	L-glutamate transport			M_glu_L_e --> M_glu_L_c	-1000	0		0		-4.62172e-07	0	-0.33	0		439	N/A	N/A						Uptake figures not available
	R_r2525	L-Glutamine		r2525		Boundary conditions - nonessential amino acids	L_glutamine transport			M_gln_L_e --> M_gln_L_c	-1000	0		0		-3.02089e-07	0	-0.33	0		440	r2525	gln_L[e] --> gln_L[c]						Uptake figures not available
	R_GLYt2r	Glycine		GLYt2r		Boundary conditions - nonessential amino acids	glycine reversible transport via proton symport			M_h_e + M_gly_e --> M_h_c + M_gly_c	-1000	0.009		0.009		0.00899906	0.009	-0.702	0.009		441	GLYt2r	h[e] + gly[e] --> h[c] + gly[c]						Constraint taken from PMID:690905
	R_PROt2r	L-Proline		PROt2r		Boundary conditions - nonessential amino acids	L-proline reversible transport via proton symport			M_h_e + M_pro_L_e --> M_h_c + M_pro_L_c	-1000	0.004		0.004		0.00399937	0.004	-0.326	0.004		442	PROt2r	h[e] + pro_L[e] --> h[c] + pro_L[c]						Constraint taken from PMID:690905
	R_r2526	L-Serine		r2526		Boundary conditions - nonessential amino acids	L-serine transport			M_ser_L_e --> M_ser_L_c	-1000	0.017		0.017		0.0169994	0.017	-0.3385	0.017		443	r2526	ser_L[e] --> ser_L[c]						Constraint taken from PMID:690905
	R_TYRt	L-Tyrosine		TYRt		Boundary conditions - nonessential amino acids	L-tyrosine transport			M_tyr_L_e --> M_tyr_L_c	-1000	0.011		0		-1.79567e-07	1.20201e-07	-0.012	0.011		444	TYRt	tyr_L[e] --> tyr_L[c]						Constraint taken from PMID:690905
	R_r2532	L-Asparagine		r2532		Boundary conditions - nonessential amino acids	L-asparagine transport			M_asn_L_e --> M_asn_L_c	-1000	0.01		0.01		0.00999949	0.01	-0.32	0.01		445	r2532	asn_L[e] --> asn_L[c]						Arbitrary constraint as no figure exists and unlimited results in very large influx that ultimately disrupts TCA cycle
	R_ALAt2r	L-Alanine		ALAt2r		Boundary conditions - nonessential amino acids	L-alanine reversible transport via proton symport			M_h_e + M_ala_L_e --> M_h_c + M_ala_L_c	-1000	0.01		0.01		0.00999939	0.01	-0.32	0.01		446	ALAt2r	h[e] + ala_L[e] --> h[c] + ala_L[c]						Arbitrary constraint as no figure exists and unlimited results in very large influx that ultimately disrupts TCA cycle
	R_FUMt_MitoCore	Fumarate		FUMt_MitoCore		Boundary Conditions - Biomarkers	Fumarate transport			M_fum_e --> M_fum_c	-1000	0		0		-7.21144e-07	0	-1.11515	0		447	N/A	N/A
	R_SUMt_MitoCore	Succinate		SUMt_MitoCore		Boundary Conditions - Biomarkers	Succinate transport			M_succ_e --> M_succ_c	-1000	0		0		-2.17463e-06	0	-1.89618	0		448	N/A	N/A
	R_r0817	Citrulline		r0817		Boundary Conditions - Biomarkers	Citrulline transport			M_citr_L_c --> M_citr_L_e	0	1000		0		0	1.99436e-07	0	0.165		449	N/A	N/A
	R_NH4t3r	NH4		NH4t3r		Boundary Conditions - Biomarkers	ammonia transport via proton antiport			M_nh4_c + M_h_e --> M_nh4_e + M_h_c	-1000	1000		0.362		0.361999	0.362	-0.322	0.406		450	NH4t3r	nh4[c] + h[e] --> nh4[e] + h[c]						Switch this off if you want to use glutamine production to remove ammonia.
	R_ACt2r	acetate		ACt2r		Boundary Conditions - Biomarkers	acetate reversible transport via proton symport			M_h_e + M_ac_e --> M_h_c + M_ac_c	-0.01	0.01		0		-6.20987e-07	2.67721e-07	-0.01	0.01		451	ACt2r	h[e] + ac[e] --> h[c] + ac[c]						Arbitrary -0.1 constraint to prevent unrealistic levels of acetate production or acetyl-CoA production
	R_PPAt	propionic acid		PPAt		Boundary Conditions - Biomarkers	Propanoate transport, diffusion			M_ppa_e --> M_ppa_c	-1000	0		0		-1.29915e-06	0	-1.0241	0		452	PPAt	ppa[e] -> ppa[c]
	R_2HBt2	2-hydroxybutyrate		2HBt2		Boundary Conditions - Biomarkers	2-hydroxybutyrate cotransport with proton			M_h_e + M_2hb_e --> M_h_c + M_2hb_c	-1000	0		0		-1.31061e-06	0	-0.017	0		453	2HBt2	h[e] + 2hb[e] --> h[c] + 2hb[c]
	R_CHOLtu	choline		CHOLtu		Boundary Conditions - Biomarkers	Choline uniport			M_chol_e --> M_chol_c	-1000	0		0		-1.43098e-07	0	-0.318628	0		454	CHOLtu	chol[e] --> chol[c]
	R_r1088	Citrate		r1088		Boundary Conditions - Biomarkers	Citrate transport			M_h_e + M_cit_e --> M_h_c + M_cit_c	-1000	0		0		-5.3943e-07	0	-0.826884	0		455	r1088	h[e] + cit[e] --> h[c] + cit[c]
	R_ICITt_MitoCore	Isocitrate		ICITt_MitoCore		Boundary Conditions - Biomarkers	Isocitrate transport			M_icit_e --> M_icit_c	-1000	0		0		-5.3943e-07	0	-0.826884	0		456	N/A	N/A
	R_UREAt	Urea		UREAt		Boundary Conditions - Biomarkers	Urea transport via facilitate diffusion			M_urea_e --> M_urea_c	-1000	0		-0.007		-0.0070002	-0.00699965	-0.337	0		457	UREAt	urea[e] --> urea[c]
	R_r1512	Bilirubin		r1512		Boundary Conditions - Biomarkers	Bilirubin transport			M_bilirub_e --> M_bilirub_c	-1000	0		0		-1.9024e-08	0	-0.0390896	0		458	r1512	bilirub[e] -> bilirub[c]
	R_ARGSUCt_MitoCore	Argininosuccinate		ARGSUCt_MitoCore		Boundary Conditions - Biomarkers	Argininosuccinate transport			M_argsuc_e --> M_argsuc_c	-1000	0		0		-2.37011e-07	0	-0.112333	0		459	N/A	N/A
	R_MAL_Lte	(S)-Malate		MAL_Lte		Boundary Conditions - Biomarkers	Malate transport			M_mal_L_e --> M_mal_L_c	-1000	0		0		-7.21144e-07	0	-1.11515	0		460	MAL_Lte	mal_L[e] --> mal_L[c]
	R_OAAt_MitoCore	Oxaloacetate		OAAt_MitoCore		Boundary Conditions - Biomarkers	Oxaloacetate transport			M_oaa_e --> M_oaa_c	-1000	0		0		-7.19397e-07	0	-1.11347	0		461	N/A	N/A
	R_AKGt_MitoCore	2-Oxoglutarate		AKGt_MitoCore		Boundary Conditions - Biomarkers	2-Oxoglutarate transport			M_akg_e --> M_akg_c	-1000	0		0		-6.23804e-07	0	-1.01625	0		462	N/A	N/A
	R_MERCPLACt_MitoCore	3-Mercaptolactate		MERCPLACt_MitoCore		Boundary Conditions - Biomarkers	3-Mercaptolactate transport			M_mercplac_e --> M_mercplac_c	-1000	0		0		-8.82941e-07	0	-0.006	0		463	N/A	N/A
	R_r0899	Beta-alanine		r0899		Boundary Conditions - Misc	Beta-alanine			M_ala_B_c --> M_ala_B_e	0	0		0		0	0	0	0		464	r0899	ala_B[c] --> ala_B[e]
	R_FE2t	Fe2+		FE2t		Boundary Conditions - Misc	iron (II) transport			M_fe2_e --> M_fe2_c	-1000	1000		0		0	2.9626e-08	0	0.0555952		465	FE2t	fe2[e] -> fe2[c]
	R_H2Ot	H2O		H2Ot		Boundary Conditions - Misc	H2O transport via diffusion			M_h2o_e --> M_h2o_c	-1000	1000		-15.0264		-15.0264	-15.0264	-17.0171	-12.4063		466	H2Ot	h2o[e] --> h2o[c]
	R_Hct_MitoCore	H+ cytosolic		Hct_MitoCore		Boundary Conditions - Misc	Proton escape - cytosolic			M_h_e --> M_h_c	-1000	1000		2.5687		2.56867	2.56871	-0.0923581	44.0516		467	N/A	N/A
	R_Hmt_MitoCore	H+ mitochondrial		Hmt_MitoCore		Boundary Conditions - Misc	Proton escape - mitochondrial			M_h_e --> M_h_m	-1000	1000		-1.9023		-1.9023	-1.90226	-43.3852	0.841644		468	N/A	N/A
	R_SO3t_MitoCore	Sulfite		SO3t_MitoCore		Boundary Conditions - Misc	Sulfite			M_so3_e --> M_so3_c	-1000	1000		0.001		0.000982072	0.00100039	-0.006	0.006		469	N/A	N/A
	R_TSULt_MitoCore	Thiosulfate		TSULt_MitoCore		Boundary Conditions - Misc	Thiosulfate			M_tsul_e --> M_tsul_c	-1000	1000		-0.001		-0.00100039	-0.000982072	-0.006	0		470	N/A	N/A
	R_r0940	Hydrogen sulfide		r0940		Boundary Conditions - Misc	hydrogen sulfide			M_HC00250_c --> M_HC00250_e	-1000	1000		0		0	1.6223e-06	0	0.006		471	r0940	HC00250[c] --> HC00250[e]
	R_CYANt	Hydrogen cyanide		CYANt		Boundary Conditions - Misc	Cyanide transport via diffusion (extracellular to cytosol)			M_cyan_e --> M_cyan_c	-1000	1000		0		0	1.79276e-05	0	0.006		472	CYANt	cyan[e] --> cyan[c]
	R_TCYNTt	Thiocyanate		TCYNTt		Boundary Conditions - Misc	Thiocyanate			M_tcynt_c --> M_tcynt_e	-1000	1000		0		0	1.79276e-05	0	0.006		473	TCYNTt	tcynt[c] -> tcynt[e]
	R_r1423	Orthophosphate		r1423		Boundary Conditions - Misc	Phosphate facilitated diffusion			M_pi_c --> M_pi_e	-1000	1000		0		-7.3852e-08	0	-0.167691	0		474	r1423	pi[c] -> pi[e]
	R_FORt_MitoCore	Formate		FORt_MitoCore		Boundary Conditions - Misc	Formate			M_for_e --> M_for_c	-1000	0		0		-6.9698e-08	0	-0.008	0		475	N/A	N/A						Is seen in urine
	R_FOLt_MitoCore			FOLt_MitoCore		Boundary Conditions - Misc	Folate			M_fol_e --> M_fol_c	0	1000		0		0	0	0	0		476	N/A	N/A
	R_NADHt_MitoCore	NADH pool		NADHt_MitoCore		Boundary Conditions - Misc	NADH pool			M_nadh_e --> M_nadh_c	0	0		0		0	0	0	0		477	N/A	N/A
	R_NADt_MitoCore	NAD+ pool		NADt_MitoCore		Boundary Conditions - Misc	NAD+ pool			M_nad_e --> M_nad_c	0	0		0		0	0	0	0		478	N/A	N/A
	R_NADHtm_MitoCore	NADH pool mitochondrial		NADHtm_MitoCore		Boundary Conditions - Misc	NADH pool mitochondrial			M_nadh_e --> M_nadh_m	0	0		0		0	0	0	0		479	N/A	N/A
	R_NADtm_MitoCore	NAD+ pool mitochondrial		NADtm_MitoCore		Boundary Conditions - Misc	NAD+ pool mitochondrial			M_nad_e --> M_nad_m	0	0		0		0	0	0	0		480	N/A	N/A
	R_COt	Carbon monoxide		COt		Boundary Conditions - Misc	CO transporter via diffusion			M_co_c --> M_co_e	-1000	1000		0		0	1.9024e-08	0	0.0390896		481	COt	co[c] --> co[e]
	R_NOt	Nitric oxide		NOt		Boundary Conditions - Misc	NO transport (diffusion)			M_no_e --> M_no_c	-1000	1000		0		-6.9067e-08	0	-0.158633	0		482	NOt	no[e] --> no[c]
	R_PCHOLHSTDe	Phosphatidylcholine		PCHOLHSTDe		Boundary Conditions - Lipids	Phosphatidylcholine			M_pchol_hs_c --> M_pchol_hs_e	-1000	1000		0		-3.02095e-07	0	-0.672658	0		483	PCHOLHSTDe	pchol_hs[c] -> pchol_hs[e]
	R_PSt3	Phosphatidylserine		PSt3		Boundary Conditions - Lipids	Phosphatidylserine			M_ps_hs_e --> M_ps_hs_c	-1000	1000		0		0	1.19248e-07	0	0.265523		484	PSt3	ps_hs[e] --> ps_hs[c]
	R_PEt	Phosphatidylethanolamine		PEt		Boundary Conditions - Lipids	Phosphatidylethanolamine			M_pe_hs_e --> M_pe_hs_c	-1000	1000		0		0	1.35148e-07	0	0.300926		485	PEt	pe_hs[e] --> pe_hs[c]

## Sheet: Metabolites
	Model	Recon2	KEGG	Name	Charged Formula	Charge
	M_10fthf_c	10fthf	C00234	10-Formyltetrahydrofolate	C20H21N7O7	-2
	M_10fthf_m	10fthf	C00234	10-Formyltetrahydrofolate	C20H21N7O7	-2
	M_13dpg_c	13dpg	C00236	3-Phospho-D-glyceroyl phosphate	C3H4O10P2	-4
	M_1pipdn2c_c	1pipdn2c	C04092	delta1-Piperideine-2-carboxylate	C6H9NO2	0
	M_1pyr5c_m	1pyr5c	C03912	(S)-1-Pyrroline-5-carboxylate	C5H6NO2	-1
	M_2aobut_m	2aobut	C03508	L-2-Amino-3-oxobutanoic acid	C4H7NO3	0
	M_2hb_c	2hb	C05984	2-Hydroxybutanoic acid	C4H7O3	-1
	M_2hb_e	2hb	C05984	2-Hydroxybutanoic acid	C4H7O3	-1
	M_2maacoa_m	2maacoa	C03344	2-Methylacetoacetyl-CoA	C26H38N7O18P3S	-4
	M_2mb2coa_m	2mb2coa	C03345	2-Methylbut-2-enoyl-CoA	C26H38N7O17P3S	-4
	M_2mbcoa_m	2mbcoa	C01033	2-Methylbutanoyl-CoA	C26H40N7O17P3S	-4
	M_2mop_m	2mop	C00349	2-Methyl-3-oxopropanoate	C4H5O3	-1
	M_2mp2coa_m	2mp2coa	C03460	2-Methylprop-2-enoyl-CoA	C25H36N7O17P3S	-4
	M_2obut_c	2obut	C00109	2-Oxobutanoate	C4H5O3	-1
	M_2obut_m	2obut	C00109	2-Oxobutanoate	C4H5O3	-1
	M_2oxoadp_c	2oxoadp	C00322	2-Oxoadipate	C6H6O5	-2
	M_2oxoadp_m	2oxoadp	C00322	2-Oxoadipate	C6H6O5	-2
	M_2pg_c	2pg	C00631	2-Phospho-D-glycerate	C3H4O7P	-3
	M_34hpp_c	34hpp	C01179	3-(4-Hydroxyphenyl)pyruvate	C9H7O4	-1
	M_3hanthrn_c	3hanthrn	C00632	3-Hydroxyanthranilate	C7H7NO3	0
	M_3hbcoa_m	3hbcoa	C01144	(S)-3-Hydroxybutanoyl-CoA	C25H38N7O18P3S	-4
	M_3hexdcoa_m	3hexdcoa	C05258	(S)-3-Hydroxyhexadecanoyl-CoA	C37H62N7O18P3S	-4
	M_3hibutcoa_m	3hibutcoa	C06000	(S)-3-Hydroxyisobutyryl-CoA	C25H38N7O18P3S	-4
	M_3hmbcoa_m	3hmbcoa	C04405	(2S,3S)-3-Hydroxy-2-methylbutanoyl-CoA	C26H40N7O18P3S	-4
	M_3hmp_m	3hmp	C01188	3-Hydroxy-2-methylpropanoate	C4H7O3	-1
	M_3mb2coa_m	3mb2coa	C03069	3-Methylcrotonyl-CoA	C26H38N7O17P3S	-4
	M_3mgcoa_m	3mgcoa	C03231	3-Methylglutaconyl-CoA	C27H37N7O19P3S	-5
	M_3mob_m	3mob	C00141	3-Methyl-2-oxobutanoic acid	C5H7O3	-1
	M_3mop_m	3mop	C00671	(S)-3-Methyl-2-oxopentanoic acid	C6H9O3	-1
	M_3odcoa_m	3odcoa	C05265	3-Oxodecanoyl-CoA	C31H48N7O18P3S	-4
	M_3oddcoa_m	3oddcoa	C05263	3-Oxododecanoyl-CoA	C33H52N7O18P3S	-4
	M_3pg_c	3pg	C00197	3-Phospho-D-glycerate	C3H4O7P	-3
	M_3php_c	3php	C03232	3-Phosphonooxypyruvate	C3H2O7P	-3
	M_3sala_c	3sala	C00606	3-Sulfino-L-alanine	C3H5NO4S	-2
	M_3snpyr_c	3snpyr	C05527	3-Sulfinylpyruvate	C3H2O5S	-2
	M_3tetd7ecoa_m	3tetd7ecoa	C05273	trans-Tetradec-2-enoyl-CoA	C35H56N7O18P3S	-4
	M_4aabutn_m	4aabutn	C02946	4-Acetamidobutanoate	C6H10NO3	-1
	M_4abut_c	4abut	C00334	4-Aminobutanoate	C4H9NO2	0
	M_4abut_m	4abut	C00334	4-Aminobutanoate	C4H9NO2	0
	M_4abutn_c	4abutn	C00555	4-Aminobutyraldehyde	C4H10NO	1
	M_4fumacac_c	4fumacac	C01061	4-Fumarylacetoacetate	C8H6O6	-2
	M_4izp_c	4izp	C03680	4-Imidazolone-5-propanoate	C6H7N2O3	-1
	M_4mlacac_c	4mlacac	C01036	4-Maleylacetoacetate	C8H6O6	-2
	M_4mop_m	4mop	C00233	4-Methyl-2-oxopentanoate	C6H9O3	-1
	M_5aop_c	5aop	C00430	5-Aminolevulinate	C5H9NO3	0
	M_5aop_m	5aop	C00430	5-Aminolevulinate	C5H9NO3	0
	M_5forthf_c	5forthf	C00664	5-Formiminotetrahydrofolate	C20H22N8O6	-2
	M_6a2ohxnt_c	6a2ohxnt	C03239	6-Amino-2-oxohexanoate	C6H11NO3	0
	M_6pgc_c	6pgc	C00345	6-Phospho-D-gluconate	C6H10O10P	-3
	M_6pgl_c	6pgl	C01236	D-Glucono-1,5-lactone 6-phosphate	C6H9O9P	-2
	M_aacoa_m	aacoa	C00332	Acetoacetyl-CoA	C25H36N7O18P3S	-4
	M_aact_m	aact	C01888	Aminoacetone	C3H8NO	1
	M_ac_c	ac	C00033	Acetate	C2H3O2	-1
	M_ac_e	ac	C00033	Acetate	C2H3O2	-1
	M_ac_m	ac	C00033	Acetate	C2H3O2	-1
	M_acac_c	acac	C00164	Acetoacetate	C4H5O3	-1
	M_acac_e	acac	C00164	Acetoacetate	C4H5O3	-1
	M_acac_m	acac	C00164	Acetoacetate	C4H5O3	-1
	M_acald_c	acald	C00084	Acetaldehyde	C2H4O	0
	M_acald_m	acald	C00084	Acetaldehyde	C2H4O	0
	M_accoa_c	accoa	C00024	Acetyl-CoA	C23H34N7O17P3S	-4
	M_accoa_m	accoa	C00024	Acetyl-CoA	C23H34N7O17P3S	-4
	M_adn_c	adn	C00212	Adenosine	C10H13N5O4	0
	M_adp_c	adp	C00008	ADP	C10H12N5O10P2	-3
	M_adp_m	adp	C00008	ADP	C10H12N5O10P2	-3
	M_agm_m	agm	C00179	Agmatine	C5H16N4	2
	M_ahcys_c	ahcys	C00021	S-Adenosyl-L-homocysteine	C14H20N6O5S	0
	M_akg_c	akg	C00026	2-Oxoglutarate	C5H4O5	-2
	M_akg_e	akg	C00026	2-Oxoglutarate	C5H4O5	-2
	M_akg_m	akg	C00026	2-Oxoglutarate	C5H4O5	-2
	M_ala_B_c	ala_B	C00099	beta-Alanine	C3H7NO2	0
	M_ala_B_e	ala_B	C00099	beta-Alanine	C3H7NO2	0
	M_ala_B_m	ala_B	C00099	beta-Alanine	C3H7NO2	0
	M_ala_L_c	ala_L	C00041	L-Alanine	C3H7NO2	0
	M_ala_L_e	ala_L	C00041	L-Alanine	C3H7NO2	0
	M_ala_L_m	ala_L	C00041	L-Alanine	C3H7NO2	0
	M_alpa_hs_m	alpa_hs	C00681	1-Acyl-sn-glycerol 3-phosphate	C4H8O7PR	-2
	M_alpro_m	alpro	C01242	S-Aminomethyldihydrolipoylprotein	C9H19N2OS2R	1
	M_am6sa_c	am6sa	C03824	2-Aminomuconate semialdehyde	C6H7NO3	0
	M_amet_c	amet	C00019	S-Adenosyl-L-methionine	C15H23N6O5S	1
	M_amp_c	amp	C00020	AMP	C10H12N5O7P	-2
	M_amp_m	amp	C00020	AMP	C10H12N5O7P	-2
	M_amuco_c	amuco	C02220	2-Aminomuconate	C6H6NO4	-1
	M_aprut_m	aprut	C02714	N-Acetylputrescine	C6H15N2O	1
	M_arg_L_c	arg_L	C00062	L-Arginine	C6H15N4O2	1
	M_arg_L_e	arg_L	C00062	L-Arginine	C6H15N4O2	1
	M_arg_L_m	arg_L	C00062	L-Arginine	C6H15N4O2	1
	M_argsuc_c	argsuc	C03406	N-(L-Arginino)succinate	C10H17N4O6	-1
	M_argsuc_e	argsuc	C03406	N-(L-Arginino)succinate	C10H17N4O6	-1
	M_asn_L_c	asn_L	C00152	L-Asparagine	C4H8N2O3	0
	M_asn_L_e	asn_L	C00152	L-Asparagine	C4H8N2O3	0
	M_asn_L_m	asn_L	C00152	L-Asparagine	C4H8N2O3	0
	M_asp_L_c	asp_L	C00049	L-Aspartate	C4H6NO4	-1
	M_asp_L_e	asp_L	C00049	L-Aspartate	C4H6NO4	-1
	M_asp_L_m	asp_L	C00049	L-Aspartate	C4H6NO4	-1
	M_atp_c	atp	C00002	ATP	C10H12N5O13P3	-4
	M_atp_m	atp	C00002	ATP	C10H12N5O13P3	-4
	M_b2coa_m	b2coa	C00877	Crotonoyl-CoA	C25H36N7O17P3S	-4
	M_bhb_c	bhb	C01089	(R)-3-Hydroxybutanoate	C4H7O3	-1
	M_bhb_e	bhb	C01089	(R)-3-Hydroxybutanoate	C4H7O3	-1
	M_bhb_m	bhb	C01089	(R)-3-Hydroxybutanoate	C4H7O3	-1
	M_bilirub_c	bilirub	C00486	Bilirubin	C33H34N4O6	-2
	M_bilirub_e	bilirub	C00486	Bilirubin	C33H34N4O6	-2
	M_biliverd_c	biliverd	C00500	Biliverdin	C33H32N4O6	-2
	M_biomass_c	N/A	N/A	Biomass	N/A	0
	M_biomass_e	N/A	N/A	Biomass	N/A	0
	M_biomass_m	N/A	N/A	Biomass	N/A	0
	M_btcoa_m	btcoa	C00136	Butanoyl-CoA	C25H38N7O17P3S	-4
	M_but_c	but	C00246	Butanoic acid	C4H7O2	-1
	M_but_e	but	C00246	Butanoic acid	C4H7O2	-1
	M_but_m	but	C00246	Butanoic acid	C4H7O2	-1
	M_cbp_m	cbp	C00169	Carbamoyl phosphate	CH2NO5P	-2
	M_cdp_m	cdp	C00112	CDP	C9H12N3O11P2	-3
	M_cdpdag_hs_m	cdpdag_hs	C00269	CDP-diacylglycerol	C12H17N3O11P2FULLRCO2FULLR2CO2	-2
	M_cgly_c	cgly	C01419	Cys-Gly	C5H10N2O3S	0
	M_chol_c	chol	C00114	Choline	C5H14NO	1
	M_chol_e	chol	C00114	Choline	C5H14NO	1
	M_chol_m	chol	C00114	Choline	C5H14NO	1
	M_cit_c	cit	C00158	Citrate	C6H5O7	-3
	M_cit_e	cit	C00158	Citrate	C6H5O7	-3
	M_cit_m	cit	C00158	Citrate	C6H5O7	-3
	M_citr_L_c	citr_L	C00327	L-Citrulline	C6H13N3O3	0
	M_citr_L_e	citr_L	C00327	L-Citrulline	C6H13N3O3	0
	M_citr_L_m	citr_L	C00327	L-Citrulline	C6H13N3O3	0
	M_clpn_hs_m	clpn_hs	C05980	Cardiolipin	C9H16O9P2FULLRCO2FULLR2CO2FULLRCO2FULLR2CO2	-2
	M_cmp_m	cmp	C00055	CMP	C9H12N3O8P	-2
	M_cmusa_c	cmusa	C04409	2-Amino-3-carboxymuconate semialdehyde	C7H6NO5	-1
	M_co_c	co	C00237	CO	CO	0
	M_co_e	co	C00237	CO	CO	0
	M_co2_c	co2	C00011	CO2	CO2	0
	M_co2_e	co2	C00011	CO2	CO2	0
	M_co2_m	co2	C00011	CO2	CO2	0
	M_coa_c	coa	C00010	CoA	C21H32N7O16P3S	-4
	M_coa_m	coa	C00010	CoA	C21H32N7O16P3S	-4
	M_cpppg3_c	cpppg3	C03263	Coproporphyrinogen III	C36H40N4O8	-4
	M_creat_c	creat	C00300	Creatine	C4H9N3O2	0
	M_creat_e	creat	C00300	Creatine	C4H9N3O2	0
	M_creat_m	creat	C00300	Creatine	C4H9N3O2	0
	M_crn_c	crn	C00318	L-Carnitine	C7H15NO3	0
	M_crn_m	crn	C00318	L-Carnitine	C7H15NO3	0
	M_ctp_m	ctp	C00063	CTP	C9H12N3O14P3	-4
	M_cyan_c	cyan	C00177	Cyanide ion	CHN	0
	M_cyan_e	cyan	C00177	Cyanide ion	CHN	0
	M_cyan_m	cyan	C00177	Cyanide ion	CHN	0
	M_cys_L_c	cys_L	C00097	L-Cysteine	C3H7NO2S	0
	M_cys_L_e	cys_L	C00097	L-Cysteine	C3H7NO2S	0
	M_cys_L_m	cys_L	C00097	L-Cysteine	C3H7NO2S	0
	M_cyst_L_c	cyst_L	C02291	L-Cystathionine	C7H14N2O4S	0
	M_dc2coa_m	dc2coa	C05275	trans-Dec-2-enoyl-CoA	C31H48N7O17P3S	-4
	M_dcacoa_m	dcacoa	C05274	Decanoyl-CoA	C31H50N7O17P3S	-4
	M_dcamp_c	dcamp	C03794	N6-(1,2-Dicarboxyethyl)-AMP	C14H14N5O11P	-4
	M_dd2coa_m	dd2coa	C03221	2-trans-Dodecenoyl-CoA	C33H52N7O17P3S	-4
	M_ddcacoa_m	ddcacoa	C01832	Lauroyl-CoA	C33H54N7O17P3S	-4
	M_dhap_c	dhap	C00111	Glycerone phosphate	C3H5O6P	-2
	M_dhbpt_c	dhbpt	C00268	Dihydrobiopterin	C9H13N5O3	0
	M_dhlpro_m	dhlpro	C02972	Dihydrolipoylprotein	C8H16NOS2R	0
	M_e4p_c	e4p	C00279	D-Erythrose 4-phosphate	C4H7O7P	-2
	M_etoh_c	etoh	C00469	Ethanol	C2H6O	0
	M_etoh_e	etoh	C00469	Ethanol	C2H6O	0
	M_f6p_c	f6p	C00085	D-Fructose 6-phosphate	C6H11O9P	-2
	M_fdp_c	fdp	C00354	D-Fructose 1,6-bisphosphate	C6H11O9P	-2
	M_fe2_c	fe2	C14818	Fe2	Fe	2
	M_fe2_e	fe2	C14818	Fe2	Fe	2
	M_fe2_m	fe2	C14818	Fe2	Fe	2
	M_ficytC_m	ficytC	C00125	Ferricytochrome c	C42H54FeN8O6S2	3
	M_focytC_m	focytC	C00126	Ferrocytochrome c	C42H54FeN8O6S2	2
	M_for_c	for	C00058	Formate	CH1O2	-1
	M_for_e	for	C00058	Formate	CH1O2	-1
	M_for_m	for	C00058	Formate	CH1O2	-1
	M_forglu_c	forglu	C00439	N-Formimino-L-glutamate	C6H8N2O4	-2
	M_fum_c	fum	C00122	Fumarate	C4H2O4	-2
	M_fum_e	fum	C00122	Fumarate	C4H2O4	-2
	M_fum_m	fum	C00122	Fumarate	C4H2O4	-2
	M_g3p_c	g3p	C00118	D-Glyceraldehyde 3-phosphate	C3H5O6P	-2
	M_g6p_c	g6p	C00092	D-Glucose 6-phosphate	C6H11O9P	-2
	M_gdp_c	gdp	C00035	GDP	C10H12N5O11P2	-3
	M_gdp_m	gdp	C00035	GDP	C10H12N5O11P2	-3
	M_glc_D_c	glc_D	C00031	D-Glucose	C6H12O6	0
	M_glc_D_e	glc_D	C00031	D-Glucose	C6H12O6	0
	M_gln_L_c	gln_L	C00064	L-Glutamine	C5H10N2O3	0
	M_gln_L_e	gln_L	C00064	L-Glutamine	C5H10N2O3	0
	M_gln_L_m	gln_L	C00064	L-Glutamine	C5H10N2O3	0
	M_glu_L_c	glu_L	C00025	L-Glutamate	C5H8NO4	-1
	M_glu_L_e	glu_L	C00025	L-Glutamate	C5H8NO4	-1
	M_glu_L_m	glu_L	C00025	L-Glutamate	C5H8NO4	-1
	M_glu5p_m	glu5p	C03287	L-Glutamyl 5-phosphate	C5H8NO7P	-2
	M_glu5sa_m	glu5sa	C01165	L-Glutamate 5-semialdehyde	C5H9NO3	0
	M_glucys_c	glucys	C00669	gamma-L-Glutamyl-L-cysteine	C8H13N2O5S	-1
	M_glutcoa_m	glutcoa	C00527	Glutaryl-CoA	C26H37N7O19P3S	-5
	M_gly_c	gly	C00037	Glycine	C2H5NO2	0
	M_gly_e	gly	C00037	Glycine	C2H5NO2	0
	M_gly_m	gly	C00037	Glycine	C2H5NO2	0
	M_glyc_c	glyc	C00116	Glycerol	C3H8O3	0
	M_glyc_e	glyc	C00116	Glycerol	C3H8O3	0
	M_glyc_m	glyc	C00116	Glycerol	C3H8O3	0
	M_glyc3p_c	glyc3p	C00093	sn-Glycerol 3-phosphate	C3H7O6P	-2
	M_glyc3p_m	glyc3p	C00093	sn-Glycerol 3-phosphate	C3H7O6P	-2
	M_gthox_c	gthox	C00127	Glutathione disulfide	C20H30N6O12S2	-2
	M_gthox_m	gthox	C00127	Glutathione disulfide	C20H30N6O12S2	-2
	M_gthrd_c	gthrd	C00051	Glutathione	C10H16N3O6S	-1
	M_gthrd_m	gthrd	C00051	Glutathione	C10H16N3O6S	-1
	M_gtp_c	gtp	C00044	GTP	C10H12N5O14P3	-4
	M_gtp_m	gtp	C00044	GTP	C10H12N5O14P3	-4
	M_h_c	h	C00080	H	H	1
	M_h_e	h	C00080	H	H	1
	M_h_m	h	C00080	H	H	1
	M_PMF_c	N/A	N/A	Proton Motive Force	H	1
	M_PMF_m	N/A	N/A	Proton Motive Force	H	1
	M_h2o_c	h2o	C00001	H2O	H2O	0
	M_h2o_e	h2o	C00001	H2O	H2O	0
	M_h2o_m	h2o	C00001	H2O	H2O	0
	M_h2o2_c	h2o2	C00027	Hydrogen peroxide	H2O2	0
	M_h2o2_m	h2o2	C00027	Hydrogen peroxide	H2O2	0
	M_HC00250_c	HC00250	C00283	Hydrogen sulfide	HS	-1
	M_HC00250_e	HC00250	C00283	Hydrogen sulfide	HS	-1
	M_HC01401_m	HC01401	C05262	(S)-3-Hydroxydodecanoyl-CoA	C33H54N7O18P3S	-4
	M_HC01403_m	HC01403	C05264	(S)-Hydroxydecanoyl-CoA	C31H50N7O18P3S	-4
	M_HC01405_m	HC01405	C05266	(S)-3-Hydroxyoctanoyl-CoA	C29H46N7O18P3S	-4
	M_HC01406_m	HC01406	C05267	3-Oxooctanoyl-CoA	C29H44N7O18P3S	-4
	M_HC01407_m	HC01407	C05268	(S)-Hydroxyhexanoyl-CoA	C27H42N7O18P3S	-4
	M_HC01408_m	HC01408	C05269	3-Oxohexanoyl-CoA	C27H40N7O18P3S	-4
	M_HC01409_m	HC01409	C05270	Hexanoyl-CoA	C27H42N7O17P3S	-4
	M_HC01410_m	HC01410	C05271	trans-Hex-2-enoyl-CoA	C27H40N7O17P3S	-4
	M_HC01415_m	HC01415	C05276	trans-Oct-2-enoyl-CoA	C29H44N7O17P3S	-4
	M_hco3_c	hco3	C00288	HCO3-	CHO3	-1
	M_hco3_e	hco3	C00288	HCO3-	CHO3	-1
	M_hco3_m	hco3	C00288	HCO3-	CHO3	-1
	M_hcys_L_c	hcys_L	C05330	Homocysteine	C4H9NO2S	0
	M_hdca_c	hdca	C00249	Hexadecanoic acid	C16H31O2	-1
	M_hdca_e	hdca	C00249	Hexadecanoic acid	C16H31O2	-1
	M_hdca_m	hdca	C00249	Hexadecanoic acid	C16H31O2	-1
	M_hgentis_c	hgentis	C00544	Homogentisate	C8H7O4	-1
	M_his_L_c	his_L	C00135	L-Histidine	C6H9N3O2	0
	M_his_L_e	his_L	C00135	L-Histidine	C6H9N3O2	0
	M_his_L_m	his_L	C00135	L-Histidine	C6H9N3O2	0
	M_hLkynr_c	hLkynr	C03227	3-Hydroxy-L-kynurenine	C10H12N2O4	0
	M_hmbil_c	hmbil	C01024	Hydroxymethylbilane	C40H38N4O17	-8
	M_hmgcoa_m	hmgcoa	C00356	(S)-3-Hydroxy-3-methylglutaryl-CoA	C27H39N7O20P3S	-5
	M_ibcoa_m	ibcoa	C00630	2-Methylpropanoyl-CoA	C25H38N7O17P3S	-4
	M_icit_c	icit	C00311	Isocitrate	C6H5O7	-3
	M_icit_e	icit	C00311	Isocitrate	C6H5O7	-3
	M_icit_m	icit	C00311	Isocitrate	C6H5O7	-3
	M_ile_L_c	ile_L	C00407	L-Isoleucine	C6H13NO2	0
	M_ile_L_e	ile_L	C00407	L-Isoleucine	C6H13NO2	0
	M_ile_L_m	ile_L	C00407	L-Isoleucine	C6H13NO2	0
	M_imp_c	imp	C00130	IMP	C10H11N4O8P	-2
	M_ivcoa_m	ivcoa	C02939	3-Methylbutanoyl-CoA	C26H40N7O17P3S	-4
	M_L2aadp_c	L2aadp	C00956	L-2-Aminoadipate	C6H10NO4	-1
	M_L2aadp_m	L2aadp	C00956	L-2-Aminoadipate	C6H10NO4	-1
	M_L2aadp6sa_c	L2aadp6sa	C04076	L-2-Aminoadipate 6-semialdehyde	C6H11NO3	0
	M_L2aadp6sa_m	L2aadp6sa	C04076	L-2-Aminoadipate 6-semialdehyde	C6H11NO3	0
	M_lac_D_m	lac_D	C00256	(R)-Lactate	C3H5O3	-1
	M_lac_L_c	lac_L	C00186	(S)-Lactate	C3H5O3	-1
	M_lac_L_e	lac_L	C00186	(S)-Lactate	C3H5O3	-1
	M_leu_L_c	leu_L	C00123	L-Leucine	C6H13NO2	0
	M_leu_L_e	leu_L	C00123	L-Leucine	C6H13NO2	0
	M_leu_L_m	leu_L	C00123	L-Leucine	C6H13NO2	0
	M_Lfmkynr_c	Lfmkynr	C02700	L-Formylkynurenine	C11H12N2O4	0
	M_lgt_S_m	lgt_S	C03451	(R)-S-Lactoylglutathione	C13H20N3O8S	-1
	M_Lkynr_c	Lkynr	C00328	L-Kynurenine	C10H12N2O3	0
	M_Lpipecol_c	Lpipecol	C00408	L-Pipecolate	C6H11NO2	0
	M_lpro_m	lpro	C02051	Lipoylprotein	C8H14NOS2R	0
	M_lys_L_c	lys_L	C00047	L-Lysine	C6H15N2O2	1
	M_lys_L_e	lys_L	C00047	L-Lysine	C6H15N2O2	1
	M_lys_L_m	lys_L	C00047	L-Lysine	C6H15N2O2	1
	M_mal_L_c	mal_L	C00149	(S)-Malate	C4H4O5	-2
	M_mal_L_e	mal_L	C00149	(S)-Malate	C4H4O5	-2
	M_mal_L_m	mal_L	C00149	(S)-Malate	C4H4O5	-2
	M_mercplac_c	mercplac	C05823	3-Mercaptolactate	C3H5O3S	-1
	M_mercplac_e	mercplac	C05823	3-Mercaptolactate	C3H5O3S	-1
	M_mercppyr_c	mercppyr	C00957	Mercaptopyruvate	C3H3O3S	-1
	M_mercppyr_m	mercppyr	C00957	Mercaptopyruvate	C3H3O3S	-1
	M_met_L_c	met_L	C00073	L-Methionine	C5H11NO2S	0
	M_met_L_e	met_L	C00073	L-Methionine	C5H11NO2S	0
	M_met_L_m	met_L	C00073	L-Methionine	C5H11NO2S	0
	M_methf_c	methf	C00445	5,10-Methenyltetrahydrofolate	C20H20N7O6	-1
	M_methf_m	methf	C00445	5,10-Methenyltetrahydrofolate	C20H20N7O6	-1
	M_mlthf_c	mlthf	C00143	5,10-Methylenetetrahydrofolate	C20H21N7O6	-2
	M_mlthf_m	mlthf	C00143	5,10-Methylenetetrahydrofolate	C20H21N7O6	-2
	M_mmcoa_R_m	mmcoa_R	C01213	(R)-Methylmalonyl-CoA	C25H35N7O19P3S	-5
	M_mmcoa_S_m	mmcoa_S	C00683	(S)-Methylmalonyl-CoA	C25H35N7O19P3S	-5
	M_msa_m	msa	C00222	3-Oxopropanoate	C3H3O3	-1
	M_mthgxl_m	mthgxl	C00546	Methylglyoxal	C3H4O2	0
	M_n4abutn_m	n4abutn	C05936	N4-Acetylaminobutanal	C6H11NO2	0
	M_nad_c	nad	C00003	NAD	C21H26N7O14P2	-1
	M_nad_e	nad	C00003	NAD	C21H26N7O14P2	-1
	M_nad_m	nad	C00003	NAD	C21H26N7O14P2	-1
	M_nadh_c	nadh	C00004	NADH	C21H27N7O14P2	-2
	M_nadh_e	nadh	C00004	NADH	C21H27N7O14P2	-2
	M_nadh_m	nadh	C00004	NADH	C21H27N7O14P2	-2
	M_nadp_c	nadp	C00006	NADP	C21H25N7O17P3	-3
	M_nadp_m	nadp	C00006	NADP	C21H25N7O17P3	-3
	M_nadph_c	nadph	C00005	NADPH	C21H26N7O17P3	-4
	M_nadph_m	nadph	C00005	NADPH	C21H26N7O17P3	-4
	M_nh4_c	nh4	C00014	Ammonia	H4N	1
	M_nh4_e	nh4	C00014	Ammonia	H4N	1
	M_nh4_m	nh4	C00014	Ammonia	H4N	1
	M_no_c	no	C00533	Nitric oxide	NO	0
	M_no_e	no	C00533	Nitric oxide	NO	0
	M_nwharg_c	nwharg	C05933	N(omega)-Hydroxyarginine	C6H15N4O3	1
	M_o2_c	o2	C00007	Oxygen	O2	0
	M_o2_e	o2	C00007	Oxygen	O2	0
	M_o2_m	o2	C00007	Oxygen	O2	0
	M_o2s_m	o2s	C00704	O2.-	O2	-1
	M_oaa_c	oaa	C00036	Oxaloacetate	C4H2O5	-2
	M_oaa_e	oaa	C00036	Oxaloacetate	C4H2O5	-2
	M_oaa_m	oaa	C00036	Oxaloacetate	C4H2O5	-2
	M_occoa_m	occoa	C01944	Octanoyl-CoA	C29H46N7O17P3S	-4
	M_orn_c	orn	C00077	L-Ornithine	C5H13N2O2	1
	M_orn_m	orn	C00077	L-Ornithine	C5H13N2O2	1
	M_pa_hs_m	pa_hs	C00416	Phosphatidate	C5H7O8PR2	-2
	M_pchol_hs_c	pchol_hs	C00157	Phosphatidylcholine	C10H18NO8PR2	0
	M_pchol_hs_e	pchol_hs	C00157	Phosphatidylcholine	C10H18NO8PR2	0
	M_pchol_hs_m	pchol_hs	C00157	Phosphatidylcholine	C10H18NO8PR2	0
	M_pcreat_c	pcreat	C02305	Phosphocreatine	C4H9N3O5P	-1
	M_pcreat_e	pcreat	C02305	Phosphocreatine	C4H9N3O5P	-1
	M_pcreat_m	pcreat	C02305	Phosphocreatine	C4H9N3O5P	-1
	M_pe_hs_c	pe_hs	C00350	Phosphatidylethanolamine	C7H12NO8PR2	0
	M_pe_hs_e	pe_hs	C00350	Phosphatidylethanolamine	C7H12NO8PR2	0
	M_pe_hs_m	pe_hs	C00350	Phosphatidylethanolamine	C7H12NO8PR2	0
	M_pep_c	pep	C00074	Phosphoenolpyruvate	C3H2O6P	-3
	M_pep_m	pep	C00074	Phosphoenolpyruvate	C3H2O6P	-3
	M_pglyc_hs_m	pglyc_hs	C00344	Phosphatidylglycerol	C8H13O10PR2	-1
	M_pgp_hs_m	pgp_hs	C03892	Phosphatidylglycerophosphate	C8H14O13P2R2	-3
	M_phe_L_c	phe_L	C00079	L-Phenylalanine	C9H11NO2	0
	M_phe_L_e	phe_L	C00079	L-Phenylalanine	C9H11NO2	0
	M_phe_L_m	phe_L	C00079	L-Phenylalanine	C9H11NO2	0
	M_pheme_c	pheme	C00032	Heme	C34H30FeN4O4	-2
	M_pheme_m	pheme	C00032	Heme	C34H30FeN4O4	-2
	M_pi_c	pi	C00009	Orthophosphate	HO4P	-2
	M_pi_e	pi	C00009	Orthophosphate	HO4P	-2
	M_pi_m	pi	C00009	Orthophosphate	HO4P	-2
	M_pmtcoa_c	pmtcoa	C00154	Palmitoyl-CoA	C37H62N7O17P3S	-4
	M_pmtcoa_m	pmtcoa	C00154	Palmitoyl-CoA	C37H62N7O17P3S	-4
	M_pmtcrn_c	pmtcrn	C02990	L-Palmitoylcarnitine	C23H45NO4	0
	M_pmtcrn_m	pmtcrn	C02990	L-Palmitoylcarnitine	C23H45NO4	0
	M_ppa_c	ppa	C00163	Propanoate	C3H5O2	-1
	M_ppa_e	ppa	C00163	Propanoate	C3H5O2	-1
	M_ppa_m	ppa	C00163	Propanoate	C3H5O2	-1
	M_ppbng_c	ppbng	C00931	Porphobilinogen	C10H13N2O4	-1
	M_ppcoa_m	ppcoa	C00100	Propanoyl-CoA	C24H36N7O17P3S	-4
	M_ppi_c	ppi	C00013	Diphosphate	HO7P2	-3
	M_ppi_m	ppi	C00013	Diphosphate	HO7P2	-3
	M_ppp9_m	ppp9	C02191	Protoporphyrin	C34H32N4O4	-2
	M_pppg9_c	pppg9	C01079	Protoporphyrinogen IX	C34H38N4O4	-2
	M_pro_L_c	pro_L	C00148	L-Proline	C5H9NO2	0
	M_pro_L_e	pro_L	C00148	L-Proline	C5H9NO2	0
	M_pro_L_m	pro_L	C00148	L-Proline	C5H9NO2	0
	M_ps_hs_c	ps_hs	C02737	Phosphatidylserine	C8H12NO10PR2	-1
	M_ps_hs_e	ps_hs	C02737	Phosphatidylserine	C8H12NO10PR2	-1
	M_ps_hs_m	ps_hs	C02737	Phosphatidylserine	C8H12NO10PR2	-1
	M_pser_L_c	pser_L	C01005	O-Phospho-L-serine	C3H6NO6P	-2
	M_ptrc_c	ptrc	C00134	Putrescine	C4H14N2	2
	M_ptrc_m	ptrc	C00134	Putrescine	C4H14N2	2
	M_pyr_c	pyr	C00022	Pyruvate	C3H3O3	-1
	M_pyr_m	pyr	C00022	Pyruvate	C3H3O3	-1
	M_q10_m	q10	C00399	Ubiquinone	C59H90O4	0
	M_q10h2_m	q10h2	C00390	Ubiquinol	C59H92O4	0
	M_r5p_c	r5p	C00117	D-Ribose 5-phosphate	C5H9O8P	-2
	M_ru5p_D_c	ru5p_D	C00199	D-Ribulose 5-phosphate	C5H9O8P	-2
	M_s7p_c	s7p	C05382	Sedoheptulose 7-phosphate	C7H13O10P	-2
	M_saccrp_L_m	saccrp_L	C00449	N6-(L-1,3-Dicarboxypropyl)-L-lysine	C11H19N2O6	-1
	M_ser_L_c	ser_L	C00065	L-Serine	C3H7NO3	0
	M_ser_L_e	ser_L	C00065	L-Serine	C3H7NO3	0
	M_ser_L_m	ser_L	C00065	L-Serine	C3H7NO3	0
	M_so3_c	so3	C00094	Sulfite	O3S	-2
	M_so3_e	so3	C00094	Sulfite	O3S	-2
	M_so3_m	so3	C00094	Sulfite	O3S	-2
	M_so4_c	so4	C00059	Sulfate	O4S	-2
	M_so4_m	so4	C00059	Sulfate	O4S	-2
	M_succ_c	succ	C00042	Succinate	C4H4O4	-2
	M_succ_e	succ	C00042	Succinate	C4H4O4	-2
	M_succ_m	succ	C00042	Succinate	C4H4O4	-2
	M_succoa_m	succoa	C00091	Succinyl-CoA	C25H35N7O19P3S	-5
	M_sucsal_m	sucsal	C00232	Succinate semialdehyde	C4H5O3	-1
	M_tcynt_c	tcynt	C01755	Thiocyanate	CNS	-1
	M_tcynt_e	tcynt	C01755	Thiocyanate	CNS	-1
	M_tcynt_m	tcynt	C01755	Thiocyanate	CNS	-1
	M_tetd7ecoa_m	tetd7ecoa	C02593	Tetradecanoyl-CoA	C35H56N7O17P3S	-4
	M_thbpt_c	thbpt	C00272	Tetrahydrobiopterin	C9H15N5O3	0
	M_thf_c	thf	C00101	Tetrahydrofolate	C19H21N7O6	-2
	M_thf_m	thf	C00101	Tetrahydrofolate	C19H21N7O6	-2
	M_thp2c_c	thp2c	C00450	(S)-2,3,4,5-Tetrahydropyridine-2-carboxylate	C6H8NO2	-1
	M_thr_L_c	thr_L	C00188	L-Threonine	C4H9NO3	0
	M_thr_L_e	thr_L	C00188	L-Threonine	C4H9NO3	0
	M_thr_L_m	thr_L	C00188	L-Threonine	C4H9NO3	0
	M_trp_L_c	trp_L	C00078	L-Tryptophan	C11H12N2O2	0
	M_trp_L_e	trp_L	C00078	L-Tryptophan	C11H12N2O2	0
	M_trp_L_m	trp_L	C00078	L-Tryptophan	C11H12N2O2	0
	M_tsul_c	tsul	C00320	Thiosulfate	O3S2	-2
	M_tsul_e	tsul	C00320	Thiosulfate	O3S2	-2
	M_tsul_m	tsul	C00320	Thiosulfate	O3S2	-2
	M_tyr_L_c	tyr_L	C00082	L-Tyrosine	C9H11NO3	0
	M_tyr_L_e	tyr_L	C00082	L-Tyrosine	C9H11NO3	0
	M_tyr_L_m	tyr_L	C00082	L-Tyrosine	C9H11NO3	0
	M_uppg3_c	uppg3	C01051	Uroporphyrinogen III	C40H36N4O16	-8
	M_urcan_c	urcan	C00785	Urocanate	C6H5N2O2	-1
	M_urea_c	urea	C00086	Urea	CH4N2O	0
	M_urea_e	urea	C00086	Urea	CH4N2O	0
	M_urea_m	urea	C00086	Urea	CH4N2O	0
	M_val_L_c	val_L	C00183	L-Valine	C5H11NO2	0
	M_val_L_e	val_L	C00183	L-Valine	C5H11NO2	0
	M_val_L_m	val_L	C00183	L-Valine	C5H11NO2	0
	M_xu5p_D_c	xu5p_D	C00231	D-Xylulose 5-phosphate	C5H9O8P	-2
	M_fol_c	fol	C00504	Folate	C19H19N7O6	-1
	M_fol_e	fol	C00504	Folate	C19H19N7O6	-1
	M_fol_m	fol	C00504	Folate	C19H19N7O6	-1
	M_dhf_c	dhf	C00415	Dihydrofolate	C19H21N7O6	-2
	M_dhf_m	dhf	C00415	Dihydrofolate	C19H21N7O6	-2
	M_malcoa_c	malcoa	C00083	Malonyl-CoA	C24H33N7O19P3S	-5
	M_malACP_c	malACP	C01209	Malonyl-[acyl-carrier protein]	C3H3O3SR	-2
	M_ACP_c	ACP	C00229	acyl carrier protein	HSR	-1
	M_acACP_c	acACP	C03939	Acetyl-ACP	C2H3OSR	-1
	M_HC01587_c	HC01587	C05744	Acetoacetyl-ACP	C4H5O2SR	0
	M_HC01321_c	HC01321	C04618	(R)-3-Hydroxybutanoyl-ACP	C4H7O2SR	0
	M_HC01255_c	HC01255	C04246	But-2-enoyl-ACP	C4H5OSR	0
	M_HC01588_c	HC01588	C05745	Butyryl-ACP	C4H7OSR	0
	M_HC01589_c	HC01589	C05746	3-Oxohexanoyl-ACP	C6H9O2SR	0
	M_HC01590_c	HC01590	C05747	D-3-Hydroxyhexanoyl-ACP	C6H11O2SR	0
	M_HC01591_c	HC01591	C05748	(2E)-Hexenoyl-ACP	C6H9OSR	0
	M_HC01592_c	HC01592	C05749	Hexanoyl-ACP	C6H11OSR	0
	M_HC01593_c	HC01593	C05750	3-Oxooctanoyl-ACP	C8H13O2SR	0
	M_HC01323_c	HC01323	C04620	(R)-3-Hydroxyoctanoyl-ACP	C8H15O2SR	0
	M_HC01594_c	HC01594	C05751	(2E)-Octenoyl-ACP	C8H13OSR	0
	M_HC01595_c	HC01595	C05752	Octanoyl-ACP	C8H15OSR	0
	M_HC01596_c	HC01596	C05753	3-Oxodecanoyl-ACP	C10H17O2SR	0
	M_HC01322_c	HC01322	C04619	(R)-3-Hydroxydecanoyl-ACP	C10H19O2SR	0
	M_HC01597_c	HC01597	C05754	(2E)-Decenoyl-ACP	C10H17OSR	0
	M_HC01598_c	HC01598	C05755	Decanoyl-ACP	C10H19OSR	0
	M_HC01599_c	HC01599	C05756	3-Oxododecanoyl-ACP	C12H21O2SR	0
	M_HC01600_c	HC01600	C05757	D-3-Hydroxydodecanoyl-ACP	C12H23O2SR	0
	M_HC01601_c	HC01601	C05758	(2E)-Dodecenoyl-ACP	C12H21OSR	0
	M_ddcaACP_c	ddcaACP	C05223	Dodecanoyl-ACP	C12H23OSR	-1
	M_HC01602_c	HC01602	C05759	3-Oxotetradecanoyl-ACP	C14H25O2SR	0
	M_HC01335_c	HC01335	C04688	(R)-3-Hydroxytetradecanoyl-ACP	C14H27O2SR	0
	M_HC01603_c	HC01603	C05760	(2E)-Tetradecenoyl-ACP	C14H25OSR	0
	M_myrsACP_c	myrsACP	C05761	Myristoyl-ACP	C14H27OSR	0
	M_HC01605_c	HC01605	C05762	3-Oxohexadecanoyl-ACP	C16H29O2SR	0
	M_HC01326_c	HC01326	C04633	(R)-3-Hydroxypalmitoyl-ACP	C16H31O2SR	0
	M_HC01606_c	HC01606	C05763	(2E)-Hexadecenoyl-ACP	C16H29OSR	0
	M_palmACP_c	palmACP	C05764	Palmitoyl-ACP	C16H31OSR	-1

## Sheet: Raw Data
	Copy and paste flux distribution below. Current is simulation of maximum ATP production using default parameters
					Flux Variability Analysis
	Reaction	Flux			1		0.98
					Min	Max	Min	Max
	OF_ATP_MitoCore	100.892			100.892	100.892	98.8745	100.892
	OF_HEME_MitoCore	0			0	2.9626e-08	0	0.0555952
	OF_LIPID_MitoCore	0			0	3.97494e-07	0	0.885076
	OF_PROTEIN_MitoCore	0			0	3.4186e-08	0	0.003
	HEX1	0.9			0.9	0.9	0.379705	0.9
	G6PPer	0			0	0	0	0
	PGI	0.9			0.899996	0.9	0.284411	0.9
	PFK	0.9			0.899999	0.9	0.367216	0.9
	FBP	0			0	0	0	0
	FBA	0.9			0.899999	0.9	0.367216	0.9
	TPI	0.91			0.909999	0.91	0.372209	0.91
	GAPD	1.81			1.81	1.81	0.762751	1.81
	PGK	-1.81			-1.81	-1.81	-1.81	-0.762751
	PGM	-1.81			-1.81	-1.81	-1.81	-0.697727
	ENO	1.81			1.81	1.81	0.697727	1.81
	PYK	1.906			0	1.90602	0	3.728
	r0122	0			0	1.90602	0	3.728
	PEPCK	0			0	3.22698e-06	0	1.918
	LDH_L	0.575			0.574999	0.575	-1.57362	0.575
	G6PDH2r	0			0	4.17285e-06	0	0.615589
	PGL	0			0	4.17285e-06	0	0.615589
	GND	0			0	4.17285e-06	0	0.615589
	RPI	0			-1.39095e-06	0	-0.205196	0
	RPE	0			0	2.7819e-06	0	0.410393
	TKT1	0			0	1.39095e-06	0	0.205196
	TALA	0			0	1.39095e-06	0	0.205196
	TKT2	0			0	1.39095e-06	0	0.205196
	PDHm	2.608			2.608	2.608	0.372688	2.82114
	CSm	6.8014			6.80139	6.80139	6.53707	9.57711
	ACONTm	6.8974			6.89739	6.89741	-0.603202	14.3667
	ICDHxm	6.8807			6.83802	7.27803	4.01303	14.7441
	ICDHyrm	0.0167			-0.38064	0.0593697	-7.90525	2.82457
	AKGDm	6.8224			6.82239	6.82239	4.0449	7.27833
	SUCOAS1m	-0.096			-1000	993.329	-1000	996.106
	SUCOASm	-6.5754			-1000	993.329	-1000	996.106
	FUMm	6.8494			6.84939	6.84939	2.74718	6.98614
	MDHm	9.1284			9.12839	9.12841	6.40695	9.62904
	CI_MitoCore	29.3685			29.3685	29.3685	26.9131	29.3758
	CII_MitoCore	6.8494			6.84939	6.84939	5.36781	6.98614
	CIII_MitoCore	39.5413			39.5413	39.5413	38.6818	39.5462
	CIV_MitoCore	19.7706			19.7706	19.7706	19.3409	19.7731
	CV_MitoCore	93.3933			93.3933	93.3933	91.3108	94.1587
	PEPCKm	0.096			0.0959917	0.0960179	0	1.91589
	PCm	0			0	1.19518e-06	0	1.71
	ME2m	0.0167			0	0.116008	0	1.918
	ME1m	0.0993			0	0.116008	0	1.918
	r0081	0.001			0.000982072	0.001	-41.477	0.001
	ACITLm_MitoCore	0			0	1.19518e-06	0	2.7652
	NDPK1m	0			-999.904	993.425	-1000	996.269
	NNT_MitoCore	0			0	3.22698e-06	0	7.46603
	ADK1m	0			0	2.62635e-06	0	1.38723
	ME2	0			0	1.79276e-05	0	0.959222
	ALATA_L	0.009			0.00899939	0.00901793	-0.203	41.487
	NDPK1	0			-1.90602	3.22698e-06	-3.72584	2.06876
	FUM	0			-7.21144e-07	1.77306e-06	-1.11515	4.10222
	ADK1	0.4697			0.469673	0.469674	0.439502	1.4786
	ICDHy	-0.096			-0.0960179	-0.0959917	-0.1	1.00065
	ACONT	-0.096			-0.0960179	-0.0959917	-7.56531	7.42859
	ACITL	0			0	6.20987e-07	0	0.656002
	ASPTA	2.395			2.395	2.395	0.0670281	4.60071
	MDH	-2.395			-2.395	-2.395	-2.721	0.0337983
	AKGMALtm	2.5			2.49999	2.50002	0.00206682	43.978
	ASPGLUmB_MitoCore	2.231			2.231	2.231	0	4.43671
	ASPTAm	-2.231			-2.231	-2.231	-4.43671	0
	G3PD1	0.01			0.00999892	0.01	-2.41845	0.01
	r0205	0			0	1.08287e-06	0	2.42845
	FACOAL160i	0.4697			0.469673	0.469674	0.438622	1.03953
	C160CPT1	0.4697			0.469673	0.469674	0.438622	1.03953
	PPA	0.4697			0.469673	0.469674	0.439502	1.4786
	r2435	0.4697			0.469673	0.469674	0.438622	1.03953
	C160CPT2	0.4697			0.469673	0.469674	0.438622	1.03953
	PPAm	0			0	2.62635e-06	0	1.38723
	ACOT2_MitoCore	0			0	4.36078e-07	0	0.552078
	ACADLC16_MitoCore	0.4697			0.469673	0.469675	0.438622	2.34555
	MECR16C_MitoCore	0			0	8.10794e-07	0	1.87588
	MTPC16_MitoCore	0.4697			0.469673	0.469674	0.438622	0.782396
	ACADLC14_MitoCore	0.4697			0.469673	0.469675	0.438622	2.34555
	MECR14C_MitoCore	0			0	8.10794e-07	0	1.87588
	MTPC14_MitoCore	0.4697			0.469673	0.469674	0.438622	0.782396
	r1447	0.4697			0.469673	0.469675	0.438622	2.34555
	r0638	0			-8.10794e-07	0	-1.87588	0
	r0660	-0.4697			-0.469674	-0.469673	-0.782396	-0.438622
	r0722	0.4697			0.469673	0.469674	0.438622	0.782396
	r0724	-0.4697			-0.469674	-0.469673	-0.782396	-0.438622
	r1451	0.4697			0.469673	0.469675	0.438622	2.34555
	r0735	0			-8.10794e-07	0	-1.87588	0
	r0728	-0.4697			-0.469674	-0.469673	-0.782396	-0.438622
	r0726	0.4697			0.469673	0.469674	0.438622	0.782396
	r0634	-0.4697			-0.469674	-0.469673	-0.782396	-0.438622
	r1448	0.4697			0.469673	0.469675	0.438622	2.34555
	r0633	0			-8.10794e-07	0	-1.87588	0
	r0731	0.4697			0.469673	0.469674	0.438622	0.782396
	r0730	0.4697			0.469673	0.469674	0.438622	0.782396
	r0732	0.4697			0.469673	0.469674	0.438622	0.782396
	r1450	0.4697			0.469673	0.469675	0.438622	2.34555
	r0791	0			0	8.10794e-07	0	1.87588
	r0734	0.4697			0.469673	0.469674	0.438622	0.782396
	r0733	0.4697			0.469673	0.469674	0.438622	0.782396
	r0287	0.4697			0.469673	0.469674	0.438622	0.782396
	r1446	0.4697			0.469674	0.469676	0.439909	0.786814
	ECOAH1m	-0.4997			-0.499676	-0.499674	-0.816814	-0.452716
	HACD1m	-0.4997			-0.499676	-0.499674	-0.816814	-0.452716
	ACACT1rm	-0.6777			-0.677676	-0.677673	-0.982007	-0.49629
	ACCOAC	0			0	2.8666e-07	0	0.570018
	MCOATA	0			0	2.8666e-07	0	0.570018
	ACOATA	0			0	4.0951e-08	0	0.0814311
	r0678	0			0	4.0951e-08	0	0.0814311
	r0691	0			-4.0951e-08	0	-0.0814311	0
	r0681	0			0	4.0951e-08	0	0.0814311
	r0682	0			-4.0951e-08	0	-0.0814311	0
	r0760	0			0	4.0951e-08	0	0.0814311
	r0761	0			-4.0951e-08	0	-0.0814311	0
	r0762	0			0	4.0951e-08	0	0.0814311
	r0763	0			-4.0951e-08	0	-0.0814311	0
	r0764	0			0	4.0951e-08	0	0.0814311
	r0694	0			-4.0951e-08	0	-0.0814311	0
	r0695	0			0	4.0951e-08	0	0.0814311
	r0765	0			-4.0951e-08	0	-0.0814311	0
	r0766	0			0	4.0951e-08	0	0.0814311
	r0692	0			-4.0951e-08	0	-0.0814311	0
	r0693	0			0	4.0951e-08	0	0.0814311
	r0767	0			-4.0951e-08	0	-0.0814311	0
	r0768	0			0	4.0951e-08	0	0.0814311
	r0769	0			-4.0951e-08	0	-0.0814311	0
	r0770	0			0	4.0951e-08	0	0.0814311
	r0712	0			-4.0951e-08	0	-0.0814311	0
	r0713	0			0	4.0951e-08	0	0.0814311
	r0701	0			-4.0951e-08	0	-0.0814311	0
	r0702	0			0	4.0951e-08	0	0.0814311
	r0771	0			-4.0951e-08	0	-0.0814311	0
	r0772	0			0	4.0951e-08	0	0.0814311
	r0696	0			-4.0951e-08	0	-0.0814311	0
	r0697	0			0	4.0951e-08	0	0.0814311
	r0773	0			-4.0951e-08	0	-0.0814311	0
	FA160ACPH	0			0	4.0951e-08	0	0.0814311
	FACOAL40im	0			0	2.62635e-06	0	0.006
	BDHm	0.048			0.0479993	0.048	0	0.048
	OCOAT1m	0.178			0.177999	0.178	0	0.201
	HMGCOASim	0			0	0	0	0
	HMGLm	0.016			0.0159987	0.016	0	0.016
	LEUTAm	0.016			0.0159987	0.016	0	0.016
	OIVD1m	0.016			0.0159987	0.016	0	0.016
	r0655	0.016			0.0159987	0.016	0	0.016
	MCCCrm	0.016			0.0159987	0.016	0	0.016
	MGCHrm	0.016			0.0159987	0.016	0	0.016
	ILETAm	0.004			0.00399937	0.004	0	0.004
	OIVD3m	0.004			0.00399937	0.004	0	0.004
	r0603	0.004			0.00399937	0.004	0	0.004
	ECOAH9m	0.004			0.00399937	0.004	0	0.004
	HACD9m	0.004			0.00399937	0.004	0	0.004
	ACACT10m	0.004			0.00399937	0.004	0	0.004
	VALTAm	0.011			0.0109991	0.011	0	0.011
	OIVD2m	0.011			0.0109991	0.011	0	0.011
	r0560	0.011			0.0109991	0.011	0	0.011
	ECOAH12m	0.011			0.0109991	0.011	0	0.011
	3HBCOAHLm	0.011			0.0109991	0.011	0	0.011
	HIBDm	0.011			0.0109991	0.011	0	0.011
	ACCOALm	0			0	5.97588e-07	0	1.3826
	MMSAD1m	0.011			0.0109991	0.011	0	0.011
	PPCOACm	0.027			0.0269987	0.0270012	0	1.71
	MMEm	-0.027			-0.0270004	-0.0269987	-0.032	0.99713
	MMMm	0.027			0.0269987	0.0270004	-0.99713	0.032
	MMCDm	0			0	1.19518e-06	0	1.918
	RE2649M	0			0	1.29915e-06	0	1.40074
	THRD_L	0.012			0.0119987	0.012	0	0.012
	r1155	0.012			0.0119987	0.0120004	0	0.017
	r1154	0.012			0.0119987	0.0120004	0	0.017
	2HBO	0			-1.31061e-06	0	-0.017	0
	METAT	0			0	3.93638e-07	0	0.005
	METAT2_MitoCore	0			0	3.93638e-07	0	0.005
	AHC	0			0	3.93638e-07	0	0.005
	ADNK1	0			0	3.93638e-07	0	0.005
	CYSTS	0			0	3.93638e-07	0	0.005
	CYSTGL	0			0	3.93638e-07	0	0.005
	CYSO	0			0	1.7768e-07	0	0.006
	3SALATAi	0			0	1.7768e-07	0	0.006
	3SPYRSP	0			0	1.7768e-07	0	0.006
	CYSTA	0			0	1.79276e-05	0	0.006
	CYSTAm	0.001			0.000982072	0.00100039	0	0.006
	MCPST	0			0	1.79276e-05	0	0.006
	MCPSTm_MitoCore	0			0	3.93534e-06	0	0.006
	r0595m_MitoCore	0.001			0.000982072	0.00100039	0	0.006
	r0595B_MitoCore	0			0	1.79276e-05	0	0.006
	MCLOR	0			-8.82941e-07	0	-0.006	0
	r0193	0			0	1.6223e-06	0	0.006
	TRPO2	0			0	6.9698e-08	0	0.008
	FKYNH	0			0	6.9698e-08	0	0.008
	KYN3OX	0			0	6.9698e-08	0	0.008
	HKYNH	0			0	6.9698e-08	0	0.008
	3HAO	0			0	6.9698e-08	0	0.008
	PCLAD	0			0	6.9698e-08	0	0.008
	r0645	0			0	6.9698e-08	0	0.008
	AMCOXO	0			0	6.8485e-08	0	0.008
	AMCOXO2_MitoCore	0			0	6.9698e-08	0	0.008
	2OXOADPTmB_MitoCore	0			0	1.61349e-06	0	3.73302
	2OXOADPTmC_MitoCore	0			0	1.61349e-06	0	3.73302
	2OXOADOXm	0.03			0.0299996	0.0300001	0	0.038
	r0541	0.03			0.0299996	0.0300001	0	0.038
	SACCD3m	0.03			0.0299996	0.03	0	0.03
	r0525	0.03			0.0299996	0.03	0	0.03
	AASAD3m	0.0207			0	0.03	0	0.03
	R03103_MitoCore	0.0093			0	0.03	0	0.03
	r0450	0.03			0.0299996	0.03	0	0.03
	LYSOXc_MitoCore	0			0	7.956e-08	0	0.03
	PPD2CSPc_MitoCore	0			0	7.956e-08	0	0.03
	1PPDCRc_MitoCore	0			0	7.956e-08	0	0.03
	1PPDCRc_NADPH_MitoCore	0			0	7.7984e-08	0	0.03
	LPCOXc_MitoCore	0			0	7.956e-08	0	0.03
	RE1254C	0			0	7.956e-08	0	0.03
	r0594	0			0	7.956e-08	0	0.03
	2AMADPTmB_MitoCore	0			0	3.22698e-06	0	7.46603
	2AMADPTmC_MitoCore	0			0	3.22698e-06	0	7.46603
	PROD2mB_MitoCore	0.004			0.00399937	0.00400081	0	1.87988
	G5SADrm	-0.004			-0.004	-0.00399937	-0.004	0.326
	r0074	0.011			0.0109994	0.0110012	0	2.7762
	GLU5Km	0			0	1.19518e-06	0	2.7652
	G5SDym	0			0	1.19518e-06	0	2.7652
	P5CRm	0			0	8.10794e-07	0	1.87588
	P5CRxm	0			0	8.10794e-07	0	1.87588
	ORNTArm	0.007			0.00699965	0.007	-0.28871	0.007
	ORNDC	0			0	1.42408e-07	0	0.295188
	PTRCOX1	0			0	1.42408e-07	0	0.295188
	r0464c_MitoCore	0			0	1.42408e-07	0	0.295188
	ABUTD	0			0	1.37435e-07	0	0.285015
	ARGDCm	0			0	1.15002e-07	0	0.156718
	AGMTm	0			0	1.15002e-07	0	0.156718
	PTRCAT1m_MitoCore	0			0	1.15002e-07	0	0.156718
	APRTO2m_MitoCore	0			0	1.15002e-07	0	0.156718
	NABTNOm	0			0	1.15002e-07	0	0.156718
	4aabutn_MitoCore	0			0	1.15002e-07	0	0.156718
	GLUDC	0			0	1.28055e-06	0	2.7774
	4ABUTtm	0			0	1.28055e-06	0	2.7774
	ABTArm	0			0	1.28055e-06	0	2.7774
	r0178	0			0	1.28055e-06	0	2.7774
	GLUDxm	0.2773			0	0.294	0	0.33
	GLUDym	0.0167			0	0.294	0	0.33
	GLUDxi	0			0	1.77306e-06	0	0.33
	GLUDy	0			0	3.22698e-06	0	0.33
	GLNS	0			0	1.19518e-06	0	2.60381
	GLUNm	0			0	1.19518e-06	0	2.60381
	GLUN_MitoCore	0			0	8.72155e-07	0	2.01785
	PGCD	0			0	8.14897e-07	0	0.33
	PSERT	0			0	8.14897e-07	0	0.33
	PSP_L	0			0	8.14897e-07	0	0.33
	GHMT2r	0.043			0.0429959	0.0430016	-0.018	0.563736
	FOLR2	0			0	0	0	0
	DHFR	0			0	0	0	0
	MTHFD	0.043			0.0429959	0.0430016	-0.018	0.563736
	MTHFC	0.053			0.0529959	0.0530016	-0.008	0.573736
	FTCD	0.01			0.00999959	0.01	0	0.01
	FTHFL	0			0	6.5602e-08	0	0.008
	FTHFDH	0.053			0.0529959	0.0530016	0	0.573736
	r0060	0			0	2.06855e-06	0	0.3555
	GHMT2rm	-0.026			-0.0260008	-0.0259979	-0.286368	0.36
	GCCam	0.026			0.0259979	0.0260008	-0.36	0.286368
	GCCbim	0.026			0.0259979	0.0260008	-0.36	0.286368
	GCCcm	0.026			0.0259979	0.0260008	-0.36	0.286368
	r0514	0			0	0	0	0
	r0226	0			0	0	0	0
	MTHFDm	0			-6.7865e-08	0	-0.008	0
	MTHFD2m	0			-6.7865e-08	0	-0.008	0
	MTHFCm	0			-6.7865e-08	0	-0.008	0
	FTHFLm	0			0	6.8383e-08	0	0.008
	FTHFDHm_MitoCore	0			0	6.8383e-08	0	0.008
	GLYATm	0			0	1.64641e-07	0	0.350749
	AOBUTDsm	0			0	1.64641e-07	0	0.350749
	AACTOORm_MitoCore	0			0	1.64641e-07	0	0.350749
	LGTHLm_MitoCore	0			0	1.64641e-07	0	0.350749
	GLYOXm	0			0	1.64641e-07	0	0.350749
	LDH_Dm_MitoCore	0			0	1.64641e-07	0	0.350749
	CBPSam	0			0	1.99436e-07	0	0.33
	OCBTm	0			0	1.99436e-07	0	0.33
	NOS1	0			0	6.9067e-08	0	0.158633
	NOS2	0			0	6.9067e-08	0	0.158633
	r0129	0			0	4.36078e-07	0	1.00892
	AMPTASECG	0			0	4.36078e-07	0	1.00892
	GLUCYS	0			0	4.36078e-07	0	1.00892
	GTHS	0			0	4.36078e-07	0	1.00892
	r0399	0			0	1.79567e-07	0	0.012
	DHPR	0			0	1.79567e-07	0	0.012
	TYRTA	0			-1.56649e-07	1.20201e-07	-0.307	0.023
	TYRTB_MitoCore	0			0	1.56649e-07	0	0.320358
	34HPPOR	0			0	1.20201e-07	0	0.023
	HGNTOR	0			0	1.20201e-07	0	0.023
	MACACI	0			0	1.20201e-07	0	0.023
	FUMAC	0			0	1.20201e-07	0	0.023
	ASNS1	0			0	2.90718e-07	0	0.672616
	r0127	0.01			0.00999949	0.0100003	0	0.682616
	HISD	0.01			0.00999959	0.01	0	0.01
	URCN	0.01			0.00999959	0.01	0	0.01
	IZPN	0.01			0.00999959	0.01	0	0.01
	GluForTx	0.01			0.00999959	0.01	0	0.01
	APAT2rm	0			0	0	0	0
	MMSAD3m	0			0	0	0	0
	MMSAD3m2_MitoCore	0			0	0	0	0
	ASP1DC	0			0	0	0	0
	CKc	0			-1000	900.074	-1000	903.922
	CK	0			-900.074	1000	-903.922	1000
	ACOAHi	0			0	6.20987e-07	0	1.0119
	ALCD2yf	0			0	0	0	0
	ALCD2if	0			0	0	0	0
	ACALDtm	0			0	0	0	0
	ALDD2xm	0			0	0	0	0
	ALDD2x	0			0	0	0	0
	ACSm	0			0	1.15002e-07	0	0.156718
	ACS	0			0	4.36078e-07	0	1.00892
	ADSL1	0			0	5.84597e-07	0	0.33
	ADSS	0			0	5.84597e-07	0	0.33
	AMPD1	0			0	5.84597e-07	0	0.33
	ARGN	0.0035			0	0.0070002	0	0.337
	ARGSL	0			-2.37011e-07	1.98461e-07	-0.007	0.33
	ARGSS	0			0	1.98461e-07	0	0.33
	ARGNm	0.0035			0	0.0070002	0	0.337
	ALASm	0			0	2.37005e-07	0	0.444761
	5AOPtm	0			0	2.37005e-07	0	0.444761
	PPBNGS	0			0	1.18503e-07	0	0.222381
	HMBS	0			0	2.9626e-08	0	0.0555952
	UPP3S	0			0	2.9626e-08	0	0.0555952
	UPPDC1	0			0	2.9626e-08	0	0.0555952
	CPPPGO	0			0	2.9626e-08	0	0.0555952
	PPPGOmB_MitoCore	0			0	1.4813e-08	0	0.0277976
	FCLTm	0			0	2.9626e-08	0	0.0555952
	PHEMEtm	0			0	1.9024e-08	0	0.0390896
	HOXG	0			0	1.9024e-08	0	0.0390896
	BILIRED	0			0	1.8932e-08	0	0.0388644
	BILIRED2_MitoCore	0			0	1.9024e-08	0	0.0390896
	PCHOLPm_hs	0			0	1.43098e-07	0	0.318628
	GLYK	0.01			0.00999955	0.0100001	0	0.162799
	GLYC3Ptm	0			0	1.41612e-07	0	0.327639
	GPAMm_hsB_MitoCore	0			0	7.3853e-08	0	0.167691
	AGPAT1B_MitoCore	0			0	7.3853e-08	0	0.167691
	CDSm	0			0	1.43098e-07	0	0.318628
	PGPPTm	0			0	1.32086e-07	0	0.305599
	PGPP_hsm_MitoCore	0			0	1.32086e-07	0	0.305599
	CLS_hsm_MitoCore	0			0	1.43098e-07	0	0.169314
	CLPN_MitoCore	0			-7.1549e-08	6.6043e-08	-0.01	0.152799
	CYTK1m	0			0	1.43098e-07	0	0.318628
	NDPK3m	0			0	1.43098e-07	0	0.318628
	SPODMm	0.0294			0.0293685	0.0293685	0.0269131	0.0293758
	GTHP	0			0	1.59121e-07	0	0.341135
	GTHPm	0.0294			0.0293685	0.0293687	0.0269131	0.379565
	GTHO	0			0	1.59121e-07	0	0.341135
	GTHOm	0.0294			0.0293685	0.0293687	0.0269131	0.379565
	CITtamB	0			-2.73472e-06	0	-2.0233	0
	r0913	0			0	2.73472e-06	0	2.0233
	CITtbm	-0.096			-0.0960179	-0.0959917	-1.91589	0
	r0917	0			0	3.22698e-06	0	7.46603
	r0917b_MitoCore	0			-3.22698e-06	0	-7.46603	0
	PIt2mB_MitoCore	99.9167			99.9166	99.9167	56.4168	102.079
	ATPtmB_MitoCore	99.9257			-900.074	1000	-903.922	1000
	HtmB_MitoCore	0			0	3.22698e-06	0	7.46603
	MALtm	-0.1047			-1000	999.895	-1000	1000
	MALSO3tm	-0.0007			-1000	999.999	-1000	1000
	MALTSULtm	0.0003			-999.999	1000	-1000	1000
	MALSO4tm	0			-1000	1000	-1000	1000
	SUCCt2m	-0.0003			-1000	999.895	-1000	1000
	r0830	-0.0003			-1000	999.999	-1000	1000
	r0830B_MitoCore	0.0007			-999.999	1000	-1000	1000
	r0829	0			-1000	1000	-1000	1000
	SUCCt3m_MitoCore	0			-1000	1000	-1000	1000
	COAtmB_MitoCore	0			0	0	0	0
	COAtmC_MitoCore	0			0	0	0	0
	GLUt2mB_MitoCore	0.183			0.182997	0.183018	0	41.661
	ORNt4mB_MitoCore	0			-1000	1000	-1000	1000
	r2398B_MitoCore	0			-999.97	1000	-1000	1000
	r2402B_MitoCore	0			-1000	1000	-1000	1000
	LYStmB_MitoCore	0.03			-999.97	1000	-1000	1000
	ORNt3mB_MitoCore	-0.0035			-1000	1000	-1000	1000
	ARGtmB_MitoCore	0.0035			-1000	1000	-1000	1000
	r1427	0			0	3.4186e-08	0	0.003
	PYRt2m	2.49			2.48999	2.49004	0.280153	43.972
	ACACt2mB_MitoCore	0.114			0.113999	0.114	0	0.137
	FE2tm	0			0	2.9626e-08	0	0.0555952
	ASNtm	0			0	3.4186e-08	0	0.003
	r1437	0.001			0.000982072	0.00100039	0	0.006
	GLNtm	0			0	1.19518e-06	0	2.60381
	PROtm	0.004			0.00399937	0.004	-0.326	0.004
	r1078	0			0	3.4186e-08	0	0.003
	r1436	0			0	3.4186e-08	0	0.003
	r1455	0			0	3.4186e-08	0	0.003
	TRPtm_MitoCore	0			0	3.4186e-08	0	0.003
	GLYtm	0.052			0.0519959	0.0520016	-0.72	0.572736
	ILEt5m	0.004			0.00399937	0.004	0	0.004
	LEUt5m	0.016			0.0159987	0.016	0	0.016
	VALt5m	0.011			0.0109991	0.011	0	0.011
	r1434	0.001			0.000982072	0.001	-41.477	0.001
	r1435	-0.026			-0.0260008	-0.0259979	-0.286368	0.36
	r1440	0			0	3.4186e-08	0	0.003
	BALAtmr	0			0	0	0	0
	UREAtm	-0.0035			-0.0070002	0	-0.337	0
	FUMtmB_MitoCore	0			-1.77306e-06	0	-4.10222	0
	BHBtmB_MitoCore	0.048			0.0479993	0.048	0	0.048
	PPAtmB_MitoCore	0			-1.29915e-06	0	-1.0241	0
	BUTt2mB_MitoCore	0			0	2.62635e-06	0	0.006
	FORt2mB_MitoCore	0			-6.8383e-08	0	-0.008	0
	r0962B_MitoCore	0			0	0	0	0
	CHLtmB_MitoCore	0			-1.43098e-07	0	-0.318628	0
	CO2tm	-16.6798			-16.6798	-16.6798	-18.4572	-13.6163
	H2Otm	-114.675			-114.678	-114.671	-116.765	-110.287
	O2tm	19.8			19.8	19.8	19.3697	19.8
	GLYCtm	0			-6.6043e-08	7.1549e-08	-0.152799	0.01
	CYANtm	0			0	3.93534e-06	0	0.006
	TCYNTtmB_MitoCore	0			0	3.93534e-06	0	0.006
	CREATtmdiffir	0			-900.074	1000	-903.922	1000
	PCREATtmdiffirB_MitoCore	0			-900.074	1000	-903.922	1000
	r0941	0.043			0.0429987	0.0430012	0	1.71
	r0838B_MitoCore	-0.32			-0.320001	-0.319997	-2.92381	0.36
	Biomasst_MitoCore	0			-3.97494e-07	0	-0.885076	0
	PCFLOPm	0			0	3.02095e-07	0	0.672658
	PSFLIPm	0			0	1.19248e-07	0	0.265523
	PEFLIPm	0			0	1.35148e-07	0	0.300926
	Biomass_MitoCore	-100.892			-100.892	-100.892	-100.892	-98.8745
	O2t	19.8			19.8	19.8	19.3848	19.8
	CO2t	-16.6368			-16.6368	-16.6368	-18.3943	-14.3371
	HCO3t_MitoCore	0.043			0.0429987	0.0430012	0	1.71
	GLCt1r	0.9			0.9	0.9	0.379705	0.9
	HDCAtr	0.4697			0.469673	0.469674	0.438044	1
	HDCAtm_MitoCore	0			-4.36078e-07	0	-0.552078	0
	L_LACt2r	0.575			0.574999	0.575	-1.57362	0.575
	BHBt	0.048			0.0479993	0.048	0	0.048
	ACACt2	0.114			0.113999	0.114	0	0.114
	ETOHt	0			0	0	0	0
	BUTt2r	0			0	2.62635e-06	0	0.006
	GLYCt	-0.01			-0.01	-0.00999955	-0.01	0.131982
	r0942	0			0	0	0	0
	r0942b_MitoCore	0			0	0	0	0
	HIStiDF	0.01			0.00999959	0.01	0	0.01
	ILEtec	0.004			0.00399937	0.004	0	0.004
	LEUtec	0.016			0.0159987	0.016	0	0.016
	LYStiDF	0.03			0.0299996	0.03	0	0.03
	METtec	0			0	3.93638e-07	0	0.005
	PHEtec	0			0	1.79567e-07	0	0.012
	r2534	0.012			0.0119987	0.012	0	0.012
	TRPt	0			0	6.9698e-08	0	0.008
	VALtec	0.011			0.0109991	0.011	0	0.011
	ARGtiDF	0.007			0.00699965	0.007	-0.105333	0.007
	ASPte	-0.154			-0.154	-0.153999	-0.154	0.176
	CYStec	0.001			0.000999411	0.001	-0.005	0.001
	GLUt_MitoCore	0			-4.62172e-07	0	-0.33	0
	r2525	0			-3.02089e-07	0	-0.33	0
	GLYt2r	0.009			0.00899906	0.009	-0.702	0.009
	PROt2r	0.004			0.00399937	0.004	-0.326	0.004
	r2526	0.017			0.0169994	0.017	-0.3385	0.017
	TYRt	0			-1.79567e-07	1.20201e-07	-0.012	0.011
	r2532	0.01			0.00999949	0.01	-0.32	0.01
	ALAt2r	0.01			0.00999939	0.01	-0.32	0.01
	FUMt_MitoCore	0			-7.21144e-07	0	-1.11515	0
	SUMt_MitoCore	0			-2.17463e-06	0	-1.89618	0
	r0817	0			0	1.99436e-07	0	0.165
	NH4t3r	0.362			0.361999	0.362	-0.322	0.406
	ACt2r	0			-6.20987e-07	2.67721e-07	-0.01	0.01
	PPAt	0			-1.29915e-06	0	-1.0241	0
	2HBt2	0			-1.31061e-06	0	-0.017	0
	CHOLtu	0			-1.43098e-07	0	-0.318628	0
	r1088	0			-5.3943e-07	0	-0.826884	0
	ICITt_MitoCore	0			-5.3943e-07	0	-0.826884	0
	UREAt	-0.007			-0.0070002	-0.00699965	-0.337	0
	r1512	0			-1.9024e-08	0	-0.0390896	0
	ARGSUCt_MitoCore	0			-2.37011e-07	0	-0.112333	0
	MAL_Lte	0			-7.21144e-07	0	-1.11515	0
	OAAt_MitoCore	0			-7.19397e-07	0	-1.11347	0
	AKGt_MitoCore	0			-6.23804e-07	0	-1.01625	0
	MERCPLACt_MitoCore	0			-8.82941e-07	0	-0.006	0
	r0899	0			0	0	0	0
	FE2t	0			0	2.9626e-08	0	0.0555952
	H2Ot	-15.0264			-15.0264	-15.0264	-17.0171	-12.4063
	Hct_MitoCore	2.5687			2.56867	2.56871	-0.0923581	44.0516
	Hmt_MitoCore	-1.9023			-1.9023	-1.90226	-43.3852	0.841644
	SO3t_MitoCore	0.001			0.000982072	0.00100039	-0.006	0.006
	TSULt_MitoCore	-0.001			-0.00100039	-0.000982072	-0.006	0
	r0940	0			0	1.6223e-06	0	0.006
	CYANt	0			0	1.79276e-05	0	0.006
	TCYNTt	0			0	1.79276e-05	0	0.006
	r1423	0			-7.3852e-08	0	-0.167691	0
	FORt_MitoCore	0			-6.9698e-08	0	-0.008	0
	FOLt_MitoCore	0			0	0	0	0
	NADHt_MitoCore	0			0	0	0	0
	NADt_MitoCore	0			0	0	0	0
	NADHtm_MitoCore	0			0	0	0	0
	NADtm_MitoCore	0			0	0	0	0
	COt	0			0	1.9024e-08	0	0.0390896
	NOt	0			-6.9067e-08	0	-0.158633	0
	PCHOLHSTDe	0			-3.02095e-07	0	-0.672658	0
	PSt3	0			0	1.19248e-07	0	0.265523
	PEt	0			0	1.35148e-07	0	0.300926
