# Supplementary material for: MitoCore: a curated constraint-based model for simulating human central metabolism
Source: BMC Syst Biol. 2017 Nov 25;11:114. doi: 10.1186/s12918-017-0500-7 (PMC5702245; doi:10.1186/s12918-017-0500-7)
Supplement: Supplementary file 2 — Experimental measurements of the relative contributions of ΔpH and ΔΨ to the proton motive force. (XLSX 11 kb) [file 12918_2017_500_MOESM2_ESM.xlsx]

## Sheet: Sheet1
Mitochondrial ∆pH calculations
Author	Year	∆p (mV)	∆ψ (mV)	∆pH (mV)	∆pH/∆p	Tissue	Ref	PMID
Nicholls	1974	233	150	83	0.36	Rat liver	Nicholls, D.G. 1974. Eur. J. Biochem. 50:305–31	4452361
Azzone et al.	1976	150	108	42	0.28	Rat liver	Azzone et al. Biochim. Biophys. Acta, 459 (1976) 96-109	12814
		190	160	30	0.157895	Rat liver
Bohnensack	1981	188	170	18	0.0957447	Liver model	Bohnensack, R. 1981. Biochim. Biophys. Acta 634: 203-218.	6451238
		164	146	18	0.109756
Beauvoit et al.	1989	180	156	24	0.13	Yeast (Ethanol)	Beauvoit et al. 1989 FEBS Letters, 244: 255-258	2646150
		210	195	15	0.07	Yeast (NADH)
Korzeniewski B					0.14	Heart model	http://awe.mol.uj.edu.pl/~benio/
Lemasters et al.	1995	160	106	54	0.34	Myocytes	Lemasters et al. 1995 Methods Enzymol. 260:428–444.	8592465
Springett et al.	2012	198	180	18	0.0909091	Cell culture	Kim et al. 2012 Biophysical Journal 102 (2012) 1194–203	22404942
		150	123	27	0.18
Aon, Cortassa et al.	2003			36		Myocytes	Aon et al. 2003. J. Biol. Chem. 278:44735–44744	12930841
Average Values		182.3	149.4	33.1818	0.177664
