# Supplementary material for: MitoCore: a curated constraint-based model for simulating human central metabolism
Source: BMC Syst Biol. 2017 Nov 25;11:114. doi: 10.1186/s12918-017-0500-7 (PMC5702245; doi:10.1186/s12918-017-0500-7)
Supplement: Supplementary file 3 — 105 new or altered reactions in the MitoCore model that differ from those in the Virtual Metabolic Human database (and used by the Recon 2.2 model). (XLSX 82 kb) [file 12918_2017_500_MOESM3_ESM.xlsx]

## Sheet: Reactions & Fluxes
				REACTIONS						PARAMETERS				ANNOTATION										Evidence
	ID							Transport step?						Model Reaction Number										Directionlity Evidence	Human Protein Atlas (v14) - Heart Muscle expression		MitoCarta 2.0 mitochondrial evidence
		name		Abbreviation	EC Number	SUBSYSTEM	Description			Equation	Lower Bound	Upper Bound			Recon2	Recon2 Formula	KEGG	Gene symbol	Ensembl	HGNC	Gene Name	Modelling Notes			RNAseq Expression (FPKM)	Immunohistochemisty	In list?	Score
1	R_OF_ATP_MitoCore	Objective Function - ATP		OF_ATP_MitoCore		Objective Function - ATP	Maximum ATP production (ATP hydrolysis)			M_h2o_c + M_atp_c --> M_adp_c + M_pi_c + M_h_c + M_biomass_c	0	1000		1	N/A	N/A
2	R_OF_HEME_MitoCore	Objective Function - Heme		OF_HEME_MitoCore		Objective Function - Heme	Maximum Heme production			M_pheme_m --> M_biomass_m	0	1000		2	N/A	N/A
3	R_OF_LIPID_MitoCore	Objective Function - Lipid synthesis		OF_LIPID_MitoCore		Objective Function - Lipid synthesis	Maximum lipid synthesis (Mito Inner Membrane)			0.4 M_pchol_hs_m + 0.34 M_pe_hs_m + 0.3 M_ps_hs_m + 0.18 M_clpn_hs_m --> M_biomass_m	0	1000		3	N/A	N/A						Ratio used is to match composition of inner mitochondrial membrane (PMID: 9624424)
4	R_OF_PROTEIN_MitoCore	Objective Function - Protein Synthesis		OF_PROTEIN_MitoCore		Objective Function - Protein Synthesis	Maxmium production of amino acids for protein synthesis			M_his_L_m + M_ile_L_m + M_leu_L_m + M_lys_L_m + M_met_L_m + M_phe_L_m + M_thr_L_m + M_trp_L_m + M_val_L_m + M_arg_L_m + M_asp_L_m + M_cys_L_m + M_glu_L_m + M_gln_L_m + M_gly_m + M_pro_L_m + M_ser_L_m + M_tyr_L_m + M_asn_L_m + M_ala_L_m --> M_biomass_m	0	1000		4	N/A	N/A
5	R_CI_MitoCore	NADH dehydrogenase		CI_MitoCore	1.6.5.3, 1.6.5.8, 1.6.5.9	Electron transport chain CI	NADH dehydrogenase			1 M_h_m + 3.996 M_PMF_m + M_nadh_m + 0.999 M_q10_m + 0.002 M_o2_m --> 3.996 M_PMF_c + M_nad_m + 0.999 M_q10h2_m + 0.002 M_o2s_m	-1000	1000		38	NADH2_u10m	5.0 h[m] + nadh[m] + q10[m] -> 4.0 h[c] + nad[m] + q10h2[m]	R02163 (R00281 + R02166)	NDUFS7 and NDUFS8 and NDUFV2 and NDUFS3 and NDUFS2 and NDUFV1 and NDUFS1 and MT-ND1 and MT-ND2 and MT-ND3 and MT-ND4 and MT-ND4L and MT-ND5and MT-ND6 and NDUFS6 and NDUFA12 and NDUFS4 and NDUFA9 and NDUFAB1 and NDUFA2 and NDUFB3 and NDUFA5 and NDUFA6 and NDUFA11 and NDUFB11 and NDUFS5 and NDUFB4 and NDUFA13 and NDUFB7 and NDUFA8 and NDUFB9 and NDUFB10 and NDUFB8 and NDUFC2 and NDUFB2 and NDUFA7 a…	ENSG00000115286 and ENSG00000110717 and ENSG00000178127 and ENSG00000213619 and ENSG00000158864 and ENSG00000167792 and ENSG00000023228 and ENSG00000198888 and ENSG00000198763 and ENSG00000198840 and ENSG00000198886 and ENSG00000212907 and ENSG00000198786 and ENSG00000198695 and ENSG00000145494 and ENSG00000184752 and ENSG00000164258 and ENSG00000139180 and ENSG00000004779 and ENSG00000131495 and…	HGNC:7714 and HGNC:7715 and HGNC:7717 and HGNC:7710 and HGNC:7708 and HGNC:7716 and HGNC:7707 and HGNC:7455 and HGNC:7456 and HGNC:7458 and HGNC:7459 and HGNC:7460 and HGNC:7461 and HGNC:7462 and HGNC:7713 and HGNC:23987 and HGNC:7711 and HGNC:7693 and HGNC:7694 and HGNC:7685 and HGNC:7698 and HGNC:7688 and HGNC:7690 and HGNC:20371 and HGNC:20372 and HGNC:7712 and HGNC:7699 and HGNC:17194 and HGN…	NADH dehydrogenase	44 subunits but 45 genes			Medium and High and Medium and High and High and High and High and High and High and High and High and High and High and High and Medium and High and High and Medium and High and High and High and High and High and High and Medium and High and High and High and High and High and High and High and High and High and High and High and High and High and High and High and Medium and High and Medium an…	ND and High and High and High and High and High and ND and High and ND and High and Medium and ND and ND and ND and High and High and High and High and Medium and High and High and High and Not detected and ND and High and High and High and High and High and High and High and ND and High and Medium and Medium and High and High and ND and High and High and High and ND and ND and High and High	TRUE except NDUFA4L2, NDUFA7 not in MitoCarta at all	33.0033, 30.6672, 32.0934, 18.2867, 30.334, 30.334, 36.8031, 3.5915, 12.0861, 8.7965, 12.0861, 1.4501, 12.0861, -6.2297, 26.466, 21.467, 27.8713, 27.4053, 18.5522, 25.0692, 16.6293, 26.2914, 28.3203, 15.7163, 20.8256, 25.0273, 10.644, 16.014, 17.9816, 21.0863, 28.397, 25.3606, 31.6796, 21.219, 22.2978, N/A, 17.0508, 16.014, 28.7877, -3.784, 17.1335, 21.261, 1.2151, 20.4205, 26.2914
6	R_CII_MitoCore	succinate dehydrogenase		CII_MitoCore	1.3.5.1	Electron transport chain CII	succinate dehydrogenase			M_q10_m + M_succ_m --> M_q10h2_m + M_fum_m	-1000	1000		39	SUCD1m and FADH2ETC	fad[m] + succ[m] --> fadh2[m] + fum[m]	R02164	SDHA and SDHB and SDHC	ENSG00000073578 and ENSG00000117118 and ENSG00000143252	HGNC:10680 and HGNC:10681 and HGNC:10682	succinate dehydrogenase				High and High and Medium	High and High and ND	TRUE, TRUE, TRUE	42.9701, 43.2272, 28.8474
7	R_CIII_MitoCore	cytochrome c reductase		CIII_MitoCore	1.10.2.2	Electron transport chain CIII	cytochrome c reductase			2.0 M_PMF_m + 2.0 M_ficytC_m + M_q10h2_m --> 4.0 M_PMF_c + M_q10_m + 2.0 M_focytC_m	-1000	1000		40	CYOR_u10m	2.0 h[m] + 2.0 ficytC[m] + q10h2[m] -> 4.0 h[c] + q10[m] + 2.0 focytC[m]	R02161	MT-CYB and CYC1 and CYCS and UQCRFS1 and UQCRB and UQCRH and UQCRC2 and UQCRC1 and UQCR11 and UQCR10 and TTC19	ENSG00000198727 and ENSG00000179091 and ENSG00000172115 and ENSG00000169021 and ENSG00000156467 and ENSG00000173660 and ENSG00000140740 and ENSG00000010256 and ENSG00000127540 and ENSG00000184076 and ENSG00000011295	HGNC:7427 and HGNC:2579 and HGNC:19986 and HGNC:12587 and HGNC:12582 and HGNC:12590 and HGNC:12586 and HGNC:12585 and HGNC:30862 and HGNC:30863 and HGNC:26006	cytochrome c reductase				High and High and High and Medium and High and High and High and Medium and High and High and Low	Medium and High and Medium and High and High and High and High and High and ND and ND and Medium	TRUE	10.4861, 43.6442, 24.9447, 40.7667, 19.6799, 34.0633, 40.5677, 42.9037, 10.644, 13.0076
8	R_CIV_MitoCore	cytochrome c oxidase		CIV_MitoCore	1.9.3.1	Electron transport chain CIV	cytochrome c oxidase			M_o2_m + 4.0 M_focytC_m + 8.0 M_PMF_m --> 2.0 M_h2o_m + 4.0 M_PMF_c + 4.0 M_ficytC_m	0	1000		41	CYOOm2	o2[m] + 4.0 focytC[m] -> 2.0 h2o[m] + 4.0 h[m] + 4.0 ficytC[m]	R00081	MT-CO1 and MT-CO2 and MT-CO3 and COX4I1 and COX4I2 and COX5A and COX5B and COX6A1 and COX6A2 and COX6B1 and COX6B2 and COX6C and COX7A1 and COX7A2 and COX7A2L and COX7B and COX7C and COX7A2L and COX8A and COX8C	ENSG00000198804 and ENSG00000198712 and ENSG00000198938 and ENSG00000131143 and ENSG00000131055 and ENSG00000178741 and ENSG00000135940 and ENSG00000111775 and ENSG00000156885 and ENSG00000126267 and ENSG00000160471 and ENSG00000164919 and ENSG00000161281 and ENSG00000112695 and ENSG00000115944 and ENSG00000131174 and ENSG00000127184 and ENSG00000115944 and ENSG00000176340 and ENSG00000187581	HGNC:7419 and HGNC:7421 and HGNC:7422 and HGNC:2265 and HGNC:16232 and HGNC:2267 and HGNC:2269 and HGNC:2277 and HGNC:2279 and HGNC:2280 and HGNC:24380 and HGNC:2285 and HGNC:2287 and HGNC:2288 and HGNC:2289 and HGNC:2291 and HGNC:2292 and HGNC:2289 and HGNC:2294 and HGNC:24382	cytochrome c oxidase			Literature	High and High and High and High and Medium and High and High and Medium and High and High and Not detected and High and High and High and High and High and High and High and High and Not detected	High and High and Medium and High and ND and High and High and Medium and ND and High and ND and High and ND and ND and ND and High and High and ND and Medium and Not detected	TRUE	12.6275, 21.1221, 9.5597, 26.466, 13.7961, 41.9796, 26.3322, 33.6921, 18.761, 28.175, 14.0781, 28.397, 21.5213, 24.0965, 7.1222, 15.8766, 22.1144, 7.1222, 17.7556, 13.1755
9	R_CV_MitoCore	ATP synthase		CV_MitoCore	3.6.3.14, 3.6.3.10, 3.6.3.6	Electron transport chain CV	ATP synthase			1 M_h_m + 2.7 M_PMF_c + M_adp_m + M_pi_m --> M_h2o_m + 2.7 M_PMF_m + M_atp_m	-1000	1000		42	ATPS4m	4.0 h[c] + adp[m] + pi[m] -> h2o[m] + 3.0 h[m] + atp[m]	R00086	ATP5A1 and ATP5B and ATP5C1 and ATP5D and ATP5E and ATP5F1 and (ATP5G1 or ATP5G2 or ATP5G3) and ATP5H and ATP5I and ATP5J and ATP5J2 and ATP5L and ATP5L2 and ATP5O and MT-ATP6 and MT-ATP8	ENSG00000152234 and ENSG00000110955 and ENSG00000165629 and ENSG00000099624 and ENSG00000124172 and ENSG00000116459 and (ENSG00000159199 or ENSG00000135390 or ENSG00000154518) and ENSG00000167863 and ENSG00000169020 and ENSG00000154723 and ENSG00000241468 and ENSG00000167283 and ENSG00000249222 and ENSG00000241837 and ENSG00000198899 and ENSG00000228253	HGNC:823 and HGNC:830 and HGNC:833 and HGNC:837 and HGNC:838 and HGNC:840 and (HGNC:841 or HGNC:842 or HGNC:843) and HGNC:845 and HGNC:846 and HGNC:847 and HGNC:848 and HGNC:14247 and HGNC:13213 and HGNC:850 and HGNC:7414 and HGNC:7415	ATP synthase	isoforms of the c subunits. Have not included IF1. 2.7 protons taken from PMID:20847295			High and High and High and High and Medium and Medium and (High or High or High) and High and High and High and High and High and Not detected and High and High and High	High and High and Medium and High and Low and Medium and (ND or Medium or ND) and High and High and High and ND and High and ND and High and ND and Not detected	TRUE, ATP5L2 - False	40.7095, 35.6372, 27.2465, 42.0165, 36.4978, 22.1144, 6.1649, 3.7304, 19.5524, 19.6799, 32.2839, 31.6796, 13.2425, 19.6799, -3.784, 34.0, 21.1221, 9.7131
10	R_ACITLm_MitoCore	ATP citrate lyase		ACITLm_MitoCore	2.3.3.8	TCA cycle periphery	ATP + Citrate + CoA --> ADP + Orthophosphate + Acetyl-CoA + Oxaloacetate			M_atp_m + M_coa_m + M_cit_m --> M_adp_m + M_pi_m + M_accoa_m + M_oaa_m	0	1000		48	N/A	N/A	R00352	ACLY	ENSG00000131473	HGNC:115	ATP citrate lyase			ATP consumption, HumanCyc, Brenda, Literature	Medium	Low	TRUE	10.8771
11	R_NNT_MitoCore	nicotinamide nucleotide transhydrogenase		NNT_MitoCore	1.6.1.2	TCA cycle periphery	NADP+ + NADH --> NADPH + NAD+	Yes		M_nadp_m + M_nadh_m + M_h_c + M_PMF_c --> M_nadph_m + M_nad_m + M_h_m + M_PMF_m	0	1000		50	N/A	N/A	R00112	NNT	ENSG00000112992	HGNC:7863	nicotinamide nucleotide transhydrogenase	Brenda: The proton gradient across the mitochondrial inner membrane strongly stimulates the forward reaction, i.e., the generation of NADPH. Under anaerobic and energy-deficient conditions, the reverse reaction catalyzed by NNT, i.e., the generation of NADH, also has transient effects on maintaining mitochondrial membrane potential through NADPH hydrolysis and H+ pumping, but the contribution of …		Brenda, Literature - see notes	High	High	TRUE	13.3432
12	R_ASPGLUmB_MitoCore	aspartate-glutamate mitochondrial shuttle		ASPGLUmB_MitoCore	N/A	Malate aspartate shuttle	Glutamate/Aspartate Antiporter (AGC1) - glutamate (in) for aspartate (out)	Yes		M_h_c + M_PMF_c + M_glu_L_c + M_asp_L_m --> M_h_m + M_PMF_m + M_glu_L_m + M_asp_L_c	0	1000		63	ASPGLUm	h[c] + glu_L[c] + asp_L[m] -> h[m] + glu_L[m] + asp_L[c]	N/A	SLC25A12 or SLC25A13	ENSG00000115840 or ENSG00000004864	HGNC:10982 or HGNC:10983	solute carrier family 25 (aspartate/glutamate carrier), member 12 or 13			Literature	High, Low	High, Medium	FALSE, TRUE	-1.0247, 21.9806
13	R_ACOT2_MitoCore			ACOT2_MitoCore	3.1.2.2	Fatty acid elongation in mitochondria	Palmitoyl-CoA + H2O --> CoA + Hexadecanoic acid			M_pmtcoa_m + M_h2o_m --> M_coa_m + M_hdca_m	0	1000		73	N/A	N/A	R01274	ACOT2	ENSG00000119673	HGNC:18431	acyl-CoA thioesterase 2			HumanCyc, KEGG	Medium	High	TRUE	13.6365
14	R_ACADLC16_MitoCore	long-chain acyl-CoA dehydrogenase		ACADLC16_MitoCore	1.3.8.8, 1.5.5.1	FA metabolism	Palmitoyl-CoA + Q --> trans-Hexadec-2-enoyl-CoA + QH2			M_h2o_m + M_pmtcoa_m + M_q10_m --> M_q10h2_m + M_3hexdcoa_m	0	1000		74	FAOXC16C16OHm	h2o[m] + pmtcoa[m] + fad[m] -> fadh2[m] + 3hexdcoa[m]	R01279	ACADL and ETFDH	ENSG00000115361 and ENSG00000171503	HGNC:88 and HGNC:3483	long-chain acyl-CoA dehydrogenase	I have directly coupled to the electron transport chain via the ETF		KEGG, Brenda, Literature	Low and Medium	Low and High	TRUE, TRUE	28.0206, 34.3966
15	R_MECR16C_MitoCore	mitochondrial trans-2-enoyl-CoA reductase		MECR16C_MitoCore	1.3.1.38	Fatty acid elongation in mitochondria	trans-Hexadec-2-enoyl-CoA + NADPH + H+ --> Palmitoyl-CoA + NADP+			M_3hexdcoa_m + M_nadph_m + M_h_m --> M_pmtcoa_m + M_nadp_m	0	1000		75	N/A	N/A	R01278	MECR	ENSG00000116353	HGNC:19691	mitochondrial trans-2-enoyl-CoA reductase			KEGG, Brenda, Literature, Delta G 16.6kJ/mol	Medium	High	TRUE	27.6896
16	R_MTPC16_MitoCore	mitochondrial trifunctional protein		MTPC16_MitoCore	4.2.1.74, 1.1.1.211, 2.3.1.16	FA metabolism	trans-Hexadec-2-enoyl-CoA + H2O + NAD+ + CoA -> Tetradecanoyl-CoA + NADH + Acetyl-CoA			M_3hexdcoa_m + M_h2o_m + M_nad_m + M_coa_m --> M_nadh_m + M_h_m + M_tetd7ecoa_m + M_accoa_m	-1000	1000		76	N/A	N/A	R04738, R04737, R03991	HADHA and HADHB	ENSG00000084754 and ENSG00000138029	HGNC:4801 and HGNC:4803	Mitochondrial trifunctional protein	MTP is hetero-octamer composed of four alpha and four beta subunits. One subunit defect effects activity of all. No long-chain chain hydroxyacyl-CoA or ketoacyl-CoA released into solution			High and High	Medium and Medium	TRUE, TRUE	33.5571, 11.8128
17	R_ACADLC14_MitoCore	long-chain acyl-CoA dehydrogenase		ACADLC14_MitoCore	1.3.8.8, 1.5.5.1	FA metabolism	Tetradecanoyl-CoA + Q --> trans-Tetradec-2-enoyl-CoA + QH2			M_h2o_m + M_q10_m + M_tetd7ecoa_m --> M_q10h2_m + M_3tetd7ecoa_m	0	1000		77	FAOXC141C141OHm	h2o[m] + fad[m] + tetd7ecoa[m] -> fadh2[m] + 3tetd7ecoa[m]	R03990	ACADL and ETFDH	ENSG00000115361 and ENSG00000171503	HGNC:88 and HGNC:3483	long-chain acyl-CoA dehydrogenase	I have directly coupled to the electron transport chain via the ETF		KEGG, Brenda, Literature	Low and Medium	Low and High	TRUE, TRUE	28.0206, 34.3966
18	R_MECR14C_MitoCore	mitochondrial trans-2-enoyl-CoA reductase		MECR14C_MitoCore	1.3.1.38	Fatty acid elongation in mitochondria	trans-Tetradec-2-enoyl-CoA + NADPH + H+ --> Tetradecanoyl-CoA + NADP+			M_3tetd7ecoa_m + M_nadph_m + M_h_m --> M_tetd7ecoa_m + M_nadp_m	0	1000		78	N/A	N/A	R03989	MECR	ENSG00000116353	HGNC:19691	mitochondrial trans-2-enoyl-CoA reductase			Delta G 16.6kJ/mol, Brenda, KEGG	Medium	High	TRUE	27.6896
19	R_MTPC14_MitoCore	mitochondrial trifunctional protein		MTPC14_MitoCore	4.2.1.74, 1.1.1.211, 2.3.1.16	FA metabolism	trans-Hexadec-2-enoyl-CoA + H2O + NAD+ + CoA -> Lauroyl-CoA + NADH + Acetyl-CoA			M_3tetd7ecoa_m + M_h2o_m + M_nad_m + M_coa_m --> M_nadh_m + M_h_m + M_ddcacoa_m + M_accoa_m	-1000	1000		79	N/A	N/A	R04740, R04739, R03858	HADHA and HADHB	ENSG00000084754 and ENSG00000138029	HGNC:4801 and HGNC:4803	Mitochondrial trifunctional protein	MTP is hetero-octamer composed of four alpha and four beta subunits. One subunit defect effects activity of all. No long-chain chain hydroxyacyl-CoA or ketoacyl-CoA released into solution			High and High	Medium and Medium	TRUE, TRUE	33.5571, 11.8128
20	R_METAT2_MitoCore	Methyltransferases		METAT2_MitoCore	2.1.1.-	Methionine degradation	S-Adenosyl-L-methionine + demethylated methyl donor --> S-Adenosyl-L-homocysteine + methyl donor			M_amet_c --> M_ahcys_c	0	1000		170	N/A	N/A	N/A	N/A	N/A	N/A	Multiple methyltransferases			KEGG, HumanCyc
21	R_MCPSTm_MitoCore	3-mercaptopyruvate sulfurtransferase		MCPSTm_MitoCore	2.8.1.2	Cysteine degradation II	Hydrogen cyanide + Mercaptopyruvate --> Thiocyanate + Pyruvate			M_cyan_m + M_mercppyr_m --> M_h_m + M_pyr_m + M_tcynt_m	0	1000		181	N/A	N/A	R03106	MPST	ENSG00000128309	HGNC:7223	mercaptopyruvate sulfurtransferase			HumanCyc, Delta G 20.5kJ/mol	Medium	Not detected	TRUE	10.759
22	R_r0595m_MitoCore	3-mercaptopyruvate sulfurtransferase		r0595m_MitoCore	2.8.1.2	Cysteine degradation II	Mercaptopyruvate + Sulfite --> Thiosulfate + Pyruvate			M_h_m + M_so3_m + M_mercppyr_m --> M_pyr_m + M_tsul_m	0	1000		182	N/A	N/A	R03105	MPST	ENSG00000128309	HGNC:7223	mercaptopyruvate sulfurtransferase	r0595 is cytosolic version in Recon 2		Delta G 10.6kJ/mol, Brenda, KEGG, HumanCyc	Medium	Not detected	TRUE	10.759
23	R_r0595B_MitoCore	3-mercaptopyruvate sulfurtransferase		r0595B_MitoCore	2.8.1.2	Cysteine degradation II	Mercaptopyruvate + Sulfite --> Thiosulfate + Pyruvate			M_h_c + M_so3_c + M_mercppyr_c --> M_pyr_c + M_tsul_c	0	1000		183	r0595	h[c] + so3[c] + mercppyr[c] -> pyr[c] + HC01501[c]	R03105	MPST	ENSG00000128309	HGNC:7223	mercaptopyruvate sulfurtransferase			Delta G 10.6kJ/mol, Brenda, KEGG, HumanCyc	Medium	Not detected	TRUE	10.759
24	R_AMCOXO2_MitoCore	2-aminomuconate reductase (NADH)		AMCOXO2_MitoCore	1.5.1.-	Tryptophan Metabolism	2-Aminomuconate + NADH + H+ + H2O --> 2-Oxoadipate + NH3 + NAD+			M_h2o_c + M_h_c + M_nadh_c + M_amuco_c --> M_nh4_c + M_nad_c + M_2oxoadp_c	0	1000		194	n/a	n/a	R01937	Unknown	Unknown	Unknown	Unknown			HumanCyc, KEGG, Delta G 17.8kJ/mol
25	R_2OXOADPTmB_MitoCore	2-oxoadipate shuttle (cytosol/mitochondria)		2OXOADPTmB_MitoCore	n/a	Tryptophan Metabolism	oxodicarboxylate carrier (ODC) - oxoadipate (in) for oxoglutarate (out)	Yes		M_akg_m + M_2oxoadp_c + M_h_c + M_PMF_c --> M_akg_c + M_2oxoadp_m + M_h_m + M_PMF_m	0	1000		195	2OXOADPTm	akg[m] + 2oxoadp[c] --> akg[c] + 2oxoadp[m]	n/a	SLC25A21	ENSG00000183032	HGNC:14411	2-oxoadipate shuttle (cytosol/mitochondria)	Definetly proton coupled.			Low	Not detected	TRUE	16.6691
26	R_2OXOADPTmC_MitoCore			2OXOADPTmC_MitoCore	n/a	Tryptophan Metabolism	oxodicarboxylate carrier (ODC) reverse - oxoadipate (out) for oxoglutarate (in)	Yes		M_akg_c + M_2oxoadp_m + M_h_c + M_PMF_c --> M_akg_m + M_2oxoadp_c + M_h_m + M_PMF_m	0	1000		196	2OXOADPTm	akg[m] + 2oxoadp[c] --> akg[c] + 2oxoadp[m]	n/a	SLC25A21	ENSG00000183032	HGNC:14411	2-oxoadipate shuttle (cytosol/mitochondria)	Definetly proton coupled.			Low	Not detected	TRUE	16.6691
27	R_R03103_MitoCore	L-aminoadipate-semialdehyde dehydrogenase		R03103_MitoCore	1.2.1.31	Lysine degradation (saccharopine pathway)	L-2-Aminoadipate6-semialdehyde+NADP++H2O-->L-2-Aminoadipate+NADPH+H+			M_h2o_m + M_nadp_m + M_L2aadp6sa_m --> 2.0 M_h_m + M_nadph_m + M_L2aadp_m	0	1000		202	r0594	h2o[c] + nad[c] + L2aadp6sa[c] -> 2.0 h[c] + nadh[c] + L2aadp[c]	R03103	ALDH7A1	ENSG00000164904	HGNC:877	aldehyde dehydrogenase 7 family, member A1			Delta G 9.8kJ/mol, Brenda, KEGG, HumanCyc	Medium	Low	TRUE	13.8432
28	R_LYSOXc_MitoCore	L-lysine oxidase		LYSOXc_MitoCore	1.4.3.14	Lysine degradation (L-pipecolate pathway)	L-Lysine + Oxygen + H2O --> 6-Amino-2-oxohexanoate + Ammonia + Hydrogen peroxide			M_h2o_c + M_o2_c + M_lys_L_c --> M_h2o2_c + M_nh4_c + M_6a2ohxnt_c	0	1000		204	LYSOXp	h2o[x] + o2[x] + lys_L[x] -> h2o2[x] + nh4[x] + 6a2ohxnt[x]	R00447	Unknown	Unknown	Unknown	Unknown	PMID: 24043460 Have made this cytosolic as I don't want to model the peroxisome! Possibly kynurenine aminotransferase III/glutamine transaminase L		Oxygen consumption, Delta G 23kJ/mol, KEGG, HumanCyc
29	R_PPD2CSPc_MitoCore	Non-Enzymatic		PPD2CSPc_MitoCore	Non-Enzymatic	Lysine degradation (L-pipecolate pathway)	6-Amino-2-oxohexanoate --> delta1-Piperideine-2-carboxylate + H2O			M_6a2ohxnt_c --> M_h2o_c + M_1pipdn2c_c	-1000	1000		205	PPD2CSPp	6a2ohxnt[x] -> h2o[x] + 1pipdn2c[x]	R04175	Non-Enzymatic	Non-Enzymatic	Non-Enzymatic	Non-Enzymatic	PMID: 24043460 Have made this cytosolic as I don't want to model the peroxisome!
30	R_1PPDCRc_MitoCore	pyrroline-2-carboxylate reductase		1PPDCRc_MitoCore	1.5.1.1 or 1.5.1.21	Lysine degradation (L-pipecolate pathway)	delta1-Piperideine-2-carboxylate + NADH + H+ --> L-Pipecolate + NAD+			M_h_c + M_1pipdn2c_c + M_nadh_c --> M_Lpipecol_c + M_nad_c	0	1000		206	1PPDCRp	h[x] + 1pipdn2c[x] + nadh[x] -> Lpipecol[x] + nad[x]	R02201	Unknown	Unknown	Unknown	Unknown	PMID: 24043460 Have made this cytosolic as I don't want to model the peroxisome!		HumanCyc, KEGG, Modelling purposes
31	R_1PPDCRc_NADPH_MitoCore	pyrroline-2-carboxylate reductase		1PPDCRc_NADPH_MitoCore	1.5.1.1 or 1.5.1.21	Lysine degradation (L-pipecolate pathway)	delta1-Piperideine-2-carboxylate + NADPH + H+ --> L-Pipecolate + NADP+			M_h_c + M_1pipdn2c_c + M_nadph_c --> M_Lpipecol_c + M_nadp_c	0	1000		207	N/A	N/A	R02203	Unknown	Unknown	Unknown	Unknown	PMID: 24043460 Have made this cytosolic as I don't want to model the peroxisome!		HumanCyc, KEGG, Modelling purposes
32	R_LPCOXc_MitoCore	L-pipecolate oxidase		LPCOXc_MitoCore	1.5.3.7	Lysine degradation (L-pipecolate pathway)	L-Pipecolate + Oxygen --> (S)-2,3,4,5-Tetrahydropyridine-2-carboxylate + Hydrogen peroxide			M_o2_c + M_Lpipecol_c --> M_h2o2_c + M_h_c + M_thp2c_c	0	1000		208	LPCOXp	o2[x] + Lpipecol[x] -> h2o2[x] + h[x] + thp2c[x]	R02204	PIPOX	ENSG00000179761	HGNC:17804	pipecolic acid oxidase	PMID: 24043460 Have made this cytosolic as I don't want to model the peroxisome!		Oxygen consumption, Delta G 32.7kJ/mol, HumanCyc, KEGG	Not detected	Medium	FALSE	1.4709
33	R_2AMADPTmB_MitoCore			2AMADPTmB_MitoCore	N/A	Lysine degradation (L-pipecolate pathway)	Oxodicarboxylate carrier (ODC) - L-aminoadipate (in) for oxoglutarate (out)	Yes		M_akg_m + M_L2aadp_c + 0.82 M_PMF_c --> M_akg_c + M_L2aadp_m + 0.82 M_PMF_m	0	1000		211	2AMADPTm	L2aadp[c] + akg[m] -> L2aadp[m] + akg[c]	n/a	SLC25A21	ENSG00000183032	HGNC:14411	2-oxoadipate shuttle (cytosol/mitochondria)	Proton couple removed otherwise would pump protons			Low	Not detected	TRUE	16.6691
34	R_2AMADPTmC_MitoCore			2AMADPTmC_MitoCore	N/A	Lysine degradation (L-pipecolate pathway)	Oxodicarboxylate carrier (ODC) reverse - L-aminoadipate (out) for oxoglutarate (in)	Yes		M_akg_c + M_L2aadp_m + M_h_c + 0.18 M_PMF_c --> M_akg_m + M_L2aadp_c + M_h_m + 0.18 M_PMF_m	0	1000		212	2AMADPTm	L2aadp[c] + akg[m] -> L2aadp[m] + akg[c]	n/a	SLC25A21	ENSG00000183032	HGNC:14411	2-oxoadipate shuttle (cytosol/mitochondria)	Definetly proton coupled.			Low	Not detected	TRUE	16.6691
35	R_PROD2mB_MitoCore	proline dehydrogenase		PROD2mB_MitoCore	1.5.5.2	Proline degradation	Proline + Q --> (S)-1-Pyrroline-5-carboxylate + QH2			M_q10_m + M_pro_L_m --> M_h_m + M_q10h2_m + M_1pyr5c_m	0	1000		213	PROD2m	fad[m] + pro_L[m] -> h[m] + fadh2[m] + 1pyr5c[m]	R01253	PRODH	ENSG00000100033	HGNC:9453	Proline dehydrogenase 1			HumanCyc, KEGG	Low	Medium	TRUE	24.4195
36	R_r0464c_MitoCore	aldehyde dehydrogenase (NAD+)		r0464c_MitoCore	1.2.1.3	Ornithine degradation (cytosolic)	4-Aminobutyraldehyde + NADP+ + H2O --> 4-Aminobutanoate + NADPH + H+			M_h2o_c + M_nadp_c + M_4abutn_c --> 2.0 M_h_c + M_nadph_c + M_4abut_c	0	1000		223	r0464	h2o[m] + nadp[m] + 4abutn[m] -> 2.0 h[m] + nadph[m] + 4abut[m]	R01986	ALDH7A1 or ALDH9A1	ENSG00000164904 or ENSG00000143149	HGNC:877 or HGNC:412	aldehyde dehydrogenase family	Also ALDH2 but not expressed in heart		HumanCyc, KEGG, Delta G 9.8kJ/mol	Medium or Medium	Low or Low	TRUE, TRUE, TRUE, TRUE	17.6418, 10.116, 13.8432, 23.4278
37	R_PTRCAT1m_MitoCore	spermidine/spermine N1-acetyltransferase family member 2		PTRCAT1m_MitoCore	2.3.1.57	Arginine degradation	Acetyl-CoA + Putrescine --> CoA + N-Acetylputrescine			M_accoa_m + M_ptrc_m --> M_h_m + M_coa_m + M_aprut_m	0	1000		227	PTRCAT1	accoa[c] + ptrc[c] -> h[c] + coa[c] + aprut[c]	R01154	SAT2	ENSG00000141504	HGNC:23160	spermidine/spermine N1-acetyltransferase family member 2	Does have mitochondrial evidence despite not being in MitoCarta		KEGG, HumanCyc, Brenda, Delta G 5.3kJ/mol	Medium	Not detected	FALSE	-8.2811
38	R_APRTO2m_MitoCore	monoamine oxidase B		APRTO2m_MitoCore	1.4.3.4	Arginine degradation	N-Acetylputrescine + H2O + Oxygen --> N4-Acetylaminobutanal + Ammonia + Hydrogen peroxide			M_h2o_m + M_o2_m + M_aprut_m --> M_h2o2_m + M_nh4_m + M_n4abutn_m	0	1000		228	APRTO2	h2o[c] + o2[c] + aprut[c] -> h2o2[c] + nh4[c] + n4abutn[c]	R04025	MAOB	ENSG00000069535	HGNC:6834	monoamine oxidase B			Oxygen consumption, Ammonia production, KEGG, HumanCyc, Delta G 24kJ/mol	High	High	TRUE	4.5081
39	R_4aabutn_MitoCore	Unknown		4aabutn_MitoCore	3.5.1.63	Arginine degradation	4-Acetamidobutanoate + H2O --> 4-Aminobutanoate + Acetate			M_h2o_m + M_4aabutn_m --> M_4abut_m + M_ac_m	0	1000		230	N/A	N/A	R01987	Unknown	Unknown	Unknown	Unknown			KEGG, HumanCyc
40	R_GLUN_MitoCore	glutaminase		GLUN_MitoCore	3.5.1.2	Glutamine degradation - cytosolic	L-Glutamine + H2O --> L-Glutamate + NH3			M_h2o_c + M_gln_L_c --> M_nh4_c + M_glu_L_c	0	1000		241	N/A	N/A	R00256	GLS or CAD	ENSG00000115419 or ENSG00000084774	HGNC:4331 or HGNC:1424	Glutaminase or carbamoyl-phosphate synthetase 2	Isoform 1 of GLS is cytosolic		Literature, Modelling	Medium or Low	Medium or Medium	TRUE, FALSE	20.9853, 1.0616
41	R_FTHFDHm_MitoCore	formyltetrahydrofolate dehydrogenase		FTHFDHm_MitoCore	1.5.1.6	Folate mitochondrial	10-Formyltetrahydrofolate + NADP+ + H2O --> Tetrahydrofolate + CO2 + NADPH + H+			M_10fthf_m + M_h2o_m + M_nadp_m --> M_h_m + M_nadph_m + M_co2_m + M_thf_m	0	1000		264	N/A	N/A	R00941	ALDH1L2	ENSG00000136010	HGNC:26777	aldehyde dehydrogenase 1 family, member L2			CO2 production, Delta G 9kJ/mol, KEGG	Low	Medium	TRUE	13.3962
42	R_AACTOORm_MitoCore	monoamine oxidase		AACTOORm_MitoCore	1.4.3.4	Glycine degradation	Aminoacetone + H2O + Oxygen --> Methylglyoxal + Ammonia + Hydrogen peroxide			M_h2o_m + M_o2_m + M_aact_m --> M_h2o2_m + M_nh4_m + M_mthgxl_m	0	1000		267	AACTOOR	h2o[c] + o2[c] + aact[c] -> h2o2[c] + nh4[c] + mthgxl[c]	R02529	MAOB	ENSG00000069535	HGNC:6834	monoamine oxidase B	Recon2 only includes cytosolic verison - AACTOOR		Oxygen consumption, ammonia production, KEGG, HumanCyc	High	High	TRUE	4.5081
43	R_LGTHLm_MitoCore	lactoylglutathione lyase		LGTHLm_MitoCore	4.4.1.5	Glycine degradation	Glutathione + Methylglyoxal -->(R)-S-Lactoylglutathione			M_mthgxl_m + M_gthrd_m --> M_lgt_S_m	-1000	1000		268	LGTHL	mthgxl[c] + gthrd[c] -> lgt_S[c]	R02530	GLO1	ENSG00000124767	HGNC:4323	glyoxalase I	Although not in MitoCarta - actually has quite a lot of mitochondrial evidence. Recon2 only includes cytosolic verison - LGTHL			Medium	Not detected	FALSE	-5.0445
44	R_LDH_Dm_MitoCore	D-lactate dehydrogenase (cytochrome)		LDH_Dm_MitoCore	1.1.1.28	Glycine degradation	(R)-Lactate + NAD+ --> Pyruvate + NADH + H+			M_nad_m + M_lac_D_m --> M_h_m + M_nadh_m + M_pyr_m	-1000	1000		270	LDH_D	nad[c] + lac_D[c] --> h[c] + nadh[c] + pyr[c]	R00704	LDHD	ENSG00000166816	HGNC:19708	Probable D-lactate dehydrogenase, mitochondrial	There is an idea that this is coupled to cytochrome c - even in UniProt and HumanCyc or quinone in HumanCyc- however actual evidence for this is very poor in mammals even if homolog in yeast. Certainly NAD binding site and perhaps FAD.			Medium	High	TRUE	13.493
45	R_TYRTB_MitoCore	L-amino-acid oxidase		TYRTB_MitoCore	1.4.3.2	Tyrosine degradation	L-Tyrosine + H2O + Oxygen --> 3-(4-Hydroxyphenyl)pyruvate + Ammonia + Hydrogen peroxide			M_tyr_L_c + M_h2o_c + M_o2_c --> M_nh4_c + M_h2o2_c + M_34hpp_c	0	1000		282	N/A	N/A	R00729	IL4I1	ENSG00000104951	HGNC:19094	interleukin 4 induced 1	Genecards shows expression in heart		HumanCyc, KEGG, Delta G 23kJ/mol	Not detected	Not detected	FALSE	-6.2297
46	R_MMSAD3m2_MitoCore	malonate-semialdehyde dehydrogenase (acetylating)		MMSAD3m2_MitoCore	1.2.1.18	Beta-alanine degradation	3-Oxopropanoate + CoA + NADP+ --> Acetyl-CoA + CO2 + NADPH + H+			M_nadp_m + M_coa_m + M_msa_m --> M_nadph_m + M_co2_m + M_accoa_m	0	1000		295	N/A	N/A	R00706	ALDH6A1	ENSG00000119711	HGNC:7179	aldehyde dehydrogenase 6 family, member A1			CO2 production, Delta G 9kJ/mol, KEGG, HumanCyc	Medium	Not detected	TRUE	23.2735
47	R_PPPGOmB_MitoCore	protoporphyrinogen oxidase		PPPGOmB_MitoCore	1.3.3.4	Haem Synthesis	Protoporphyrinogen IX + 3 Oxygen --> Protoporphyrin + 3 Hydrogen peroxide	Yes		3.0 M_o2_m + 2.0 M_pppg9_c --> 6.0 M_h2o_m + 2.0 M_ppp9_m	0	1000		321	PPPGOm	3.0 o2[m] + 2.0 pppg9[m] -> 6.0 h2o[m] + 2.0 ppp9[m]	R03222	PPOX	ENSG00000143224	HGNC:9280	protoporphyrinogen oxidase	Altered to reflect that this step happens in mito membrane - removes need for separate transport step		Oxygen consumption, Brenda, KEGG, HumanCyc	Low	Not detected	TRUE	13.5423
48	R_BILIRED2_MitoCore	biliverdin reductase A		BILIRED2_MitoCore	1.3.1.24	Haem Degradation	Biliverdin + NADH + H+ --> Bilirubin + NAD+			M_h_c + M_nadh_c + M_biliverd_c --> M_nad_c + M_bilirub_c	0	1000		326	N/A	N/A	R02391	BLVRA	ENSG00000106605	HGNC:1062	biliverdin reductase A			Delta G 11.9kJ/mol, KEGG, HumanCyc	Medium	Medium	FALSE	-9.2075
49	R_GPAMm_hsB_MitoCore	glycerol-3-phosphate 1-O-acyltransferase		GPAMm_hsB_MitoCore	2.3.1.15	Cardiolipin synthesis	sn-Glycerol 3-phosphate + Acyl-CoA --> 1-Acyl-sn-glycerol 3-phosphate + CoA			M_pmtcoa_m + M_glyc3p_m --> M_coa_m + M_alpa_hs_m	0	1000		330	GPAMm_hs	Rtotalcoa[m] + glyc3p[m] -> coa[m] + alpa_hs[m]	R00851	GPAT2	ENSG00000186281	HGNC:27168	glycerol-3-phosphate acyltransferase 2, mitochondrial	Have used Palmitoyl-CoA instead of generic acyl-CoA in KEGG and Recon2		KEGG, HumanCyc	Low	Medium	TRUE	2.7219
50	R_AGPAT1B_MitoCore	1-acylglycerol-3-phosphate O-acyltransferase		AGPAT1B_MitoCore	2.3.1.51	Cardiolipin synthesis	1-Acyl-sn-glycerol 3-phosphate + Acyl-CoA --> Phosphatidate + CoA			M_pmtcoa_m + M_alpa_hs_m --> M_coa_m + M_pa_hs_m	0	1000		331	N/A	N/A	R02241	AGPAT5	ENSG00000155189	HGNC:20886	1-acylglycerol-3-phosphate O-acyltransferase 5	Have used Palmitoyl-CoA instead of generic acyl-CoA in KEGG and Recon2. Recon2 only includes cytosolic version - AGPAT1		KEGG, HumanCyc	Low	Not detected	TRUE	5.9986
51	R_PGPP_hsm_MitoCore	phosphatidylglycerophosphatase		PGPP_hsm_MitoCore	3.1.3.27	Cardiolipin synthesis	Phosphatidylglycerophosphate + H2O --> Phosphatidylglycerol + Orthophosphate			M_h2o_m + M_pgp_hs_m --> M_pi_m + M_pglyc_hs_m	0	1000		334	N/A	N/A	R02029	PTPMT1	ENSG00000110536	HGNC:26965	protein tyrosine phosphatase, mitochondrial 1	Recon 2 contains cytosolic version - PGPP_hs		Phosphate production, KEGG, HumanCyc	Low	High	TRUE	7.3937
52	R_CLS_hsm_MitoCore	cardiolipin synthase		CLS_hsm_MitoCore	2.7.8.41	Cardiolipin synthesis	Phosphatidylglycerol + CDP-diacylglycerol --> Cardiolipin + CMP			M_cdpdag_hs_m + M_pglyc_hs_m --> M_h_m + M_cmp_m + M_clpn_hs_m	0	1000		335	N/A	N/A	R02030	CRLS1	ENSG00000088766	HGNC:16148	cardiolipin synthase 1	Recon 2 contains cytosolic version - CLS_hs		CDP-diacylglycerol consumption, KEGG	Medium	ND	TRUE	11.7412
53	R_CLPN_MitoCore	cardiolipin synthase		CLPN_MitoCore	2.7.8.-	Cardiolipin synthesis	2 Phosphatidylglycerol --> Cardiolipin + Glycerol			2.0 M_pglyc_hs_m --> M_clpn_hs_m + M_glyc_m	-1000	1000		336	N/A	N/A	R07390	CRLS1	ENSG00000088766	HGNC:16148	cardiolipin synthase 1				Medium	ND	TRUE	11.7412
54	R_r0917b_MitoCore	Citrate carrier - isocitrate for citrate		r0917b_MitoCore		Mitochondrial transporters - characterised	Citrate Carrier (CIC) - Citrate for Isocitrate	Yes		M_cit_c + M_icit_m + M_h_m + M_PMF_m --> M_cit_m + M_icit_c + M_h_c + M_PMF_c	-1000	0		348	r0917	cit[c] + icit[m] --> cit[m] + icit[c]	N/A	SLC25A1	ENSG00000100075	HGNC:10979	solute carrier family 25 (mitochondrial carrier; citrate transporter), member 1	Recon 2 contains r0917 which is same but without proton penality. Proton coupled to prevent lack of PMF penality causing unrealistic behaviour			Low	High	TRUE	26.2493
55	R_PIt2mB_MitoCore	Phosphate carrier - Phosphate and H+ together		PIt2mB_MitoCore		Mitochondrial transporters - characterised	Phosphate carrier (PIC) - Symport phosphate and H+ together	Yes		M_h_c + 0.18 M_PMF_c + M_pi_c --> M_h_m + 0.18 M_PMF_m + M_pi_m	-1000	1000		349	PIt2m	h[c] + pi[c] -> h[m] + pi[m]	N/A	SLC25A3	ENSG00000075415	HGNC:10989	solute carrier family 25 (mitochondrial carrier; phosphate carrier), member 3	Transported species is H2PO4- so electroneutral			High	ND	TRUE	26.2493
56	R_ATPtmB_MitoCore	ADP/ATP carrier - ADP for ATP		ATPtmB_MitoCore		Mitochondrial transporters - characterised	ADP/ATP carrier - antiport ATP for ADP	Yes		M_atp_m + M_adp_c + 0.82 M_PMF_c --> M_atp_c + M_adp_m + 0.82 M_PMF_m	-1000	1000		350	ATPtm	atp[m] + adp[c] -> atp[c] + adp[m]	N/A	SLC25A4 or SLC25A5 or SLC25A6	ENSG00000151729 or ENSG00000005022 or ENSG00000169100	HGNC:10990 or HGNC:10991 or HGNC:10992	solute carrier family 25 (mitochondrial carrier; adenine nucleotide translocator), member 4, 5 and 6				High or High or High	ND or Not detected or Not detected	TRUE, TRUE, TRUE	30.384, 22.6723, 3.172
57	R_HtmB_MitoCore	UCP carrier - H+		HtmB_MitoCore		Mitochondrial transporters - characterised	UCP uncoupling protein - Proton Cyto to Proton Mito	Yes		M_h_c + M_PMF_c --> M_h_m + M_PMF_m	0	1000		351	Htm	h[c] -> h[m]	N/A	UCP2	ENSG00000175567 or ENSG00000175564	HGNC:12518 or HGNC:12519	uncoupling protein 2 and 3	Also UCP1 and UCP3 but not expressed in heart.		Literature, to prevent proton pumping	Low	High	TRUE, TRUE	5.9313, 11.3472
58	R_r0830B_MitoCore	Dicarboxylate carrier - succinate for thiosulfate		r0830B_MitoCore		Mitochondrial transporters - characterised	Dicarboxylate carrier (DIC) - antiport succinate for thiosulfate	Yes		M_succ_c + M_tsul_m --> M_succ_m + M_tsul_c	-1000	1000		358	N/A	N/A	N/A	SLC25A10	ENSG00000183048	HGNC:10980	solute carrier family 25 (mitochondrial carrier; dicarboxylate transporter), member 10				Low	Medium	TRUE	21.9806
59	R_SUCCt3m_MitoCore			SUCCt3m_MitoCore		Mitochondrial transporters - characterised	Dicarboxylate carrier (DIC) - antiport succinate for malate	Yes		M_succ_c + M_mal_L_m --> M_succ_m + M_mal_L_c	-1000	1000		360	N/A	N/A	N/A	SLC25A10	ENSG00000183048	HGNC:10980	solute carrier family 25 (mitochondrial carrier; dicarboxylate transporter), member 10	Succinate for malate transport characterised in PMID:9733776			Low	Medium	TRUE	21.9806
60	R_COAtmB_MitoCore	Graves' Disease carrier (GDC) - CoA transport		COAtmB_MitoCore		Mitochondrial transporters - characterised	CoA carrier (CoAPC) - antiport CoA for AMP	Yes		M_coa_c + M_amp_m + 1.64 M_PMF_m --> M_coa_m + M_amp_c + 1.64 M_PMF_c	0	0		361	COAtm	coa[c] --> coa[m]	N/A	SLC25A42	ENSG00000181035	HGNC:28380	solute carrier family 25, member 42	Switched off as can have no net flux without a CoA sink. Used to be called the Graves disease carrier (GDC). Also counter exchange with PAP (Adenosine 3',5'-bisphosphate) but metabolite is not in this model			Low	Medium	TRUE	26.1091
61	R_COAtmC_MitoCore	Graves' Disease carrier (GDC) - CoA transport		COAtmC_MitoCore		Mitochondrial transporters - characterised	CoA carrier (CoAPC) - antiport CoA for ADP	Yes		M_coa_c + M_adp_m + 0.82 M_PMF_m --> M_coa_m + M_adp_c + 0.82 M_PMF_c	0	0		362	COAtm	coa[c] --> coa[m]	N/A	SLC25A42	ENSG00000181035	HGNC:28380	solute carrier family 25, member 42	Switched off as can have no net flux without a CoA sink. Used to be called the Graves disease carrier (GDC). Also counter exchange with PAP (Adenosine 3',5'-bisphosphate) but metabolite is not in this model			Low	Medium	TRUE	26.1091
62	R_GLUt2mB_MitoCore	Glutamate carrier (GDC) - Glutamate transport		GLUt2mB_MitoCore		Mitochondrial transporters - characterised	Glutamate Carrier (GC2) - Symport L-glutamate with proton together	Yes		M_h_c + 0.18 M_PMF_c + M_glu_L_c --> M_h_m + 0.18 M_PMF_m + M_glu_L_m	0	1000		363	GLUt2m	h[c] + glu_L[c] --> h[m] + glu_L[m]	N/A	SLC25A18	ENSG00000182902	HGNC:10988	solute carrier family 25 (glutamate carrier), member 18	Also SLC25A22 but not expressed in heart. If allowed to be reversible results in proton pumping and the bypass of the pyrvate carrier by cycling the mitochondrial and cytosolic alanine aminotransferase		Required for modelling purposes	Not detected	ND	TRUE	17.5999
63	R_ORNt4mB_MitoCore	Ornithine carrier (ORC1) - ornithine for citrulline		ORNt4mB_MitoCore		Mitochondrial transporters - characterised	Ornithine carrier (ORC1) - antiport ornithine for citrulline	Yes		M_orn_c + M_citr_L_m + 0.82 M_PMF_c + --> M_orn_m + M_citr_L_c + 0.82 M_PMF_m	-1000	1000		364	ORNt4m	h[c] + orn[m] + citr_L[c] --> h[m] + orn[c] + citr_L[m]	N/A	SLC25A15	ENSG00000102743	HGNC:10985	solute carrier family 25 (mitochondrial carrier; ornithine transporter) member 15	ORC2 pseudogene in humans. Not proton coupled in mammals, could be in fungi as in Recon2 with ORNt4m			Low	Medium	TRUE	20.4855
64	R_r2398B_MitoCore	Ornithine carrier (ORC1) - lysine for citrulline		r2398B_MitoCore		Mitochondrial transporters - characterised	Ornithine carrier (ORC1) - antiport lysine for citrulline	Yes		M_lys_L_c + M_citr_L_m + 0.82 M_PMF_c --> M_lys_L_m + M_citr_L_c + 0.82 M_PMF_m	-1000	1000		365	r2398	h[c] + lys_L[m] + citr_L[c] -> h[m] + lys_L[c] + citr_L[m]	N/A	SLC25A15	ENSG00000102743	HGNC:10985	solute carrier family 25 (mitochondrial carrier; ornithine transporter) member 15	Not proton coupled in mammals, could be in fungi - as in r2398 in Recon2. ORC2 pseudogene in humans.			Low	Medium	TRUE	20.4855
65	R_r2402B_MitoCore	Ornithine carrier (ORC1) - arginine for citrulline		r2402B_MitoCore		Mitochondrial transporters - characterised	Ornithine carrier (ORC1) - arginine for citrulline	Yes		M_arg_L_c + M_citr_L_m + 0.82 M_PMF_c --> M_arg_L_m + M_citr_L_c + 0.82 M_PMF_m	-1000	1000		366	r2402	h[c] + arg_L[m] + citr_L[c] -> h[m] + arg_L[c] + citr_L[m]	N/A	SLC25A15	ENSG00000102743	HGNC:10985	solute carrier family 25 (mitochondrial carrier; ornithine transporter) member 15	Not proton coupled in mammals, could be in fungi - as in r2402 in Recon2. ORC2 pseudogene in humans.			Low	Medium	TRUE	20.4855
66	R_LYStmB_MitoCore	Ornithine carrier (ORC1) - lysine		LYStmB_MitoCore		Mitochondrial transporters - characterised	Basic amino acid carrier (hBAC) - lysine	Yes		M_lys_L_c + 0.82 M_PMF_c --> M_lys_L_m + 0.82 M_PMF_m	-1000	1000		367	LYStm	h[m] + lys_L[c] --> h[c] + lys_L[m]	N/A	SLC25A29	ENSG00000197119	HGNC:20116	solute carrier family 25 (mitochondrial carnitine/acylcarnitine carrier), member 29						TRUE	16.6691
67	R_ORNt3mB_MitoCore	Ornithine carrier (ORC1) - ornithine		ORNt3mB_MitoCore		Mitochondrial transporters - characterised	Basic amino acid carrier (hBAC) - ornithine	Yes		M_orn_m + 0.82 M_PMF_m --> M_orn_c + 0.82 M_PMF_c	-1000	1000		368	ORNt3m	h[c] + orn[m] --> h[m] + orn[c]	N/A	SLC25A29	ENSG00000197119	HGNC:20116	solute carrier family 25 (mitochondrial carnitine/acylcarnitine carrier), member 29	Transported at much lesser extent than lysine and ornithine					TRUE	16.6691
68	R_ARGtmB_MitoCore	Ornithine carrier (ORC1) - arginine		ARGtmB_MitoCore		Mitochondrial transporters - characterised	Basic amino acid carrier (hBAC) - arginine	Yes		M_arg_L_c + 0.82 M_PMF_c --> M_arg_L_m + 0.82 M_PMF_m	-1000	1000		369	ARGtm	h[m] + arg_L[c] --> h[c] + arg_L[m]	N/A	SLC25A29	ENSG00000197119	HGNC:20116	solute carrier family 25 (mitochondrial carnitine/acylcarnitine carrier), member 29						TRUE	16.6691
69	R_ACACt2mB_MitoCore	Acetoacetate mitochondrial transport via H+ symport		ACACt2mB_MitoCore		Mitochondrial transporters - characterised	Pyruvate Carrier - Acetoacetate transport via proton symport	Yes		M_h_c + M_acac_c + 0.18 M_PMF_m --> M_h_m + M_acac_m + 0.18 M_PMF_c	-1000	1000		372	ACACt2m	h[c] + acac[c] --> h[m] + acac[m]	N/A	MPC1 and MPC2	ENSG00000060762 and ENSG00000143158	HGNC:21606 and HGNC:24515	mitochondrial pyruvate carrier 1 and 2	Before the pyruvate carrier had been characterised biochemical data showed acetatoacetate transport as well (PMID: 6987111)
70	R_TRPtm_MitoCore	Amino acid transporter - L-Tryptophan		TRPtm_MitoCore		Mitochondrial transporters - uncharacterised	Unknown amino acid carrier - L-Tryptophan	Yes		M_trp_L_c --> M_trp_L_m	-1000	1000		381	N/A	N/A	N/A	Unknown	Unknown	Unknown	Unknown
71	R_FUMtmB_MitoCore	Fumarate transport		FUMtmB_MitoCore		Mitochondrial transporters - uncharacterised	Fumarate transport	Yes		M_fum_c + 1.64 M_PMF_m --> M_fum_m + 1.64 M_PMF_c	-1000	0		391	FUMtm	pi[m] + fum[c] --> pi[c] + fum[m]	N/A	Unknown	Unknown	Unknown	Unknown	No dedicated fumarate transporter in mammals - probably non specific transport by members of the carrier family - dicarboxylate? Concentration gradient will make it irreversible		Assumed concentration gradient
72	R_BHBtmB_MitoCore	(R)-3-Hydroxybutanoate mitochondrial transport via H+ symport		BHBtmB_MitoCore		Mitochondrial transporters - uncharacterised	(R)-3-Hydroxybutanoate mitochondrial transport	Yes		M_bhb_c + 0.82 M_PMF_m --> M_bhb_m + 0.82 M_PMF_c	-1000	1000		392	BHBtm	h[c] + bhb[c] --> h[m] + bhb[m]	N/A	Unknown	Unknown	Unknown	Unknown
73	R_PPAtmB_MitoCore	Propionate transport reverse		PPAtmB_MitoCore		Mitochondrial transporters - uncharacterised	Propanoate mitochondrial transport	Yes		M_ppa_c + 0.82 M_PMF_m --> M_ppa_m + 0.82 M_PMF_c	-1000	1000		393	PPAtm	ppa[c] -> ppa[m]	N/A	Unknown	Unknown	Unknown	Unknown
74	R_BUTt2mB_MitoCore	Butyrate mitochondrial transport via proton symport, reversible		BUTt2mB_MitoCore		Mitochondrial transporters - uncharacterised	Butyrate mitochondrial transport	Yes		M_but_c + 0.82 M_PMF_m --> M_but_m + 0.82 M_PMF_c	-1000	1000		394	BUTt2m	h[c] + but[c] --> h[m] + but[m]	N/A	Unknown	Unknown	Unknown	Unknown	Recon 2 had this as proton coupled as they thought its was transported by ALC16A1. However, evidence suggests this is plasma membrane only and mitochondrial transporter has yet to be discovered.
75	R_FORt2mB_MitoCore	formate mitochondrial transport		FORt2mB_MitoCore		Mitochondrial transporters - uncharacterised	Formate mitochondrial transport	Yes		M_for_m + 0.82 M_PMF_c --> M_for_c + 0.82 M_PMF_m	-1000	1000		395	FORt2m	for[m] --> for[c]	N/A	Unknown	Unknown	Unknown	Unknown	Unidentified but formate is very toxic to CIV so an active transport step would make sense.
76	R_r0962B_MitoCore			r0962B_MitoCore		Mitochondrial transporters - uncharacterised	Folate mitochondrial transport	Yes		M_fol_c + 0.82 M_PMF_m --> M_fol_m + 0.82 M_PMF_c	-1000	1000		396	r0962	fol[c] -> fol[m]	N/A	Unknown	Unknown	Unknown	Unknown	SLC25A32 had been thought to be a folate transporter but it probably transports FAD.
77	R_CHLtmB_MitoCore			CHLtmB_MitoCore		Mitochondrial transporters - uncharacterised	Choline mitochondrial transport	Yes		M_chol_c + 0.82 M_PMF_c --> M_chol_m + 0.82 M_PMF_m	-1000	1000		397	CHLtm	chol[c] --> chol[m]	N/A	Unknown	Unknown	Unknown	Unknown	PMID: 1634511
78	R_TCYNTtmB_MitoCore			TCYNTtmB_MitoCore		Mitochondrial transport - diffusion / artificial	Thiocyanate transport via diffusion (mitochondrial)	Yes		M_tcynt_m + 0.82 M_PMF_c --> M_tcynt_c + 0.82 M_PMF_m	-1000	1000		403	TCYNTtm	tcynt[m] -> tcynt[c]	N/A
79	R_PCREATtmdiffirB_MitoCore	Phosphocreatine transport to/from mitochondria via diffusion		PCREATtmdiffirB_MitoCore		Mitochondrial transport - diffusion / artificial	Phosphocreatine transport to/from mitochondria	Yes		M_pcreat_m + 0.82 M_PMF_c --> M_pcreat_c + 0.82 M_PMF_m	-1000	1000		405	PCREATtmdiffir	pcreat[m] -> pcreat[c]	N/A
80	R_r0838B_MitoCore	Ammonia free diffusion		r0838B_MitoCore		Mitochondrial transport - diffusion / artificial	Ammonia free diffusion	Yes		M_nh4_c + 0.82 M_PMF_c --> M_nh4_m + 0.82 M_PMF_m	-1000	1000		407	r0838	nh4[c] --> nh4[m]	N/A
81	R_Biomasst_MitoCore	Biomass pseudo transport		Biomasst_MitoCore		Mitochondrial transport - diffusion / artificial	Biomass pseudo transport	Yes		M_biomass_c --> M_biomass_m	-1000	1000		408	N/A	N/A	N/A
82	R_Biomass_MitoCore	Biomass		Biomass_MitoCore		Boundary conditions - core	Biomass Sink			M_biomass_e --> M_biomass_c	-1000	0		412	N/A	N/A
83	R_HCO3t_MitoCore	HCO3-		HCO3t_MitoCore		Boundary conditions - core	Bicarbonate diffusion			M_hco3_e --> M_hco3_c	-1000	1.71		415	N/A	N/A						Constraint is based on pyrvate carboxylase ratio compared with normal TCA cycle flux - PMID: 26411341 and PMID:26522426
84	R_HDCAtm_MitoCore			HDCAtm_MitoCore		Boundary conditions - core	fatty acid accumulation - mitochondria			M_hdca_e --> M_hdca_m	-1000	0		418	N/A	N/A
85	R_r0942b_MitoCore	Phosphocreatine		r0942b_MitoCore		Boundary conditions - alternative fuels	Phosphocreatine storage			M_pcreat_c --> M_pcreat_e	0	0		426	N/A	N/A
86	R_GLUt_MitoCore	L-Glutamate		GLUt_MitoCore		Boundary conditions - nonessential amino acids	L-glutamate transport			M_glu_L_e --> M_glu_L_c	-1000	0		439	N/A	N/A						Uptake figures not available
87	R_FUMt_MitoCore	Fumarate		FUMt_MitoCore		Boundary Conditions - Biomarkers	Fumarate transport			M_fum_e --> M_fum_c	-1000	0		447	N/A	N/A
88	R_SUMt_MitoCore	Succinate		SUMt_MitoCore		Boundary Conditions - Biomarkers	Succinate transport			M_succ_e --> M_succ_c	-1000	0		448	N/A	N/A
89	R_ICITt_MitoCore	Isocitrate		ICITt_MitoCore		Boundary Conditions - Biomarkers	Isocitrate transport			M_icit_e --> M_icit_c	-1000	0		456	N/A	N/A
90	R_ARGSUCt_MitoCore	Argininosuccinate		ARGSUCt_MitoCore		Boundary Conditions - Biomarkers	Argininosuccinate transport			M_argsuc_e --> M_argsuc_c	-1000	0		459	N/A	N/A
91	R_OAAt_MitoCore	Oxaloacetate		OAAt_MitoCore		Boundary Conditions - Biomarkers	Oxaloacetate transport			M_oaa_e --> M_oaa_c	-1000	0		461	N/A	N/A
92	R_AKGt_MitoCore	2-Oxoglutarate		AKGt_MitoCore		Boundary Conditions - Biomarkers	2-Oxoglutarate transport			M_akg_e --> M_akg_c	-1000	0		462	N/A	N/A
93	R_MERCPLACt_MitoCore	3-Mercaptolactate		MERCPLACt_MitoCore		Boundary Conditions - Biomarkers	3-Mercaptolactate transport			M_mercplac_e --> M_mercplac_c	-1000	0		463	N/A	N/A
94	R_Hct_MitoCore	H+ cytosolic		Hct_MitoCore		Boundary Conditions - Misc	Proton escape - cytosolic			M_h_e --> M_h_c	-1000	1000		467	N/A	N/A
95	R_Hmt_MitoCore	H+ mitochondrial		Hmt_MitoCore		Boundary Conditions - Misc	Proton escape - mitochondrial			M_h_e --> M_h_m	-1000	1000		468	N/A	N/A
96	R_SO3t_MitoCore	Sulfite		SO3t_MitoCore		Boundary Conditions - Misc	Sulfite			M_so3_e --> M_so3_c	-1000	1000		469	N/A	N/A
97	R_TSULt_MitoCore	Thiosulfate		TSULt_MitoCore		Boundary Conditions - Misc	Thiosulfate			M_tsul_e --> M_tsul_c	-1000	1000		470	N/A	N/A
98	R_FORt_MitoCore	Formate		FORt_MitoCore		Boundary Conditions - Misc	Formate			M_for_e --> M_for_c	-1000	0		475	N/A	N/A						Is seen in urine
99	R_FOLt_MitoCore			FOLt_MitoCore		Boundary Conditions - Misc	Folate			M_fol_e --> M_fol_c	0	1000		476	N/A	N/A
100	R_NADHt_MitoCore	NADH pool		NADHt_MitoCore		Boundary Conditions - Misc	NADH pool			M_nadh_e --> M_nadh_c	0	0		477	N/A	N/A
101	R_NADt_MitoCore	NAD+ pool		NADt_MitoCore		Boundary Conditions - Misc	NAD+ pool			M_nad_e --> M_nad_c	0	0		478	N/A	N/A
102	R_NADHtm_MitoCore	NADH pool mitochondrial		NADHtm_MitoCore		Boundary Conditions - Misc	NADH pool mitochondrial			M_nadh_e --> M_nadh_m	0	0		479	N/A	N/A
103	R_NADtm_MitoCore	NAD+ pool mitochondrial		NADtm_MitoCore		Boundary Conditions - Misc	NAD+ pool mitochondrial			M_nad_e --> M_nad_m	0	0		480	N/A	N/A
