# Supplementary material for: MitoCore: a curated constraint-based model for simulating human central metabolism
Source: BMC Syst Biol. 2017 Nov 25;11:114. doi: 10.1186/s12918-017-0500-7 (PMC5702245; doi:10.1186/s12918-017-0500-7)
Supplement: Supplementary file 5 — Flux distributions from the MitoCore and Recon 2.2 models for maximum ATP production with different metabolic fuels. (XLSX 445 kb) [file 12918_2017_500_MOESM5_ESM.xlsx]

## Sheet: Reactions & Fluxes
				REACTIONS							PARAMETERS					Metabolite 1μmol/min/gDW (no other fuels)
	ID								Transport step?						Baseline flux (max ATP production)	MitoCore	Recon2.2	MitoCore	Recon2.2	MitoCore	Recon2.2	MitoCore	Recon2.2	MitoCore	Recon2.2	MitoCore	Recon2.2	MitoCore	Recon2.2	MitoCore	Recon2.2	MitoCore	Recon2.2	MitoCore	Recon2.2	MitoCore	Recon2.2	MitoCore	Recon2.2	MitoCore	Recon2.2	MitoCore	Recon2.2	MitoCore	Recon2.2	MitoCore	Recon2.2	MitoCore	Recon2.2
		name		Abbreviation	Recon 2.2 ID	EC Number	SUBSYSTEM	Description			Equation	Lower Bound	Upper Bound		μmol/min/gDW	Glucose		F.A.		Lactate		Hydroxybutanoate		acetoacetate		histidine		isoleucine		leucine		lysine		methionine		phenylalanine		threonine		tryptophan		valine		arginine		aspartate		cysteine
	R_OF_ATP_MitoCore	Objective Function - ATP		OF_ATP_MitoCore	DM_atp_c_		Objective Function - ATP	Maximum ATP production (ATP hydrolysis)			M_h2o_c + M_atp_c --> M_adp_c + M_pi_c + M_h_c + M_biomass_c	0	1000		100.892	33.0379	32	111.779	106.75	15.5189	15	23.0757	20.25	20.2054	18	26.3106	25.5	37.8379	35.5	37.1082	33.5	36.2163	32	18.2649	27	36.2163	33	20.1081	19	43.0866	39.5	30.0919	29	29.2	27.5	16.0109	15	16.0595	17.5
	R_OF_HEME_MitoCore	Objective Function - Heme		OF_HEME_MitoCore	N/A		Objective Function - Heme	Maximum Heme production			M_pheme_m --> M_biomass_m	0	1000		0	0	N/A	0	N/A	0	N/A	0	N/A	0	N/A	0	N/A	0	N/A	0	N/A	0	N/A	0	N/A	0	N/A	0	N/A	0	N/A	0	N/A	0	N/A	0	N/A	0	N/A
	R_OF_LIPID_MitoCore	Objective Function - Lipid synthesis		OF_LIPID_MitoCore	N/A		Objective Function - Lipid synthesis	Maximum lipid synthesis (Mito Inner Membrane)			0.4 M_pchol_hs_m + 0.34 M_pe_hs_m + 0.3 M_ps_hs_m + 0.18 M_clpn_hs_m --> M_biomass_m	0	1000		0	0	N/A	0	N/A	0	N/A	0	N/A	0	N/A	0	N/A	0	N/A	0	N/A	0	N/A	0	N/A	0	N/A	0	N/A	0	N/A	0	N/A	0	N/A	0	N/A	0	N/A
	R_OF_PROTEIN_MitoCore	Objective Function - Protein Synthesis		OF_PROTEIN_MitoCore	N/A		Objective Function - Protein Synthesis	Maxmium production of amino acids for protein synthesis			0.19 M_his_L_m + 0.43 M_ile_L_m + 0.82 M_leu_L_m + 0.89 M_lys_L_m + 0.23 M_met_L_m + 0.39 M_phe_L_m + 0.47 M_thr_L_m + 0.02 M_trp_L_m + 0.53 M_val_L_m + 0.54 M_arg_L_m + 0.53 M_asp_L_m + 0.07 M_cys_L_m + 0.58 M_glu_L_m + 0.49 M_gln_L_m + 0.81 M_gly_m + 0.62 M_pro_L_m + 0.59 M_ser_L_m + 0.24 M_tyr_L_m + 0.42 M_asn_L_m + 0.76 M_ala_L_m --> M_biomass_m	0	1000		0	0	N/A	0	N/A	0	N/A	0	N/A	0	N/A	0	N/A	0	N/A	0	N/A	0	N/A	0	N/A	0	N/A	0	N/A	0	N/A	0	N/A	0	N/A	0	N/A	0	N/A
	R_HEX1	hexokinase (D-glucose:ATP)		HEX1	HEX1	2.7.1.1 or 2.7.1.2	Glycolysis	ATP + alpha-D-Glucose --> ADP + alpha-D-Glucose 6-phosphate			M_atp_c + M_glc_D_c --> M_h_c + M_adp_c + M_g6p_c	0	1000		0.9	1	0.5	0	0	0	0	0	0	0	0	0	0	0	0	0	0	0	0	0	0	0	0	0	0	0	0	0	0	0	0	0	0	0	0
	R_G6PPer	glucose-6-phosphate phosphatase		G6PPer	G6PPer	3.1.3.9	Gluconeogenesis	alpha-D-Glucose 6-phosphate + H2O --> alpha-D-Glucose + Orthophosphate			M_h2o_c + M_g6p_c --> M_pi_c + M_glc_D_c	0	0		0	0	0	0	0	0	0	0	0	0	0	0	0	0	0	0	0	0	0	0	0	0	0	0	0	0	0	0	0	0	0	0	0	0	0
	R_PGI	glucose-6-phosphate isomerase		PGI	PGI	5.3.1.9	Glycolysis/gluconeogenesis	alpha-D-Glucose 6-phosphate --> beta-D-Fructose 6-phosphate			M_g6p_c --> M_f6p_c	-1000	1000		0.9	1	1	0	0	0	0	0	0	0	0	0	0	0	0	0	0	0	0	0	0	0	0	0	0	0	0	0	0	0	0	0	0	0	0
	R_PFK	phosphofructokinase		PFK	PFK	2.7.1.11	Glycolysis	ATP + beta-D-Fructose 6-phosphate --> ADP + beta-D-Fructose 1,6-bisphosphate			M_atp_c + M_f6p_c --> M_h_c + M_adp_c + M_fdp_c	0	1000		0.9	1	0.5	0	0	0	0	0	0	0	0	0	0	0	0	0	0	0	0	0	0	0	0	0	0	0	0	0	0	0	0	0	0	0	0
	R_FBP	fructose-bisphosphatase		FBP	FBP	3.1.3.11	Gluconeogenesis	beta-D-Fructose 1,6-bisphosphate + H2O --> beta-D-Fructose 6-phosphate + Orthophosphate			M_h2o_c + M_fdp_c --> M_pi_c + M_f6p_c	0	0		0	0	0	0	0	0	0	0	0	0	0	0	0	0	0	0	0	0	0	0	0	0	0	0	0	0	0	0	0	0	0	0	0	0	0
	R_FBA	fructose-bisphosphate aldolase		FBA	FBA	4.1.2.13	Glycolysis/gluconeogenesis	beta-D-Fructose 1,6-bisphosphate --> Glycerone phosphate + D-Glyceraldehyde 3-phosphate			M_fdp_c --> M_dhap_c + M_g3p_c	-1000	1000		0.9	1	1	0	0	0	0	0	0	0	0	0	0	0	0	0	0	0	0	0	0	0	0	0	0	0	0	0	0	0	0	0	0	0	0
	R_TPI	triose-phosphate isomerase		TPI	TPI	5.3.1.1	Glycolysis/gluconeogenesis	D-Glyceraldehyde 3-phosphate --> Glycerone phosphate			M_dhap_c --> M_g3p_c	-1000	1000		0.91	1	1	0	0	0	0	0	0	0	0	0	0	0	0	0	0	0	0	0	0	0	0	0	0	0	0	0	0	0	0	0	0	0	0
	R_GAPD	glyceraldehyde-3-phosphate dehydrogenase		GAPD	GAPD	1.2.1.12	Glycolysis/gluconeogenesis	D-Glyceraldehyde 3-phosphate + Orthophosphate + NAD+ --> 3-Phospho-D-glyceroyl phosphate + NADH + H+			M_pi_c + M_nad_c + M_g3p_c --> M_h_c + M_nadh_c + M_13dpg_c	-1000	1000		1.81	2	2	0	0	0	0	0	0	0	0	0	0.5	0	0	0	0	0	0	0	0	0	0	0	0	0	0	0	0	0	0	0	0	0	0
	R_PGK	phosphoglycerate kinase		PGK	PGK	2.7.2.3	Glycolysis/gluconeogenesis	ATP + 3-Phospho-D-glycerate --> ADP + 3-Phospho-D-glyceroyl phosphate			M_atp_c + M_3pg_c --> M_adp_c + M_13dpg_c	-1000	1000		-1.81	-2	-2	0	0	0	0	0	0	0	0	0	-0.5	0	0	0	0	0	0	0	0	0	0	0	0	0	0	0	0	0	0	0	0	0	0
	R_PGM	Phosphoglycerate mutase 1		PGM	PGM	5.4.2.1	Glycolysis/gluconeogenesis	2-Phospho-D-glycerate --> 3-Phospho-D-glycerate			M_2pg_c --> M_3pg_c	-1000	1000		-1.81	-2	-2	0	0	0	0	0	0	0	0	0	-0.5	0	0	0	0	0	0	1	0.5	0	0	0	0	0	0	0	0	0	0	0	0	0	0
	R_ENO	enolase		ENO	ENO	4.2.1.11	Glycolysis/gluconeogenesis	2-Phospho-D-glycerate --> Phosphoenolpyruvate + H2O			M_2pg_c --> M_h2o_c + M_pep_c	-1000	1000		1.81	2	2	0	0	0	0	0	0	0	0	0	0.5	0	0	0	0	0	0	-1	-0.5	0	0	0	0	0	0	0	0	0	0	0	0	0	0
	R_PYK	pyruvate kinase		PYK	PYK	2.7.1.40	Glycolysis/gluconeogenesis	ADP + Phosphoenolpyruvate --> ATP + Pyruvate			M_pep_c + M_adp_c + M_h_c --> M_atp_c + M_pyr_c	0	1000		1.906	2	1	0	0	0	0	0	0	0	0	0.1	0.5	0	0	0	0	0	0	0	0	0	0	0	0	0	0	0	0	0	0	0	0	0	0
	R_r0122	GTP:pyruvate O2-phosphotransferase		r0122	r0122	2.7.1.40	Glycolysis	GDP + Phosphoenolpyruvate --> GTP + Pyruvate			M_h_c + M_pep_c + M_gdp_c --> M_pyr_c + M_gtp_c	0	1000		0	0	0	0	0	0	0	0	0	0	0	0	0	0	0	0	0	0	0	0	0	1	0	0	0	0	0	0	0	0	0	1	0	0	0
	R_PEPCK	Phosphoenolpyruvate carboxykinase (GTP)		PEPCK	PEPCK	4.1.1.32	Gluconeogenesis	GTP + oxaloacetate --> GDP + phosphoenolpyruvate + CO2			M_oaa_c + M_gtp_c --> M_co2_c + M_pep_c + M_gdp_c	0	1000		0	0	0	0	0	0	0	0	0	0	0	0	0	0	0	0	0	0	0	1	0	1	0	0	0	0	0	0	0	0	0	1	0	0	0
	R_LDH_L	L-lactate dehydrogenase		LDH_L	LDH_L	1.1.1.27	Glycolysis/gluconeogenesis	(S)-Lactate + NAD+ --> Pyruvate + NADH + H+			M_nad_c + M_lac_L_c --> M_pyr_c + M_nadh_c + M_h_c	-1000	1000		0.575	0	-2	0	0.0214844	1	0	0	1	0	0	0	0	0	0	0	0	0	0	0	0	0	0	0	0	0	0	0	0	0	0	0	0	0	0
	R_G6PDH2r	glucose 6-phosphate dehydrogenase		G6PDH2r	G6PDH2r	1.1.1.49	Pentose phosphate pathway	beta-D-Glucose 6-phosphate + NADP+ --> D-Glucono-1,5-lactone 6-phosphate + NADPH + H+			M_nadp_c + M_g6p_c --> M_h_c + M_nadph_c + M_6pgl_c	0	1000		0	0	0	0	0	0	0	0	0	0	0	0	0	0	0	0	0	0	0	0	0	0	0	0	0	0	0	0	0	0	0	0	0	0	0
	R_PGL	6-phosphogluconolactonase		PGL	PGL	3.1.1.31	Pentose phosphate pathway	D-Glucono-1,5-lactone 6-phosphate + H2O --> 6-Phospho-D-gluconate			M_h2o_c + M_6pgl_c --> M_h_c + M_6pgc_c	0	1000		0	0	0	0	0	0	0	0	0	0	0	0	0	0	0	0	0	0	0	0	0	0	0	0	0	0	0	0	0	0	0	0	0	0	0
	R_GND	phosphogluconate dehydrogenase		GND	GND	1.1.1.44	Pentose phosphate pathway	6-Phospho-D-gluconate + NADP+ --> D-Ribulose 5-phosphate + CO2 + NADPH + H+			M_nadp_c + M_6pgc_c --> M_nadph_c + M_co2_c + M_ru5p_D_c	-1000	1000		0	0	N/A	0	N/A	0	N/A	0	N/A	0	N/A	0	N/A	0	N/A	0	N/A	0	N/A	0	N/A	0	N/A	0	N/A	0	N/A	0	N/A	0	N/A	0	N/A	0	N/A
	R_RPI	ribose-5-phosphate isomerase		RPI	RPI	5.3.1.6	Pentose phosphate pathway	D-Ribose 5-phosphate --> D-Ribulose 5-phosphate			M_r5p_c --> M_ru5p_D_c	-1000	1000		0	0	0	0	0	0	0	0	0	0	0	0	0	0	0	0	0	0	0	0	0	0	0	0	0	0	0	0	0	0	0	0	0	0	0
	R_RPE	ribulose 5-phosphate 3-epimerase		RPE	RPE	5.1.3.1	Pentose phosphate pathway	D-Ribulose 5-phosphate --> D-Xylulose 5-phosphate			M_ru5p_D_c --> M_xu5p_D_c	-1000	1000		0	0	0	0	0	0	0	0	0	0	0	0	0	0	0	0	0	0	0	0	0	0	0	0	0	0	0	0	0	0	0	0	0	0	0
	R_TKT1	transketolase		TKT1	TKT1	2.2.1.1	Pentose phosphate pathway	D-Ribose 5-phosphate + D-Xylulose 5-phosphate --> Sedoheptulose 7-phosphate + D-Glyceraldehyde 3-phosphate			M_r5p_c + M_xu5p_D_c --> M_g3p_c + M_s7p_c	-1000	1000		0	0	0	0	0	0	0	0	0	0	0	0	0	0	0	0	0	0	0	0	0	0	0	0	0	0	0	0	0	0	0	0	0	0	0
	R_TALA	transaldolase		TALA	TALA	2.2.1.2	Pentose phosphate pathway	Sedoheptulose 7-phosphate + D-Glyceraldehyde 3-phosphate --> D-Erythrose 4-phosphate + beta-D-Fructose 6-phosphate			M_g3p_c + M_s7p_c --> M_f6p_c + M_e4p_c	-1000	1000		0	0	0	0	0	0	0	0	0	0	0	0	0	0	0	0	0	0	0	0	0	0	0	0	0	0	0	0	0	0	0	0	0	0	0
	R_TKT2	transketolase		TKT2	TKT2	2.2.1.1	Pentose phosphate pathway	D-Erythrose 4-phosphate + D-Xylulose 5-phosphate --> beta-D-Fructose 6-phosphate + D-Glyceraldehyde 3-phosphate			M_xu5p_D_c + M_e4p_c --> M_g3p_c + M_f6p_c	-1000	1000		0	0	0	0	0	0	0	0	0	0	0	0	0	0	0	0	0	0	0	0	0	0	0	0	0	0	0	0	0	0	0	0	0	0	0
	R_PDHm	pyruvate dehydrogenase		PDHm	PDHm	1.2.4.1, 2.3.1.12, 1.8.1.4	TCA cycle	Pyruvate + CoA + NAD+ --> Acetyl-CoA + CO2 + NADH + H+			M_nad_m + M_pyr_m + M_coa_m --> M_nadh_m + M_co2_m + M_accoa_m	0	1000		2.608	2	2	0	0	1	1	0	0	0	0	1.225	1.5	1	0	0	0	0	0	1	0.5	1	1	1	0	1	1	1	1	1	1	1	0	1	1
	R_CSm	citrate synthase		CSm	CSm	2.3.3.1	TCA cycle	Acetyl-CoA + H2O + Oxaloacetate --> Citrate + CoA			M_h2o_m + M_accoa_m + M_oaa_m --> M_h_m + M_coa_m + M_cit_m	0	1000		6.8014	2	2	8	8	1	1	2	2	2	2	1.225	1.5	2	2	3	3	2	2	1	1.5	3	3	1	1	3	3	1	1	1	1	1	1	1	1
	R_ACONTm	Aconitate hydratase		ACONTm	ACONTm	4.2.1.3	TCA cycle	Citrate -> Isocitrate			M_cit_m --> M_icit_m	-1000	1000		6.8974	2	2	8	8	1	1	2	2	2	2	1.325	1	2	2	3	3	2	2	1	1.5	3	2.5	1	1	3	3	1	1	1	1	1	1	1	1
	R_ICDHxm	Isocitrate dehydrogenase (NAD+)		ICDHxm	ICDHxm	1.1.1.41	TCA cycle	Isocitrate + NAD(+) = 2-oxoglutarate + CO(2) + NADH			M_nad_m + M_icit_m --> M_nadh_m + M_akg_m + M_co2_m	0	1000		6.8807	1.99001	2	7.96903	8	0.995005	1	1.99301	2	1.99401	2	1.32241	0.833333	1.99634	2	2.99451	3	1.66117	1.66667	0.993007	1.5	2.99451	2	0.997003	1	2.99567	3	0.997003	1	0.997003	1	0.997502	1	0.997502	1
	R_ICDHyrm	Isocitrate dehydrogenase (NADP+)		ICDHyrm	ICDHyrm	1.1.1.42	TCA cycle	Isocitrate + NADP(+) -> 2-oxoglutarate + CO(2) + NADPH			M_nadp_m + M_icit_m --> M_nadph_m + M_akg_m + M_co2_m	-1000	1000		0.0167	0.00999001	0	0.030969	0	0.00499501	0	0.00699301	0	0.00599401	0	0.00258892	0.166667	0.00366312	0	0.00549451	0	0.338828	0.333333	0.00699301	0	0.00549451	0	0.002997	0	0.00432914	0	0.00299709	0	0.00299709	0	0.0024975	0	0.0024975	0
	R_AKGDm	2-oxoglutarate dehydrogenase		AKGDm	AKGDm	1.2.4.2, 1.8.1.4, 2.3.1.61	TCA cycle	2-Oxoglutarate + CoA + NAD+ --> Succinyl-CoA + CO2 + NADH + H+			M_nad_m + M_akg_m + M_coa_m --> M_nadh_m + M_co2_m + M_succoa_m	0	1000		6.8224	2	2	8	8	1	1	2	2	2	2	2.225	2.5	2	2	3	3	2	2	1	1.5	3	3	1	1	3	3	1	1	2	2	1	1	1	1
	R_SUCOAS1m	Succinate--CoA ligase (GDP-forming)		SUCOAS1m	SUCOAS1m	6.2.1.4	TCA cycle	GTP + Succinate + CoA --> GDP + Orthophosphate + Succinyl-CoA			M_coa_m + M_gtp_m + M_succ_m --> M_pi_m + M_gdp_m + M_succoa_m	-1000	1000		-0.096	0	0	0	-0.5	0	0	0	-0.5	0	-0.5	-0.1	0	0	0	0	-0.5	0	-0.5	0	-0.75	0	-0.5	0	0	0	-0.5	0	0	0	0	0	0	0	0
	R_SUCOASm	Succinate--CoA ligase (ADP-forming)		SUCOASm	SUCOASm	6.2.1.5	TCA cycle	ATP + Succinate + CoA --> ADP + Orthophosphate + Succinyl-CoA			M_atp_m + M_coa_m + M_succ_m --> M_adp_m + M_pi_m + M_succoa_m	-1000	1000		-6.5754	-2	-2	-8	-7.5	-1	-1	-1	-1.5	-1	-1.5	-2.125	-2.5	-3	-2	-2	-2.5	-2	-1.5	-2	-0.75	-2	-2.5	-2	-1	-3	-2.5	-2	-2	-2	-2	-1	-1	-1	-1
	R_FUMm	fumarate hydratase		FUMm	FUMm	4.2.1.2	TCA cycle	Fumarate + H2O --> (S)-Malate			M_h2o_m + M_fum_m --> M_mal_L_m	-1000	1000		6.8494	2	2	8	8	1	1	2	2	2	2	2.225	2.5	3	2	3	3	2	2	2	1.5	3	3.5	2	1	3	3	2	2	2	2	1	1	1	1
	R_MDHm	malate dehydrogenase 2, NAD (mitochondrial)		MDHm	MDHm	1.1.1.37	TCA cycle	(S)-Malate + NAD+ --> Oxaloacetate + NADH + H+			M_nad_m + M_mal_L_m --> M_h_m + M_nadh_m + M_oaa_m	-1000	1000		9.1284	4	2	8	9	2	1	2	3	2	2	1.325	1.5	2	2	3	3	2	2	3	1.5	3	3	1	1	3	3	1	1	1	1	1	1	1	1
	R_CI_MitoCore	NADH dehydrogenase		CI_MitoCore	NADH2_u10m	1.6.5.3, 1.6.5.8, 1.6.5.9	Electron transport chain CI	NADH dehydrogenase			1 M_h_m + 3.996 M_PMF_m + M_nadh_m + 0.999 M_q10_m + 0.002 M_o2_m --> 3.996 M_PMF_c + M_nad_m + 0.999 M_q10h2_m + 0.002 M_o2s_m	-1000	1000		29.3685	9.99001	10	30.969	32	4.995	5	6.99301	7	5.99401	6	7.76723	7.5	10.989	11	10.989	11	10.989	11	6.99301	9.5	10.989	11	5.99401	6	12.987	13	8.99101	9	8.99101	9	4.995	5	4.995	6
	R_CII_MitoCore	succinate dehydrogenase		CII_MitoCore	SUCD1m	1.3.5.1	Electron transport chain CII	succinate dehydrogenase			M_q10_m + M_succ_m --> M_q10h2_m + M_fum_m	-1000	1000		6.8494	2	2	8	8	1	1	2	2	2	2	2.225	2.5	3	2	3	3	2	2	2	1.5	3	3	2	1	3	3	2	2	2	2	1	1	1	1
	R_CIII_MitoCore	cytochrome c reductase		CIII_MitoCore	CYOR_u10m	1.10.2.2	Electron transport chain CIII	cytochrome c reductase			2.0 M_PMF_m + 2.0 M_ficytC_m + M_q10h2_m --> 4.0 M_PMF_c + M_q10_m + 2.0 M_focytC_m	-1000	1000		39.5413	11.98	12	45.9381	46	5.99001	6	8.98601	9	7.98801	8	9.98447	10	14.978	15	14.978	15	13.978	14	8.98601	13	13.978	14	7.98801	8	16.974	17	11.982	12	10.982	11	5.99001	6	5.99001	7
	R_CIV_MitoCore	cytochrome c oxidase		CIV_MitoCore	CYOOm3	1.9.3.1	Electron transport chain CIV	cytochrome c oxidase			M_o2_m + 4.0 M_focytC_m + 8.0 M_PMF_m --> 2.0 M_h2o_m + 4.0 M_PMF_c + 4.0 M_ficytC_m	0	1000		19.7706	5.99001	6	22.969	23	2.995	3	4.49301	4.5	3.99401	4	4.99223	5	7.48901	7.5	7.48901	7.5	6.98901	7	4.49301	6.5	6.98901	7	3.99401	4	8.48701	8.5	5.99101	6	5.49101	5.5	2.995	3	2.995	3.5
	R_CV_MitoCore	ATP synthase		CV_MitoCore	ATPS4m	3.6.3.14, 3.6.3.10, 3.6.3.6	Electron transport chain CV	ATP synthase			1 M_h_m + 2.7 M_PMF_c + M_adp_m + M_pi_m --> M_h2o_m + 2.7 M_PMF_m + M_atp_m	-1000	1000		93.3933	29.0379	28	105.779	100.75	14.5189	14	22.0757	20.25	19.2054	18	24.0856	22.5	35.8379	33.5	36.1082	33.5	34.2163	32	21.2649	29	34.2163	32	19.1081	18	41.0866	38.5	29.0919	27	27.2	25.5	15.0109	14	15.0595	16.5
	R_PEPCKm	Phosphoenolpyruvate carboxykinase (GTP)		PEPCKm	PEPCKm	4.1.1.32	TCA cycle periphery	GTP + Oxaloacetate --> GDP + Phosphoenolpyruvate + CO2			M_oaa_m + M_gtp_m --> M_co2_m + M_pep_m + M_gdp_m	0	1000		0.096	0	0	0	0	0	0	0	0	0	0	0.1	0	0	0	0	0	0	0	0	0	0	0	0	0	0	0	0	0	0	0	0	0	0	0
	R_PCm	Pyruvate carboxylase, mitochondrial		PCm	PCm	6.4.1.1	TCA cycle periphery	ATP + Pyruvate + HCO3- --> ADP + Orthophosphate + Oxaloacetate			M_atp_m + M_pyr_m + M_hco3_m --> M_h_m + M_adp_m + M_pi_m + M_oaa_m	0	1000		0	0	0	0	0	0	0	0	0	0	0	0	0	0	0	0	0	0	0	0	0	0	0	0	0	0	0	0	0	0	0	0	0	0	0
	R_ME2m	Malic Enzyme 3		ME2m	ME2m	1.1.1.40	TCA cycle periphery	(S)-Malate + NADP+ --> Pyruvate + CO2 + NADPH + H+			M_nadp_m + M_mal_L_m --> M_nadph_m + M_pyr_m + M_co2_m	0	1000		0.0167	0	0	0	0	0	0	0	0	0	0	0.00258892	0	0.00366312	0	0	0	0	0	0	0	0	0	0.002997	0	0	0	0.00299709	0	0.00299709	0	0	0	0	0
	R_ME1m	Malic Enzyme 2		ME1m	ME1m	1.1.1.38	TCA cycle periphery	(S)-malate + NAD+ = pyruvate + CO(2) + NADH.			M_nad_m + M_mal_L_m --> M_nadh_m + M_pyr_m + M_co2_m	0	1000		0.0993	0	0	0	0	0	0	0	0	0	0	0.897411	0.5	0.996337	0	0	0	0	0	0	0	0	1	0.997003	0	0	0	0.997003	1	0.997003	1	0	0	0	0
	R_r0081	glutamic pyruvate transaminase (alanine aminotransferase) 2		r0081	r0081	2.6.1.2	TCA cycle periphery	L-Alanine + 2-Oxoglutarate --> Pyruvate + L-Glutamate			M_akg_m + M_ala_L_m --> M_pyr_m + M_glu_L_m	-1000	1000		0.001	0	0	0	0	0	0	0	0	0	0	0.001	0.5	0	0	0	0	0	0	0	0.5	0.001	0	0	0	0.001	0	0	0	0	0	0.001	0	0.001	1
	R_ACITLm_MitoCore	ATP citrate lyase		ACITLm_MitoCore	N/A	2.3.3.8	TCA cycle periphery	ATP + Citrate + CoA --> ADP + Orthophosphate + Acetyl-CoA + Oxaloacetate			M_atp_m + M_coa_m + M_cit_m --> M_adp_m + M_pi_m + M_accoa_m + M_oaa_m	0	1000		0	0	N/A	0	N/A	0	N/A	0	N/A	0	N/A	0	N/A	0	N/A	0	N/A	0	N/A	0	N/A	0	N/A	0	N/A	0	N/A	0	N/A	0	N/A	0	N/A	0	N/A
	R_NDPK1m	nucleoside-diphosphate kinase (ATP:GDP), mitochondrial		NDPK1m	NDPK1m	2.7.4.6	TCA cycle periphery	ATP + GDP --> ADP + GTP			M_atp_m + M_gdp_m --> M_adp_m + M_gtp_m	-1000	1000		0	0	0	0	0	0	0	0	0	0	0	0	0	0	0	0	0	0	0	0	0	0	0	0	0	0	0	0	0	0	0	0	0	0	0
	R_NNT_MitoCore	nicotinamide nucleotide transhydrogenase		NNT_MitoCore	N/A	1.6.1.2	TCA cycle periphery	NADP+ + NADH --> NADPH + NAD+	Yes		M_nadp_m + M_nadh_m + M_h_c + M_PMF_c --> M_nadph_m + M_nad_m + M_h_m + M_PMF_m	0	1000		0	0	N/A	0	N/A	0	N/A	0	N/A	0	N/A	0	N/A	0	N/A	0	N/A	0	N/A	0	N/A	0	N/A	0	N/A	0	N/A	0	N/A	0	N/A	0	N/A	0	N/A
	R_ADK1m	adenylate kinase 2 or 3		ADK1m	ADK1m	2.7.4.3	TCA cycle periphery	ATP + AMP --> 2 ADP			M_atp_m + M_amp_m --> 2.0 M_adp_m	-1000	1000		0	0	0	0	0	0	0	0	0	0	0	0	0	0	0	0	0	0	0	0	0	0	0	0	0	0	0	0	0	0	0	0	0	0	0
	R_ME2	Malic Enzyme 1		ME2	ME2	1.1.1.40	Cytosolic misc	(S)-Malate + NADP+ --> Pyruvate + CO2 + NADPH + H+			M_nadp_c + M_mal_L_c --> M_nadph_c + M_pyr_c + M_co2_c	0	1000		0	0	0	0	0	0	0	0	0	0	0	0	0.5	0	0	0	0	0	0	0	0	0	0	0	0	0	0	0	0	0	0	0	0	0	0
	R_ALATA_L	glutamic-pyruvate transaminase (alanine aminotransferase)		ALATA_L	ALATA_L	2.6.1.2	Cytosolic misc	L-Alanine + 2-Oxoglutarate --> Pyruvate + L-Glutamate			M_akg_c + M_ala_L_c --> M_pyr_c + M_glu_L_c	-1000	1000		0.009	0	0	0	0	0	0	0	0	0	0	-0.001	0	0	0	0	0	0	0	0	-0.5	-0.001	0	0	0	0.999	1	0	0	0	0	-0.001	0	-0.001	-1
	R_NDPK1	nucleoside-diphosphate kinase (ATP:GDP)		NDPK1	NDPK1	2.7.4.6	Cytosolic misc	ATP + GDP --> ADP + GTP			M_atp_c + M_gdp_c --> M_adp_c + M_gtp_c	-1000	1000		0	0	0	0	0	0	0	0	0	0	0	0	0	0	0	0	0	0	0	1	0	0	0	0	0	0	0	0	0	0	0	0	0	0	0
	R_FUM	fumarate hydratase		FUM	FUM	4.2.1.2	Cytosolic misc	Fumarate + H2O --> (S)-Malate			M_h2o_c + M_fum_c --> M_mal_L_c	-1000	1000		0	0	0	0	0	0	0	0	0	0	0	0	0	0	0	0	0	0	0	0	0	1	0.5	0	0	0	0	0	0	0	0	0	0	0	0
	R_ADK1	adenylate kinase 1		ADK1	ADK1	2.7.4.3	Cytosolic misc	ATP + AMP --> 2 ADP			M_atp_c + M_amp_c --> 2.0 M_adp_c	-1000	1000		0.4697	0	0	1	0.5	0	0	0	0.5	0	0.5	0	0	0	0	0	0.5	0	0.5	1	0.5	0	0.5	0	0	0	0.5	0	0	0	0	0	0	0	0
	R_ICDHy	Isocitrate dehydrogenase (NADP+)		ICDHy	ICDHy	1.1.1.42	Reductive carboxylation	Isocitrate + NADP(+) -> 2-oxoglutarate + CO(2) + NADPH			M_nadp_c + M_icit_c --> M_nadph_c + M_akg_c + M_co2_c	-0.1	1000		-0.096	0	0	0	0	0	0	0	0	0	0	-0.1	0.5	0	0	0	0	0	0	0	0	0	1	0	0	0	0	0	0	0	0	0	0	0	0
	R_ACONT	Aconitate hydratase		ACONT	ACONT	4.2.1.3	Reductive carboxylation	Citrate -> Isocitrate			M_cit_c --> M_icit_c	-1000	1000		-0.096	0	0	0	0	0	0	0	0	0	0	-0.1	0.5	0	0	0	0	0	0	0	0	0	0.5	0	0	0	0	0	0	0	0	0	0	0	0
	R_ACITL	ATP citrate lyase		ACITL	ACITL	2.3.3.8	Reductive carboxylation / Acetyl-CoA production for biosynthesis	ATP + Citrate + CoA --> ADP + Orthophosphate + Acetyl-CoA + Oxaloacetate			M_atp_c + M_coa_c + M_cit_c --> M_adp_c + M_pi_c + M_accoa_c + M_oaa_c	0	1000		0	0	0	0	0	0	0	0	0	0	0	0	0	0	0	0	0	0	0	0	0	0	0	0	0	0	0	0	0	0	0	0	0	0	0
	R_ASPTA	aspartate transaminase		ASPTA	ASPTA	2.6.1.1	Malate aspartate shuttle	L-Aspartate + 2-Oxoglutarate --> Oxaloacetate + L-Glutamate			M_akg_c + M_asp_L_c --> M_glu_L_c + M_oaa_c	-1000	1000		2.395	2	0	0	1	1	0	0	1	0	0	0	0	0	0	0	0	0	0	2	0	0	0	0	0	0	0	0	0	0	0	1	0	0	0
	R_MDH	malate dehydrogenase		MDH	MDH	1.1.1.37	Malate aspartate shuttle	(S)-Malate + NAD+ --> Oxaloacetate + NADH + H+			M_nad_c + M_mal_L_c --> M_h_c + M_nadh_c + M_oaa_c	-1000	1000		-2.395	-2	0	0	-1	-1	0	0	-1	0	0	0	0	0	0	0	0	0	0	-1	0	1	0	0	0	0	0	0	0	0	0	0	0	0	0
	R_AKGMALtm	Mitochondrial 2-oxoglutarate/malate carrier		AKGMALtm	AKGMALtm	N/A	Malate aspartate shuttle	Malate - Oxoglutarate (OGC) Antiporter	Yes		M_akg_m + M_mal_L_c --> M_akg_c + M_mal_L_m	-1000	1000		2.5	2	0	0	1	1	0	0	1	0	0	0.099	0	0	0	0	0	0	0	2	0.5	0.999	0	0	0	-0.001	0	0	0	0	0	0.999	0	0	0.5
	R_ASPGLUmB_MitoCore	aspartate-glutamate mitochondrial shuttle		ASPGLUmB_MitoCore	ASPGLUm	N/A	Malate aspartate shuttle	Glutamate/Aspartate Antiporter (AGC1) - glutamate (in) for aspartate (out)	Yes		M_h_c + M_PMF_c + M_glu_L_c + M_asp_L_m --> M_h_m + M_PMF_m + M_glu_L_m + M_asp_L_c	0	1000		2.231	2	0	0	1	1	0	0	1	0	0	0	0	0	0	0	0	0	0	2	0	0	0	0	0	0	0	0	0	0	0	0	0	0	0
	R_ASPTAm	aspartate transaminase		ASPTAm	ASPTAm	2.6.1.1	Malate aspartate shuttle	L-Aspartate + 2-Oxoglutarate --> Oxaloacetate + L-Glutamate			M_akg_m + M_asp_L_m --> M_glu_L_m + M_oaa_m	-1000	1000		-2.231	-2	0	0	-1	-1	0	0	-1	0	0	0	0	0	0	0	0	0	0	-2	0	0	0	0	0	0	0	0	0	0	0	0	0	0	0
	R_G3PD1	glycerol-3-phosphate dehydrogenase (NAD+)		G3PD1	G3PD1	1.1.1.8	Glycerol phosphate shuttle	sn-Glycerol 3-phosphate + NAD+ --> Glycerone phosphate + NADH + H+			M_nad_c + M_glyc3p_c --> M_h_c + M_nadh_c + M_dhap_c	-1000	1000		0.01	0	0	0	0	0	0	0	0	0	0	0	0	0	0	0	0	0	0	0	0	0	0	0	0	0	0	0	0	0	0	0	0	0	0
	R_r0205	glycerol-3-phosphate dehydrogenase		r0205	r0205	1.1.5.3	Glycerol phosphate shuttle	sn-Glycerol 3-phosphate + Ubiquinone --> Glycerone phosphate + Ubiquinol			M_q10_m + M_glyc3p_c --> M_dhap_c + M_q10h2_m	0	1000		0	0	0	0	0	0	0	0	0	0	0	0	0	0	0	0	0	0	0	0	0	0	0	0	0	0	0	0	0	0	0	0	0	0	0
	R_FACOAL160i	acyl-CoA synthetase long-chain family (various)		FACOAL160i	FACOAL160i	6.2.1.3	Carnitine shuttle	ATP + Hexadecanoic acid + CoA --> AMP + Palmitoyl-CoA + Diphosphate			M_atp_c + M_coa_c + M_hdca_c --> M_amp_c + M_ppi_c + M_pmtcoa_c	0	1000		0.4697	0	0	1	0	0	0	0	0	0	0	0	0	0	0	0	0	0	0	0	0	0	0	0	0	0	0	0	0	0	0	0	0	0	0
	R_C160CPT1	carnitine palmitoyltransferase 1B (muscle)		C160CPT1	C160CPT1	2.3.1.21	Carnitine shuttle	Palmitoyl-CoA + L-Carnitine --> CoA + L-Palmitoylcarnitine			M_pmtcoa_c + M_crn_c --> M_coa_c + M_pmtcrn_c	-1000	1000		0.4697	0	0	1	0	0	0	0	0	0	0	0	0	0	0	0	0	0	0	0	0	0	0	0	0	0	0	0	0	0	0	0	0	0	0
	R_PPA	pyrophosphatase 1		PPA	PPA	3.6.1.1	Carnitine shuttle	Pyrophosphate+H2O-->2Orthophosphate			M_h2o_c + M_ppi_c --> M_h_c + 2.0 M_pi_c	0	1000		0.4697	0	0	1	0	0	0	0	0	0	0	0	0	0	0	0	0	0	0	1	0	0	0	0	0	0	0	0	0	0	0	0	0	0	0
	R_r2435	carnitine carrier		r2435	r2435	N/A	Carnitine shuttle	carnitine carrier - Carnitine out, acyl carnitine in	Yes		M_crn_m + M_pmtcrn_c --> M_crn_c + M_pmtcrn_m	-1000	1000		0.4697	0	N/A	1	N/A	0	N/A	0	N/A	0	N/A	0	N/A	0	N/A	0	N/A	0	N/A	0	N/A	0	N/A	0	N/A	0	N/A	0	N/A	0	N/A	0	N/A	0	N/A
	R_C160CPT2	carnitine palmitoyltransferase 2 (mitochondrial)		C160CPT2	C160CPT2	2.3.1.21	Carnitine shuttle	CoA + L-Palmitoylcarnitine --> Palmitoyl-CoA + L-Carnitine			M_coa_m + M_pmtcrn_m --> M_pmtcoa_m + M_crn_m	-1000	1000		0.4697	0	0	1	0	0	0	0	0	0	0	0	0	0	0	0	0	0	0	0	0	0	0	0	0	0	0	0	0	0	0	0	0	0	0
	R_PPAm	pyrophosphatase 2		PPAm	PPAm	3.6.1.1	Carnitine shuttle	Pyrophosphate+H2O-->2Orthophosphate			M_h2o_m + M_ppi_m --> M_h_m + 2.0 M_pi_m	-1000	1000		0	0	0	0	1	0	0	0	1	0	1	0	0	0	0	0	1	0	1	0	1	0	1	0	0	0	1	0	0	0	0	0	0	0	0
	R_ACOT2_MitoCore			ACOT2_MitoCore	N/A	3.1.2.2	Fatty acid elongation in mitochondria	Palmitoyl-CoA + H2O --> CoA + Hexadecanoic acid			M_pmtcoa_m + M_h2o_m --> M_coa_m + M_hdca_m	0	1000		0	0	N/A	0	N/A	0	N/A	0	N/A	0	N/A	0	N/A	0	N/A	0	N/A	0	N/A	0	N/A	0	N/A	0	N/A	0	N/A	0	N/A	0	N/A	0	N/A	0	N/A
	R_ACADLC16_MitoCore	long-chain acyl-CoA dehydrogenase		ACADLC16_MitoCore	FAOXC16C16OHm	1.3.8.8, 1.5.5.1	FA metabolism	Palmitoyl-CoA + Q --> trans-Hexadec-2-enoyl-CoA + QH2			M_h2o_m + M_pmtcoa_m + M_q10_m --> M_q10h2_m + M_3hexdcoa_m	0	1000		0.4697	0	0	1	0	0	0	0	0	0	0	0	0	0	0	0	0	0	0	0	0	0	0	0	0	0	0	0	0	0	0	0	0	0	0
	R_MECR16C_MitoCore	mitochondrial trans-2-enoyl-CoA reductase		MECR16C_MitoCore	N/A	1.3.1.38	Fatty acid elongation in mitochondria	trans-Hexadec-2-enoyl-CoA + NADPH + H+ --> Palmitoyl-CoA + NADP+			M_3hexdcoa_m + M_nadph_m + M_h_m --> M_pmtcoa_m + M_nadp_m	0	1000		0	0	N/A	0	N/A	0	N/A	0	N/A	0	N/A	0	N/A	0	N/A	0	N/A	0	N/A	0	N/A	0	N/A	0	N/A	0	N/A	0	N/A	0	N/A	0	N/A	0	N/A
	R_MTPC16_MitoCore	mitochondrial trifunctional protein		MTPC16_MitoCore	N/A	4.2.1.74, 1.1.1.211, 2.3.1.16	FA metabolism	trans-Hexadec-2-enoyl-CoA + H2O + NAD+ + CoA -> Tetradecanoyl-CoA + NADH + Acetyl-CoA			M_3hexdcoa_m + M_h2o_m + M_nad_m + M_coa_m --> M_nadh_m + M_h_m + M_tetd7ecoa_m + M_accoa_m	-1000	1000		0.4697	0	N/A	1	N/A	0	N/A	0	N/A	0	N/A	0	N/A	0	N/A	0	N/A	0	N/A	0	N/A	0	N/A	0	N/A	0	N/A	0	N/A	0	N/A	0	N/A	0	N/A
	R_ACADLC14_MitoCore	long-chain acyl-CoA dehydrogenase		ACADLC14_MitoCore	FAOXC141C141OHm	1.3.8.8, 1.5.5.1	FA metabolism	Tetradecanoyl-CoA + Q --> trans-Tetradec-2-enoyl-CoA + QH2			M_h2o_m + M_q10_m + M_tetd7ecoa_m --> M_q10h2_m + M_3tetd7ecoa_m	0	1000		0.4697	0	0	1	0	0	0	0	0	0	0	0	0	0	0	0	0	0	0	0	0	0	0	0	0	0	0	0	0	0	0	0	0	0	0
	R_MECR14C_MitoCore	mitochondrial trans-2-enoyl-CoA reductase		MECR14C_MitoCore	N/A	1.3.1.38	Fatty acid elongation in mitochondria	trans-Tetradec-2-enoyl-CoA + NADPH + H+ --> Tetradecanoyl-CoA + NADP+			M_3tetd7ecoa_m + M_nadph_m + M_h_m --> M_tetd7ecoa_m + M_nadp_m	0	1000		0	0	N/A	0	N/A	0	N/A	0	N/A	0	N/A	0	N/A	0	N/A	0	N/A	0	N/A	0	N/A	0	N/A	0	N/A	0	N/A	0	N/A	0	N/A	0	N/A	0	N/A
	R_MTPC14_MitoCore	mitochondrial trifunctional protein		MTPC14_MitoCore	N/A	4.2.1.74, 1.1.1.211, 2.3.1.16	FA metabolism	trans-Hexadec-2-enoyl-CoA + H2O + NAD+ + CoA -> Lauroyl-CoA + NADH + Acetyl-CoA			M_3tetd7ecoa_m + M_h2o_m + M_nad_m + M_coa_m --> M_nadh_m + M_h_m + M_ddcacoa_m + M_accoa_m	-1000	1000		0.4697	0	N/A	1	N/A	0	N/A	0	N/A	0	N/A	0	N/A	0	N/A	0	N/A	0	N/A	0	N/A	0	N/A	0	N/A	0	N/A	0	N/A	0	N/A	0	N/A	0	N/A
	R_r1447	medium acyl-CoA dehydrogenase		r1447	r1447	1.3.8.7, 1.5.5.1	FA metabolism	Lauroyl-CoA + Q --> 2-trans-Dodecenoyl-CoA + QH2			M_ddcacoa_m + M_q10_m --> M_q10h2_m + M_dd2coa_m	0	1000		0.4697	0	0	1	0	0	0	0	0	0	0	0	0	0	0	0	0	0	0	0	0	0	0	0	0	0	0	0	0	0	0	0	0	0	0
	R_r0638	mitochondrial trans-2-enoyl-CoA reductase		r0638	r0638	1.3.1.38	Fatty acid elongation in mitochondria	Lauroyl-CoA + NADP+ --> 2-trans-Dodecenoyl-CoA + NADPH + H+			M_nadp_m + M_ddcacoa_m --> M_h_m + M_nadph_m + M_dd2coa_m	-1000	0		0	0	0	0	0	0	0	0	0	0	0	0	0	0	0	0	0	0	0	0	0	0	0	0	0	0	0	0	0	0	0	0	0	0	0
	R_r0660	enoyl CoA hydratase		r0660	r0660	4.2.1.17	FA metabolism	(S)-3-Hydroxydodecanoyl-CoA --> 2-trans-Dodecenoyl-CoA + H2O			M_HC01401_m --> M_h2o_m + M_dd2coa_m	-1000	1000		-0.4697	0	0	-1	0	0	0	0	0	0	0	0	0	0	0	0	0	0	0	0	0	0	0	0	0	0	0	0	0	0	0	0	0	0	0
	R_r0722	3-hydroxyacyl-CoA dehydrogenase		r0722	r0722	1.1.1.35	FA metabolism	(S)-3-Hydroxydodecanoyl-CoA + NAD+ --> 3-Oxododecanoyl-CoA + NADH + H+			M_nad_m + M_HC01401_m --> M_h_m + M_nadh_m + M_3oddcoa_m	-1000	1000		0.4697	0	0	1	0	0	0	0	0	0	0	0	0	0	0	0	0	0	0	0	0	0	0	0	0	0	0	0	0	0	0	0	0	0	0
	R_r0724	acetyl-CoA acyltransferase 2		r0724	r0724	2.3.1.16	FA metabolism	Decanoyl-CoA + Acetyl-CoA --> CoA + 3-Oxododecanoyl-CoA			M_accoa_m + M_dcacoa_m --> M_coa_m + M_3oddcoa_m	-1000	1000		-0.4697	0	0	-1	0	0	0	0	0	0	0	0	0	0	0	0	0	0	0	0	0	0	0	0	0	0	0	0	0	0	0	0	0	0	0
	R_r1451	medium acyl-CoA dehydrogenase		r1451	r1451	1.3.8.7, 1.5.5.1	FA metabolism	Decanoyl-CoA + Q -->trans-Dec-2-enoyl-CoA + QH2			M_dcacoa_m + M_q10_m --> M_q10h2_m + M_dc2coa_m	0	1000		0.4697	0	0	1	0.5	0	0	0	0	0	0	0	0	0	0	0	0	0	0	0	0	0	0	0	0	0	0	0	0	0	0	0	0	0	0
	R_r0735	mitochondrial trans-2-enoyl-CoA reductase		r0735	r0735	1.3.1.38	Fatty acid elongation in mitochondria	Decanoyl-CoA + NADP+ --> trans-Dec-2-enoyl-CoA + NADPH + H+			M_nadp_m + M_dcacoa_m --> M_h_m + M_nadph_m + M_dc2coa_m	-1000	0		0	0	0	0	0	0	0	0	0	0	0	0	0	0	0	0	0	0	0	0	0	0	0	0	0	0	0	0	0	0	0	0	0	0	0
	R_r0728	enoyl CoA hydratase		r0728	r0728	4.2.1.17	FA metabolism	(S)-Hydroxydecanoyl-CoA --> trans-Dec-2-enoyl-CoA + H2O			M_HC01403_m --> M_h2o_m + M_dc2coa_m	-1000	1000		-0.4697	0	0	-1	0	0	0	0	0	0	0	0	0	0	0	0	0	0	0	0	0	0	0	0	0	0	0	0	0	0	0	0	0	0	0
	R_r0726	3-hydroxyacyl-CoA dehydrogenase		r0726	r0726	1.1.1.35	FA metabolism	(S)-Hydroxydecanoyl-CoA + NAD+ --> 3-Oxodecanoyl-CoA + NADH + H+			M_HC01403_m + M_nad_m --> M_3odcoa_m + M_nadh_m + M_h_m	-1000	1000		0.4697	0	0	1	0	0	0	0	0	0	0	0	0	0	0	0	0	0	0	0	0	0	0	0	0	0	0	0	0	0	0	0	0	0	0
	R_r0634	acetyl-CoA acyltransferase 2		r0634	r0634	2.3.1.16	FA metabolism	Octanoyl-CoA + Acetyl-CoA --> CoA + 3-Oxodecanoyl-CoA			M_accoa_m + M_occoa_m --> M_coa_m + M_3odcoa_m	-1000	1000		-0.4697	0	0	-1	0	0	0	0	0	0	0	0	0	0	0	0	0	0	0	0	0	0	0	0	0	0	0	0	0	0	0	0	0	0	0
	R_r1448	medium acyl-CoA dehydrogenase		r1448	r1448	1.3.8.7, 1.5.5.1	FA metabolism	Octanoyl-CoA + Q --> trans-Oct-2-enoyl-CoA + QH2			M_occoa_m + M_q10_m --> M_HC01415_m + M_q10h2_m	0	1000		0.4697	0	0	1	0	0	0	0	0	0	0	0	0	0	0	0	0	0	0	0	0	0	0	0	0	0	0	0	0	0	0	0	0	0	0
	R_r0633	mitochondrial trans-2-enoyl-CoA reductase		r0633	r0633	1.3.1.38	Fatty acid elongation in mitochondria	Octanoyl-CoA + NADP+ --> trans-Oct-2-enoyl-CoA + NADPH + H+			M_nadp_m + M_occoa_m --> M_h_m + M_nadph_m + M_HC01415_m	-1000	0		0	0	0	0	0	0	0	0	0	0	0	0	0	0	0	0	0	0	0	0	0	0	0	0	0	0	0	0	0	0	0	0	0	0	0
	R_r0731	enoyl CoA hydratase		r0731	r0731	4.2.1.17	FA metabolism	trans-Oct-2-enoyl-CoA + H2O --> (S)-Hydroxyoctanoyl-CoA			M_HC01415_m + M_h2o_m --> M_HC01405_m	-1000	1000		0.4697	0	0	1	0	0	0	0	0	0	0	0	0	0	0	0	0	0	0	0	0	0	0	0	0	0	0	0	0	0	0	0	0	0	0
	R_r0730	3-hydroxyacyl-CoA dehydrogenase		r0730	r0730	1.1.1.35	FA metabolism	(S)-Hydroxyoctanoyl-CoA + NAD+ --> 3-Oxooctanoyl-CoA + NADH + H+			M_HC01405_m + M_nad_m --> M_HC01406_m + M_nadh_m + M_h_m	-1000	1000		0.4697	0	0	1	0	0	0	0	0	0	0	0	0	0	0	0	0	0	0	0	0	0	0	0	0	0	0	0	0	0	0	0	0	0	0
	R_r0732	medium acyl-CoA dehydrogenase		r0732	r0732	2.3.1.16	FA metabolism	CoA + 3-Oxooctanoyl-CoA --> Hexanoyl-CoA + Acetyl-CoA			M_coa_m + M_HC01406_m --> M_HC01409_m + M_accoa_m	-1000	1000		0.4697	0	0	1	0	0	0	0	0	0	0	0	0	0	0	0	0	0	0	0	0	0	0	0	0	0	0	0	0	0	0	0	0	0	0
	R_r1450	medium acyl-CoA dehydrogenase		r1450	r1450	1.3.8.7, 1.5.5.1	FA metabolism	Hexanoyl-CoA + Q --> trans-Hex-2-enoyl-CoA + QH2			M_HC01409_m + M_q10_m --> M_HC01410_m + M_q10h2_m	0	1000		0.4697	0	0	1	0.5	0	0	0	0	0	0	0	0	0	0	0	0	0	0	0	0	0	0	0	0	0	0	0	0	0	0	0	0	0	0
	R_r0791	mitochondrial trans-2-enoyl-CoA reductase		r0791	r0791	1.3.1.38	Fatty acid elongation in mitochondria	trans-Hex-2-enoyl-CoA + NADPH + H+ --> Hexanoyl-CoA + NADP+			M_h_m + M_nadph_m + M_HC01410_m --> M_nadp_m + M_HC01409_m	0	1000		0	0	0	0	0	0	0	0	0	0	0	0	0	0	0	0	0	0	0	0	0	0	0	0	0	0	0	0	0	0	0	0	0	0	0
	R_r0734	enoyl CoA hydratase		r0734	r0734	4.2.1.17	FA metabolism	trans-Hex-2-enoyl-CoA + H2O --> (S)-Hydroxyhexanoyl-CoA			M_HC01410_m + M_h2o_m --> M_HC01407_m	-1000	1000		0.4697	0	0	1	0	0	0	0	0	0	0	0	0	0	0	0	0	0	0	0	0	0	0	0	0	0	0	0	0	0	0	0	0	0	0
	R_r0733	3-hydroxyacyl-CoA dehydrogenase		r0733	r0733	1.1.1.35	FA metabolism	(S)-Hydroxyhexanoyl-CoA + NAD+ --> 3-Oxohexanoyl-CoA + NADH + H+			M_HC01407_m + M_nad_m --> M_HC01408_m + M_nadh_m + M_h_m	-1000	1000		0.4697	0	0	1	0	0	0	0	0	0	0	0	0	0	0	0	0	0	0	0	0	0	0	0	0	0	0	0	0	0	0	0	0	0	0
	R_r0287	medium acyl-CoA dehydrogenase		r0287	r0287	2.3.1.16	FA metabolism	CoA + 3-Oxohexanoyl-CoA --> Acetyl-CoA + Butanoyl-CoA			M_coa_m + M_HC01408_m --> M_accoa_m + M_btcoa_m	-1000	1000		0.4697	0	0	1	0	0	0	0	0	0	0	0	0	0	0	0	0	0	0	0	0	0	0	0	0	0	0	0	0	0	0	0	0	0	0
	R_r1446	short acyl-CoA dehydrogenase		r1446	r1446	1.3.8.1, 1.5.5.1	FA metabolism	Butanoyl-CoA + Q --> QH2 + Crotonoyl-CoA			M_btcoa_m + M_q10_m --> M_b2coa_m + M_q10h2_m	0	1000		0.4697	0	0	1	0	0	0	0	0	0	0	0	0	0	0	0	0	0	0	0	0	0	0	0	0	0	0	0	0	0	0	0	0	0	0
	R_ECOAH1m	enoyl CoA hydratase		ECOAH1m	ECOAH1m	4.2.1.17	FA metabolism	(S)-3-Hydroxybutanoyl-CoA --> Crotonoyl-CoA + H2O			M_3hbcoa_m --> M_h2o_m + M_b2coa_m	-1000	1000		-0.4997	0	0	-1	0	0	0	0	0	0	0	0	0	0	0	0	0	-1	-1	0	0	0	0	0	0	-1	-1	0	0	0	0	0	0	0	0
	R_HACD1m	3-hydroxyacyl-CoA dehydrogenase		HACD1m	HACD1m	1.1.1.35	FA metabolism	Acetoacetyl-CoA + NADH + H+ --> (S)-3-Hydroxybutanoyl-CoA + NAD+			M_h_m + M_nadh_m + M_aacoa_m --> M_nad_m + M_3hbcoa_m	-1000	1000		-0.4997	0	0	-1	0	0	0	0	0	0	0	0	0	0	0	0	0	-1	-1	0	0	0	0	0	0	-1	-1	0	0	0	0	0	0	0	0
	R_ACACT1rm	acetyl-CoA acetyltransferase 1		ACACT1rm	ACACT1rm	2.3.1.9	FA and ketone body metabolism / Ketogenesis	2 Acetyl-CoA --> CoA + Acetoacetyl-CoA			2.0 M_accoa_m --> M_coa_m + M_aacoa_m	-1000	1000		-0.6777	0	0	-1	0	0	0	-1	0	-1	0	0	0	0	0	-1	0	-1	0	0	0	-1	0	0	0	-1	0	0	0	0	0	0	0	0	0
	R_ACCOAC			ACCOAC	ACCOAC	6.4.1.2	FA synthesis - cytosolic	ATP + Acetyl-CoA + HCO3- --> ADP + Orthophosphate + Malonyl-CoA			M_atp_c + M_hco3_c + M_accoa_c --> M_h_c + M_adp_c + M_pi_c + M_malcoa_c	0	1000		0	0	0	0	0	0	0	0	0	0	0	0	0	0	0	0	0	0	0	0	0	0	0	0	0	0	0	0	0	0	0	0	0	0	0
	R_MCOATA			MCOATA	MCOATA	2.3.1.39	FA synthesis - cytosolic	Malonyl-CoA + Acyl-carrier protein --> CoA + Malonyl-[acyl-carrier protein]			M_malcoa_c + M_ACP_c --> M_coa_c + M_malACP_c	-1000	1000		0	0	0	0	0	0	0	0	0	0	0	0	0	0	0	0	0	0	0	0	0	0	0	0	0	0	0	0	0	0	0	0	0	0	0
	R_ACOATA			ACOATA	ACOATA	2.3.1.38	FA synthesis - cytosolic	Acetyl-CoA + Acyl-carrier protein --> CoA + Acetyl-[acyl-carrier protein]			M_accoa_c + M_ACP_c --> M_coa_c + M_acACP_c	0	1000		0	0	0	0	0	0	0	0	0	0	0	0	0	0	0	0	0	0	0	0	0	0	0	0	0	0	0	0	0	0	0	0	0	0	0
	R_r0678			r0678	r0678	2.3.1.85	FA synthesis - cytosolic	Acetyl-[acyl-carrier protein] + Malonyl-[acyl-carrier protein] --> Acetoacetyl-[acp] + CO2 + Acyl-carrier protein			M_h_c + M_acACP_c + M_malACP_c --> M_co2_c + M_ACP_c + M_HC01587_c	0	1000		0	0	0	0	0	0	0	0	0	0	0	0	0	0	0	0	0	0	0	0	0	0	0	0	0	0	0	0	0	0	0	0	0	0	0
	R_r0691			r0691	r0691	2.3.1.85	FA synthesis - cytosolic	(3R)-3-Hydroxybutanoyl-[acyl-carrier protein] + NADP+ --> Acetoacetyl-[acp] + NADPH + H+			M_nadp_c + M_HC01321_c --> M_h_c + M_nadph_c + M_HC01587_c	-1000	1000		0	0	0	0	0	0	0	0	0	0	0	0	0	0	0	0	0	0	0	0	0	0	0	0	0	0	0	0	0	0	0	0	0	0	0
	R_r0681			r0681	r0681	2.3.1.85	FA synthesis - cytosolic	3R)-3-Hydroxybutanoyl-[acyl-carrier protein] --> But-2-enoyl-[acyl-carrier protein] + H2O			M_HC01321_c --> M_h2o_c + M_HC01255_c	-1000	1000		0	0	0	0	0	0	0	0	0	0	0	0	0	0	0	0	0	0	0	0	0	0	0	0	0	0	0	0	0	0	0	0	0	0	0
	R_r0682			r0682	r0682	2.3.1.85	FA synthesis - cytosolic	Butyryl-[acp] + NADP+ --> But-2-enoyl-[acyl-carrier protein] + NADPH + H+			M_nadp_c + M_HC01588_c --> M_h_c + M_nadph_c + M_HC01255_c	-1000	1000		0	0	0	0	0	0	0	0	0	0	0	0	0	0	0	0	0	0	0	0	0	0	0	0	0	0	0	0	0	0	0	0	0	0	0
	R_r0760			r0760	r0760	2.3.1.85	FA synthesis - cytosolic	Butyryl-[acp] + Malonyl-[acyl-carrier protein] --> 3-Oxohexanoyl-[acp] + CO2 + Acyl-carrier protein			M_h_c + M_malACP_c + M_HC01588_c --> M_co2_c + M_ACP_c + M_HC01589_c	0	1000		0	0	0	0	0	0	0	0	0	0	0	0	0	0	0	0	0	0	0	0	0	0	0	0	0	0	0	0	0	0	0	0	0	0	0
	R_r0761			r0761	r0761	2.3.1.85	FA synthesis - cytosolic	(R)-3-Hydroxyhexanoyl-[acp] + NADP+ --> 3-Oxohexanoyl-[acp] + NADPH + H+			M_nadp_c + M_HC01590_c --> M_h_c + M_nadph_c + M_HC01589_c	-1000	1000		0	0	0	0	0	0	0	0	0	0	0	0	0	0	0	0	0	0	0	0	0	0	0	0	0	0	0	0	0	0	0	0	0	0	0
	R_r0762			r0762	r0762	2.3.1.85	FA synthesis - cytosolic	(R)-3-Hydroxyhexanoyl-[acp] --> trans-Hex-2-enoyl-[acp] + H2O			M_HC01590_c --> M_h2o_c + M_HC01591_c	-1000	1000		0	0	0	0	0	0	0	0	0	0	0	0	0	0	0	0	0	0	0	0	0	0	0	0	0	0	0	0	0	0	0	0	0	0	0
	R_r0763			r0763	r0763	2.3.1.85	FA synthesis - cytosolic	Hexanoyl-[acp] + NADP+ --> trans-Hex-2-enoyl-[acp] + NADPH + H+			M_nadp_c + M_HC01592_c --> M_h_c + M_nadph_c + M_HC01591_c	-1000	1000		0	0	0	0	0	0	0	0	0	0	0	0	0	0	0	0	0	0	0	0	0	0	0	0	0	0	0	0	0	0	0	0	0	0	0
	R_r0764			r0764	r0764	2.3.1.85	FA synthesis - cytosolic	Hexanoyl-[acp] + Malonyl-[acyl-carrier protein] --> 3-Oxooctanoyl-[acp] + CO2 + Acyl-carrier protein			M_h_c + M_malACP_c + M_HC01592_c --> M_co2_c + M_ACP_c + M_HC01593_c	0	1000		0	0	0	0	0	0	0	0	0	0	0	0	0	0	0	0	0	0	0	0	0	0	0	0	0	0	0	0	0	0	0	0	0	0	0
	R_r0694			r0694	r0694	2.3.1.85	FA synthesis - cytosolic	(3R)-3-Hydroxyoctanoyl-[acyl-carrier protein] + NADP+ --> 3-Oxooctanoyl-[acp] + NADPH + H+			M_nadp_c + M_HC01323_c --> M_h_c + M_nadph_c + M_HC01593_c	-1000	1000		0	0	0	0	0	0	0	0	0	0	0	0	0	0	0	0	0	0	0	0	0	0	0	0	0	0	0	0	0	0	0	0	0	0	0
	R_r0695			r0695	r0695	2.3.1.85	FA synthesis - cytosolic	(3R)-3-Hydroxyoctanoyl-[acyl-carrier protein] --> trans-Oct-2-enoyl-[acp] + H2O			M_HC01323_c --> M_h2o_c + M_HC01594_c	-1000	1000		0	0	0	0	0	0	0	0	0	0	0	0	0	0	0	0	0	0	0	0	0	0	0	0	0	0	0	0	0	0	0	0	0	0	0
	R_r0765			r0765	r0765	2.3.1.85	FA synthesis - cytosolic	Octanoyl-[acp] + NADP+ --> trans-Oct-2-enoyl-[acp] + NADPH + H+			M_nadp_c + M_HC01595_c --> M_h_c + M_nadph_c + M_HC01594_c	-1000	1000		0	0	0	0	0	0	0	0	0	0	0	0	0	0	0	0	0	0	0	0	0	0	0	0	0	0	0	0	0	0	0	0	0	0	0
	R_r0766			r0766	r0766	2.3.1.85	FA synthesis - cytosolic	Octanoyl-[acp] + Malonyl-[acyl-carrier protein] --> 3-Oxodecanoyl-[acp] + CO2 + Acyl-carrier protein			M_h_c + M_malACP_c + M_HC01595_c --> M_co2_c + M_ACP_c + M_HC01596_c	0	1000		0	0	0	0	0	0	0	0	0	0	0	0	0	0	0	0	0	0	0	0	0	0	0	0	0	0	0	0	0	0	0	0	0	0	0
	R_r0692			r0692	r0692	2.3.1.85	FA synthesis - cytosolic	(3R)-3-Hydroxydecanoyl-[acyl-carrier protein] + NADP+ --> 3-Oxodecanoyl-[acp] + NADPH			M_nadp_c + M_HC01322_c --> M_h_c + M_nadph_c + M_HC01596_c	-1000	1000		0	0	0	0	0	0	0	0	0	0	0	0	0	0	0	0	0	0	0	0	0	0	0	0	0	0	0	0	0	0	0	0	0	0	0
	R_r0693			r0693	r0693	2.3.1.85	FA synthesis - cytosolic	(3R)-3-Hydroxydecanoyl-[acyl-carrier protein] --> trans-Dec-2-enoyl-[acp] + H2O			M_HC01322_c --> M_h2o_c + M_HC01597_c	-1000	1000		0	0	0	0	0	0	0	0	0	0	0	0	0	0	0	0	0	0	0	0	0	0	0	0	0	0	0	0	0	0	0	0	0	0	0
	R_r0767			r0767	r0767	2.3.1.85	FA synthesis - cytosolic	Decanoyl-[acp] + NADP+ --> trans-Dec-2-enoyl-[acp] + NADPH + H+			M_nadp_c + M_HC01598_c --> M_h_c + M_nadph_c + M_HC01597_c	-1000	1000		0	0	0	0	0	0	0	0	0	0	0	0	0	0	0	0	0	0	0	0	0	0	0	0	0	0	0	0	0	0	0	0	0	0	0
	R_r0768			r0768	r0768	2.3.1.85	FA synthesis - cytosolic	Decanoyl-[acp] + Malonyl-[acyl-carrier protein] --> 3-Oxododecanoyl-[acp] + CO2 + Acyl-carrier protein			M_h_c + M_malACP_c + M_HC01598_c --> M_co2_c + M_ACP_c + M_HC01599_c	0	1000		0	0	0	0	0	0	0	0	0	0	0	0	0	0	0	0	0	0	0	0	0	0	0	0	0	0	0	0	0	0	0	0	0	0	0
	R_r0769			r0769	r0769	2.3.1.85	FA synthesis - cytosolic	(R)-3-Hydroxydodecanoyl-[acp] + NADP+ --> 3-Oxododecanoyl-[acp] + NADPH + H+			M_nadp_c + M_HC01600_c --> M_h_c + M_nadph_c + M_HC01599_c	-1000	1000		0	0	0	0	0	0	0	0	0	0	0	0	0	0	0	0	0	0	0	0	0	0	0	0	0	0	0	0	0	0	0	0	0	0	0
	R_r0770			r0770	r0770	2.3.1.85	FA synthesis - cytosolic	(R)-3-Hydroxydodecanoyl-[acp] --> trans-Dodec-2-enoyl-[acp] + H2O			M_HC01600_c --> M_h2o_c + M_HC01601_c	-1000	1000		0	0	0	0	0	0	0	0	0	0	0	0	0	0	0	0	0	0	0	0	0	0	0	0	0	0	0	0	0	0	0	0	0	0	0
	R_r0712			r0712	r0712	2.3.1.85	FA synthesis - cytosolic	Dodecanoyl-[acyl-carrier protein] + NADP+ --> trans-Dodec-2-enoyl-[acp] + NADPH + H+			M_nadp_c + M_ddcaACP_c --> M_h_c + M_nadph_c + M_HC01601_c	-1000	1000		0	0	0	0	0	0	0	0	0	0	0	0	0	0	0	0	0	0	0	0	0	0	0	0	0	0	0	0	0	0	0	0	0	0	0
	R_r0713			r0713	r0713	2.3.1.85	FA synthesis - cytosolic	Dodecanoyl-[acyl-carrier protein] + Malonyl-[acyl-carrier protein] --> 3-Oxotetradecanoyl-[acp] + CO2 + Acyl-carrier protein			M_h_c + M_ddcaACP_c + M_malACP_c --> M_co2_c + M_ACP_c + M_HC01602_c	0	1000		0	0	0	0	0	0	0	0	0	0	0	0	0	0	0	0	0	0	0	0	0	0	0	0	0	0	0	0	0	0	0	0	0	0	0
	R_r0701			r0701	r0701	2.3.1.85	FA synthesis - cytosolic	(3R)-3-Hydroxytetradecanoyl-[acyl-carrier protein] + NADP+ --> 3-Oxotetradecanoyl-[acp] + NADPH + H+			M_nadp_c + M_HC01335_c --> M_nadph_c + M_HC01602_c	-1000	1000		0	0	N/A	0	N/A	0	N/A	0	N/A	0	N/A	0	N/A	0	N/A	0	N/A	0	N/A	0	N/A	0	N/A	0	N/A	0	N/A	0	N/A	0	N/A	0	N/A	0	N/A
	R_r0702			r0702	r0702	2.3.1.85	FA synthesis - cytosolic	(3R)-3-Hydroxytetradecanoyl-[acyl-carrier protein] --> trans-Tetradec-2-enoyl-[acp] + H2O			M_HC01335_c --> M_h2o_c + M_HC01603_c	-1000	1000		0	0	N/A	0	N/A	0	N/A	0	N/A	0	N/A	0	N/A	0	N/A	0	N/A	0	N/A	0	N/A	0	N/A	0	N/A	0	N/A	0	N/A	0	N/A	0	N/A	0	N/A
	R_r0771			r0771	r0771	2.3.1.85	FA synthesis - cytosolic	Tetradecanoyl-[acp] + NADP+ --> trans-Tetradec-2-enoyl-[acp] + NADPH + H+			M_nadp_c + M_myrsACP_c --> M_h_c + M_nadph_c + M_HC01603_c	-1000	1000		0	0	N/A	0	N/A	0	N/A	0	N/A	0	N/A	0	N/A	0	N/A	0	N/A	0	N/A	0	N/A	0	N/A	0	N/A	0	N/A	0	N/A	0	N/A	0	N/A	0	N/A
	R_r0772			r0772	r0772	2.3.1.85	FA synthesis - cytosolic	Tetradecanoyl-[acp] + Malonyl-[acyl-carrier protein] --> 3-Oxohexadecanoyl-[acp] + CO2 + Acyl-carrier protein			M_h_c + M_myrsACP_c + M_malACP_c --> M_co2_c + M_ACP_c + M_HC01605_c	0	1000		0	0	0	0	0	0	0	0	0	0	0	0	0	0	0	0	0	0	0	0	0	0	0	0	0	0	0	0	0	0	0	0	0	0	0
	R_r0696			r0696	r0696	2.3.1.85	FA synthesis - cytosolic	(3R)-3-Hydroxypalmitoyl-[acyl-carrier protein] + NADP+ --> 3-Oxohexadecanoyl-[acp] + NADPH + H+			M_nadp_c + M_HC01326_c --> M_h_c + M_nadph_c + M_HC01605_c	-1000	1000		0	0	0	0	0	0	0	0	0	0	0	0	0	0	0	0	0	0	0	0	0	0	0	0	0	0	0	0	0	0	0	0	0	0	0
	R_r0697			r0697	r0697	2.3.1.85	FA synthesis - cytosolic	(3R)-3-Hydroxypalmitoyl-[acyl-carrier protein] --> trans-Hexadec-2-enoyl-[acp] + H2O			M_HC01326_c --> M_h2o_c + M_HC01606_c	-1000	1000		0	0	0	0	0	0	0	0	0	0	0	0	0	0	0	0	0	0	0	0	0	0	0	0	0	0	0	0	0	0	0	0	0	0	0
	R_r0773			r0773	r0773	2.3.1.85	FA synthesis - cytosolic	Hexadecanoyl-[acp] + NADP+ --> trans-Hexadec-2-enoyl-[acp] + NADPH + H+			M_nadp_c + M_palmACP_c --> M_h_c + M_nadph_c + M_HC01606_c	-1000	1000		0	0	0	0	1	0	0	0	0	0	0	0	0	0	0	0	0	0	0	0	0	0	0	0	0	0	0	0	0	0	0	0	0	0	0
	R_FA160ACPH			FA160ACPH	FA160ACPH	3.1.2.14	FA synthesis - cytosolic	Hexadecanoyl-[acp] + H2O --> Acyl-carrier protein + Hexadecanoic acid			M_h2o_c + M_palmACP_c --> M_h_c + M_ACP_c + M_hdca_c	0	1000		0	0	0	0	-1	0	0	0	0	0	0	0	0	0	0	0	0	0	0	0	0	0	0	0	0	0	0	0	0	0	0	0	0	0	0
	R_FACOAL40im	butyrate---CoA ligase		FACOAL40im	FACOAL40im	6.2.1.2	Butanoate metabolism	ATP + Butanoic acid + CoA --> AMP + Diphosphate + Butanoyl-CoA			M_atp_m + M_coa_m + M_but_m --> M_amp_m + M_ppi_m + M_btcoa_m	0	1000		0	0	0	0	0	0	0	0	0	0	0	0	0	0	0	0	0	0	0	0	0	0	0	0	0	0	0	0	0	0	0	0	0	0	0
	R_BDHm	3-hydroxybutyrate dehydrogenase, type 1		BDHm	BDHm	1.1.1.30	Ketone bodies - degradation	(R)-3-Hydroxybutanoate + NAD+ --> Acetoacetate + NADH + H+			M_nad_m + M_bhb_m --> M_h_m + M_nadh_m + M_acac_m	-1000	1000		0.048	0	0	0	0	0	0	1	1	0	0	0	0	0	0	0	0	0	0	0	0	0	0	0	0	0	0	0	0	0	0	0	0	0	0
	R_OCOAT1m	3-oxoacid CoA transferase 1		OCOAT1m	OCOAT1m	2.8.3.5	Ketone bodies - degradation	Succinyl-CoA + Acetoacetate --> Succinate + Acetoacetyl-CoA			M_acac_m + M_succoa_m --> M_aacoa_m + M_succ_m	-1000	1000		0.178	0	0	0	0	0	0	1	0	1	0	0	0	0	0	1	0	0	0	0	0	1	0	0	0	0	0	0	0	0	0	0	0	0	0
	R_HMGCOASim	3-hydroxy-3-methylglutaryl-CoA synthase 2 (mitochondrial)		HMGCOASim	HMGCOASim	2.3.3.10	Ketogenesis	Acetyl-CoA + H2O + Acetoacetyl-CoA --> S)-3-Hydroxy-3-methylglutaryl-CoA + CoA			M_h2o_m + M_accoa_m + M_aacoa_m --> M_h_m + M_coa_m + M_hmgcoa_m	0	0		0	0	0	0	0	0	0	0	0	0	0	0	0	0	0	0	0	0	1	0	0	0	0	0	0	0	1	0	0	0	0	0	0	0	0
	R_HMGLm	3-hydroxymethyl-3-methylglutaryl-CoA lyase		HMGLm	HMGLm	4.1.3.4	Ketogenesis / Leucine degradation	(S)-3-Hydroxy-3-methylglutaryl-CoA --> Acetyl-CoA + Acetoacetate			M_hmgcoa_m --> M_accoa_m + M_acac_m	0	1000		0.016	0	0	0	0	0	0	0	0	0	0	0	0	0	0	1	0	0	0	0	0	0	0	0	0	0	1	0	0	0	0	0	0	0	0
	R_LEUTAm	branched chain amino-acid transaminase 2, mitochondrial		LEUTAm	LEUTAm	2.6.1.42	Leucine degradation	L-Leucine + 2-Oxoglutarate --> 4-Methyl-2-oxopentanoate + L-Glutamate			M_akg_m + M_leu_L_m --> M_glu_L_m + M_4mop_m	-1000	1000		0.016	0	0	0	0	0	0	0	0	0	0	0	0	0	0	1	1	0	0	0	0	0	0	0	0	0	0	0	0	0	0	0	0	0	0
	R_OIVD1m	branched-chain α-ketoacid dehydrogenase complex		OIVD1m	OIVD1m	1.2.4.4, 2.3.1.168, 1.8.1.4	Leucine degradation	4-Methyl-2-oxopentanoate + NAD+ + CoA -> NADH + CO2 + 3-Methylbutanoyl-CoA			M_nad_m + M_coa_m + M_4mop_m --> M_nadh_m + M_co2_m + M_ivcoa_m	0	1000		0.016	0	0	0	0	0	0	0	0	0	0	0	0	0	0	1	1	0	0	0	0	0	0	0	0	0	0	0	0	0	0	0	0	0	0
	R_r0655	isovaleryl-CoA dehydrogenase		r0655	r0655	1.3.8.4	Leucine degradation	3-Methylbutanoyl-CoA + Q --> 3-Methylcrotonyl-CoA + QH2			M_ivcoa_m + M_q10_m --> M_3mb2coa_m + M_q10h2_m	0	1000		0.016	0	0	0	0	0	0	0	0	0	0	0	0	0	0	1	1	0	0	0	0	0	0	0	0	0	0	0	0	0	0	0	0	0	0
	R_MCCCrm	methylcrotonoyl-CoA carboxylase		MCCCrm	MCCCrm	6.4.1.4	Leucine degradation	ATP + 3-Methylcrotonyl-CoA + HCO3 ---> ADP + Orthophosphate + 3-Methylglutaconyl-CoA			M_atp_m + M_hco3_m + M_3mb2coa_m --> M_h_m + M_adp_m + M_pi_m + M_3mgcoa_m	0	1000		0.016	0	0	0	0	0	0	0	0	0	0	0	0	0	0	1	1	0	0	0	0	0	0	0	0	0	0	0	0	0	0	0	0	0	0
	R_MGCHrm	Methylglutaconyl-CoA hydratase		MGCHrm	MGCHrm	4.2.1.18	Leucine degradation	3-Methylglutaconyl-CoA + H2O --> (S)-3-Hydroxy-3-methylglutaryl-CoA			M_h2o_m + M_3mgcoa_m --> M_hmgcoa_m	-1000	1000		0.016	0	0	0	0	0	0	0	0	0	0	0	0	0	0	1	1	0	0	0	0	0	0	0	0	0	0	0	0	0	0	0	0	0	0
	R_ILETAm	branched chain amino-acid transaminase 2, mitochondrial		ILETAm	ILETAm	2.6.1.42	Isoleucine degradation	L-Isoleucine + 2-Oxoglutarate --> (S)-3-Methyl-2-oxopentanoicacid + L-Glutamate			M_akg_m + M_ile_L_m --> M_glu_L_m + M_3mop_m	-1000	1000		0.004	0	0	0	0	0	0	0	0	0	0	0	0	1	1	0	0	0	0	0	0	0	0	0	0	0	0	0	0	0	0	0	0	0	0
	R_OIVD3m	branched-chain α-ketoacid dehydrogenase complex		OIVD3m	OIVD3m	1.2.4.4, 2.3.1.168, 1.8.1.4	Isoleucine degradation	NAD+ + CoA + (S)-3-Methyl-2-oxopentanoicacid -> NADH + CO2 + (S)-2-Methylbutanoyl-CoA			M_nad_m + M_coa_m + M_3mop_m --> M_nadh_m + M_co2_m + M_2mbcoa_m	0	1000		0.004	0	0	0	0	0	0	0	0	0	0	0	0	1	1	0	0	0	0	0	0	0	0	0	0	0	0	0	0	0	0	0	0	0	0
	R_r0603	acyl-CoA dehydrogenase		r0603	r0603	1.3.8.1	Isoleucine degradation	(S)-2-Methylbutanoyl-CoA + Q --> 2-Methylbut-2-enoyl-CoA + QH2			M_2mbcoa_m + M_q10_m --> M_2mb2coa_m + M_q10h2_m	0	1000		0.004	0	0	0	0	0	0	0	0	0	0	0	0	1	1	0	0	0	0	0	0	0	0	0	0	0	0	0	0	0	0	0	0	0	0
	R_ECOAH9m	enoyl CoA hydratase, short chain		ECOAH9m	ECOAH9m	4.2.1.17	Isoleucine degradation	2-Methylbut-2-enoyl-CoA + H2O --> (2S,3S)-3-Hydroxy-2-methylbutanoyl-CoA			M_h2o_m + M_2mb2coa_m --> M_3hmbcoa_m	0	1000		0.004	0	0	0	0	0	0	0	0	0	0	0	0	1	1	0	0	0	0	0	0	0	0	0	0	0	0	0	0	0	0	0	0	0	0
	R_HACD9m	3-hydroxyacyl-CoA dehydrogenase		HACD9m	HACD9m	1.1.1.35	Isoleucine degradation	(2S,3S)-3-Hydroxy-2-methylbutanoyl-CoA + NAD+ --> 2-Methylacetoacetyl-CoA + NADH + H+			M_nad_m + M_3hmbcoa_m --> M_h_m + M_nadh_m + M_2maacoa_m	-1000	1000		0.004	0	0	0	0	0	0	0	0	0	0	0	0	1	1	0	0	0	0	0	0	0	0	0	0	0	0	0	0	0	0	0	0	0	0
	R_ACACT10m	acetyl-CoA acyltransferase 2		ACACT10m	ACACT10m	2.3.1.16	Isoleucine degradation	CoA + 2-Methylacetoacetyl-CoA --> Propanoyl-CoA + Acetyl-CoA			M_coa_m + M_2maacoa_m --> M_accoa_m + M_ppcoa_m	0	1000		0.004	0	0	0	0	0	0	0	0	0	0	0	0	1	1	0	0	0	0	0	0	0	0	0	0	0	0	0	0	0	0	0	0	0	0
	R_VALTAm	branched chain amino-acid transaminase 2, mitochondrial		VALTAm	VALTAm	2.6.1.42	Valine degradation	L-Valine + 2-Oxoglutarate --> 3-Methyl-2-oxobutanoicacid + L-Glutamate			M_akg_m + M_val_L_m --> M_glu_L_m + M_3mob_m	-1000	1000		0.011	0	0	0	0	0	0	0	0	0	0	0	0	0	0	0	0	0	0	0	0	0	0	0	0	0	0	1	1	0	0	0	0	0	0
	R_OIVD2m	branched-chain α-ketoacid dehydrogenase complex		OIVD2m	OIVD2m	1.2.4.4, 2.3.1.168, 1.8.1.4	Valine degradation	NAD+ + CoA + 3-Methyl-2-oxobutanoicacid -> NADH + CO2 + 2-Methylpropanoyl-CoA			M_nad_m + M_coa_m + M_3mob_m --> M_nadh_m + M_co2_m + M_ibcoa_m	0	1000		0.011	0	0	0	0	0	0	0	0	0	0	0	0	0	0	0	0	0	0	0	0	0	0	0	0	0	0	1	1	0	0	0	0	0	0
	R_r0560	acyl-CoA dehydrogenase		r0560	r0560	1.3.8.1	Valine degradation	2-Methylpropanoyl-CoA + Q --> 2-Methylprop-2-enoyl-CoA + QH2			M_ibcoa_m + M_q10_m --> M_2mp2coa_m + M_q10h2_m	0	1000		0.011	0	0	0	0	0	0	0	0	0	0	0	0	0	0	0	0	0	0	0	0	0	0	0	0	0	0	1	1	0	0	0	0	0	0
	R_ECOAH12m	enoyl CoA hydratase, short chain		ECOAH12m	ECOAH12m	4.2.1.17	Valine degradation	2-Methylprop-2-enoyl-CoA + H2O --> (S)-3-Hydroxyisobutyryl-CoA			M_h2o_m + M_2mp2coa_m --> M_3hibutcoa_m	-1000	1000		0.011	0	0	0	0	0	0	0	0	0	0	0	0	0	0	0	0	0	0	0	0	0	0	0	0	0	0	1	0.5	0	0	0	0	0	0
	R_3HBCOAHLm	3-hydroxyisobutyryl-CoA hydrolase		3HBCOAHLm	3HBCOAHLm	3.2.1.4	Valine degradation	(S)-3-Hydroxyisobutyryl-CoA + H2O --> CoA + (S)-3-Hydroxyisobutyrate			M_h2o_m + M_3hibutcoa_m --> M_h_m + M_coa_m + M_3hmp_m	-1000	1000		0.011	0	0	0	0	0	0	0	0	0	0	0	0	0	0	0	0	0	0	0	0	0	0	0	0	0	0	1	0.5	0	0	0	0	0	0
	R_HIBDm	3-hydroxyisobutyrate dehydrogenase		HIBDm	HIBDm	1.1.1.31 or 1.1.1.35	Valine degradation	(S)-3-Hydroxyisobutyrate + NAD+ --> (S)-Methylmalonatesemialdehyde + NADH + H+			M_nad_m + M_3hmp_m --> M_h_m + M_nadh_m + M_2mop_m	-1000	1000		0.011	0	0	0	0	0	0	0	0	0	0	0	0	0	0	0	0	0	0	0	0	0	0	0	0	0	0	1	1	0	0	0	0	0	0
	R_ACCOALm	acyl-CoA synthetase short-chain family member 3		ACCOALm	ACCOALm	6.2.1.1	Propanoate metabolism	ATP + Propanoate + CoA --> AMP + Diphosphate + Propanoyl-CoA			M_atp_m + M_coa_m + M_ppa_m --> M_amp_m + M_ppi_m + M_ppcoa_m	0	1000		0	0	0	0	0	0	0	0	0	0	0	0	0	0	0	0	0	0	0	0	0	0	0	0	0	0	0	0	0	0	0	0	0	0	0
	R_MMSAD1m	methylmalonate-semialdehyde dehydrogenase		MMSAD1m	MMSAD1m	1.2.1.27	Propanoate metabolism	(S)-Methylmalonatesemialdehyde + CoA + NAD+ --> Propanoyl-CoA + CO2 + NADH + H+			M_nad_m + M_coa_m + M_2mop_m --> M_nadh_m + M_co2_m + M_ppcoa_m	0	1000		0.011	0	0	0	0	0	0	0	0	0	0	0	0	0	0	0	0	0	0	0	0	0	0	0	0	0	0	1	0	0	0	0	0	0	0
	R_PPCOACm	propionyl-CoA carboxylase		PPCOACm	PPCOACm	6.4.1.3	Propanoate metabolism	ATP + Propanoyl-CoA + HCO3- --> ADP + Orthophosphate + (S)-Methylmalonyl-CoA			M_atp_m + M_hco3_m + M_ppcoa_m --> M_h_m + M_adp_m + M_pi_m + M_mmcoa_S_m	0	1000		0.027	0	0	0	0	0	0	0	0	0	0	0	0	1	0	0	0	0	0	1	0	0	0	1	0	0	0	1	0	0	0	0	0	0	0
	R_MMEm	methylmalonyl-CoA epimerase		MMEm	MMEm	5.1.99.1	Propanoate metabolism	(R)-Methylmalonyl-CoA --> (S)-Methylmalonyl-CoA			M_mmcoa_R_m --> M_mmcoa_S_m	-1000	1000		-0.027	0	0	0	0	0	0	0	0	0	0	0	0	-1	0	0	0	0	0	-1	0	0	0	-1	0	0	0	-1	0	0	0	0	0	0	0
	R_MMMm	R)-Methylmalonyl-CoA CoA-carbonylmutase		MMMm	MMMm	5.4.99.2	Propanoate metabolism	(R)-Methylmalonyl-CoA --> Succinyl-CoA			M_mmcoa_R_m --> M_succoa_m	-1000	1000		0.027	0	0	0	0	0	0	0	0	0	0	0	0	1	0	0	0	0	0	1	0	0	0	1	0	0	0	1	1	0	0	0	0	0	0
					#N/A
	R_MMCDm	methylmalonyl-CoA decarboxylase		MMCDm	MMCDm	4.1.1.41	Propanoate synthesis	(S)-Methylmalonyl-CoA --> Propanoyl-CoA + CO2			M_h_m + M_mmcoa_S_m --> M_co2_m + M_ppcoa_m	0	1000		0	0	0	0	0	0	0	0	0	0	0	0	0	0	0	0	0	0	0	0	0	0	0	0	0	0	0	0	0	0	0	0	0	0	0
	R_RE2649M	palmitoyl-CoA hydrolase		RE2649M	RE2649M	3.1.2.2	Propanoate synthesis	H20 + Propanoyl-CoA -> Propanoate + CoA + H+			M_h2o_m + M_ppcoa_m --> M_h_m + M_coa_m + M_ppa_m	-1000	1000		0	0	0	0	0	0	0	0	0	0	0	0	0	0	0	0	0	0	0	0	0	0	0	0	0	0	0	0	0	0	0	0	0	0	0
	R_THRD_L	threonine ammonia-lyase		THRD_L	THRD_L	4.3.1.19	Threonine degradation	L-Threonine --> 2-Oxobutanoate + Ammonia			M_thr_L_c --> M_nh4_c + M_2obut_c	0	1000		0.012	0	0	0	0	0	0	0	0	0	0	0	0	0	0	0	0	0	0	0	0	0	0	1	1	0	0	0	0	0	0	0	0	0	0
	R_r1155			r1155	r1155	N/A	Threonine degradation	2-oxobutanoate transport into mitochondrion	Yes		M_h_c + 0.18 M_PMF_c + M_2obut_c --> M_h_m + 0.18 M_PMF_m + M_2obut_m	0	1000		0.012	0	0	0	0	0	0	0	0	0	0	0	0	0	0	0	0	0	0	1	1	0	0	1	1	0	0	0	0	0	0	0	0	0	0
	R_r1154	branched-chain α-ketoacid dehydrogenase complex		r1154	r1154	1.2.4.4 + 2.3.1.168 + 1.8.1.4	Threonine and Methionine degradation	2-Oxobutanoate + CoA + NAD+ --> Propanoyl-CoA + NADH + CO2			M_nad_m + M_2obut_m + M_coa_m --> M_nadh_m + M_co2_m + M_ppcoa_m	0	1000		0.012	0	0	0	0	0	0	0	0	0	0	0	0	0	0	0	0	0	0	1	1	0	0	1	1	0	0	0	0	0	0	0	0	0	0
	R_2HBO	L-lactate dehydrogenase		2HBO	2HBO	1.1.1.27	Threonine and Methionine degradation	2-Hydroxybutanoic acid + NAD+ --> 2-Oxobutanoate + NADH + H+			M_nad_c + M_2hb_c --> M_h_c + M_nadh_c + M_2obut_c	-1000	1000		0	0	0	0	0	0	0	0	0	0	0	0	0	0	0	0	0	0	0	0	0	0	0	0	0	0	0	0	0	0	0	0	0	0	0
	R_METAT	methionine adenosyltransferase		METAT	METAT	2.5.1.6	Methionine degradation	ATP + L-Methionine + H2O --> Orthophosphate + Diphosphate + S-Adenosyl-L-methionine			M_h2o_c + M_atp_c + M_met_L_c --> M_pi_c + M_amet_c + M_ppi_c	0	1000		0	0	0	0	0	0	0	0	0	0	0	0	0	0	0	0	0	0	0	1	1	0	0	0	0	0	0	0	0	0	0	0	0	0	0
	R_METAT2_MitoCore	Methyltransferases		METAT2_MitoCore	N/A	2.1.1.-	Methionine degradation	S-Adenosyl-L-methionine + demethylated methyl donor --> S-Adenosyl-L-homocysteine + methyl donor			M_amet_c --> M_ahcys_c	0	1000		0	0	N/A	0	N/A	0	N/A	0	N/A	0	N/A	0	N/A	0	N/A	0	N/A	0	N/A	1	N/A	0	N/A	0	N/A	0	N/A	0	N/A	0	N/A	0	N/A	0	N/A
	R_AHC	adenosylhomocysteinase		AHC	AHC	3.3.1.1	Methionine degradation	S-Adenosyl-L-homocysteine + H2O --> Adenosine + L-Homocysteine			M_h2o_c + M_ahcys_c --> M_adn_c + M_hcys_L_c	0	1000		0	0	0	0	0	0	0	0	0	0	0	0	0	0	0	0	0	0	0	1	1	0	0	0	0	0	0	0	0	0	0	0	0	0	0
	R_ADNK1	adenosine kinase		ADNK1	ADNK1	2.7.1.20	Methionine degradation	ATP + Adenosine --> ADP + AMP			M_atp_c + M_adn_c --> M_h_c + M_adp_c + M_amp_c	-1000	1000		0	0	0	0	0	0	0	0	0	0	0	0	0	0	0	0	0	0	0	1	0.5	0	0	0	0	0	0	0	0	0	0	0	0	0	0
	R_CYSTS	cystathionine beta-synthase		CYSTS	CYSTS	4.2.1.22	Methionine and Serine degradation	L-Serine + L-Homocysteine --> L-Cystathionine + H2O			M_hcys_L_c + M_ser_L_c --> M_h2o_c + M_cyst_L_c	-1000	1000		0	0	0	0	0	0	0	0	0	0	0	0	0	0	0	0	0	0	0	1	1	0	0	0	0	0	0	0	0	0	0	0	0	0	0
	R_CYSTGL	cystathionine gamma-lyase		CYSTGL	CYSTGL	4.4.1.1	Methionine and Serine degradation	L-Cystathionine + H2O --> L-Cysteine + Ammonia + 2-Oxobutanoate			M_h2o_c + M_cyst_L_c --> M_nh4_c + M_2obut_c + M_cys_L_c	0	1000		0	0	0	0	0	0	0	0	0	0	0	0	0	0	0	0	0	0	0	1	1	0	0	0	0	0	0	0	0	0	0	0	0	0	0
	R_CYSO	cysteine dioxygenase		CYSO	CYSO	1.13.11.20	Cysteine degradation I	L-Cysteine + Oxygen --> 3-Sulfino-L-alanine			M_o2_c + M_cys_L_c --> 2.0 M_h_c + M_3sala_c	0	1000		0	0	0	0	0	0	0	0	0	0	0	0	0	0	0	0	0	0	0	1	1	0	0	0	0	0	0	0	0	0	0	0	0	0.0005	1
	R_3SALATAi	aspartate transaminase		3SALATAi	3SALATAi	2.6.1.1	Cysteine degradation I	3-Sulfino-L-alanine + 2-Oxoglutarate --> 3-Sulfinylpyruvate + L-Glutamate			M_h_c + M_akg_c + M_3sala_c --> M_glu_L_c + M_3snpyr_c	-1000	1000		0	0	0	0	0	0	0	0	0	0	0	0	0	0	0	0	0	0	0	1	1	0	0	0	0	0	0	0	0	0	0	0	0	0.0005	1
	R_3SPYRSP	Non-Enzymatic		3SPYRSP	3SPYRSP	Non-Enzymatic	Cysteine degradation I	3-Sulfinylpyruvate + H2O --> Sulfite + Pyruvate			M_h2o_c + M_3snpyr_c --> M_h_c + M_pyr_c + M_so3_c	-1000	1000		0	0	0	0	0	0	0	0	0	0	0	0	0	0	0	0	0	0	0	1	1	0	0	0	0	0	0	0	0	0	0	0	0	0.0005	1
	R_CYSTA	aspartate transaminase		CYSTA	CYSTA	2.6.1.1	Cysteine degradation II	L-Cysteine + 2-Oxoglutarate --> Mercaptopyruvate + Glutamate			M_akg_c + M_cys_L_c --> M_glu_L_c + M_mercppyr_c	-1000	1000		0	0	0	0	0	0	0	0	0	0	0	0	0	0	0	0	0	0	0	0	1	0	0	0	0	0	0	0	0	0	0	0	0	0.0005	1
	R_CYSTAm	aspartate transaminase		CYSTAm	CYSTAm	2.6.1.1	Cysteine degradation II	L-Cysteine + 2-Oxoglutarate --> Mercaptopyruvate + Glutamate			M_akg_m + M_cys_L_m --> M_glu_L_m + M_mercppyr_m	-1000	1000		0.001	0	0	0	0	0	0	0	0	0	0	0	0	0	0	0	0	0	0	0	0	0	0	0	0	0	0	0	0	0	0	0	0	0.999	0
	R_MCPST	3-mercaptopyruvate sulfurtransferase		MCPST	MCPST	2.8.1.2	Cysteine degradation II	Hydrogen cyanide + Mercaptopyruvate --> Thiocyanate + Pyruvate			M_cyan_c + M_mercppyr_c --> M_h_c + M_pyr_c + M_tcynt_c	0	1000		0	0	0	0	0	0	0	0	0	0	0	0	0	0	0	0	0	0	0	0	0	0	0	0	0	0	0	0	0	0	0	0	0	0	0
	R_MCPSTm_MitoCore	3-mercaptopyruvate sulfurtransferase		MCPSTm_MitoCore	N/A	2.8.1.2	Cysteine degradation II	Hydrogen cyanide + Mercaptopyruvate --> Thiocyanate + Pyruvate			M_cyan_m + M_mercppyr_m --> M_h_m + M_pyr_m + M_tcynt_m	0	1000		0	0	N/A	0	N/A	0	N/A	0	N/A	0	N/A	0	N/A	0	N/A	0	N/A	0	N/A	0	N/A	0	N/A	0	N/A	0	N/A	0	N/A	0	N/A	0	N/A	0	N/A
	R_r0595m_MitoCore	3-mercaptopyruvate sulfurtransferase		r0595m_MitoCore	N/A	2.8.1.2	Cysteine degradation II	Mercaptopyruvate + Sulfite --> Thiosulfate + Pyruvate			M_h_m + M_so3_m + M_mercppyr_m --> M_pyr_m + M_tsul_m	0	1000		0.001	0	N/A	0	N/A	0	N/A	0	N/A	0	N/A	0	N/A	0	N/A	0	N/A	0	N/A	0	N/A	0	N/A	0	N/A	0	N/A	0	N/A	0	N/A	0	N/A	0.999	N/A
	R_r0595B_MitoCore	3-mercaptopyruvate sulfurtransferase		r0595B_MitoCore	r0595	2.8.1.2	Cysteine degradation II	Mercaptopyruvate + Sulfite --> Thiosulfate + Pyruvate			M_h_c + M_so3_c + M_mercppyr_c --> M_pyr_c + M_tsul_c	0	1000		0	0	0	0	0	0	0	0	0	0	0	0	0	0	0	0	0	0	0	0	1	0	0	0	0	0	0	0	0	0	0	0	0	0.0005	1
	R_MCLOR	L-lactate dehydrogenase		MCLOR	MCLOR	1.1.1.27	Cysteine degradation II	3-Mercaptolactate + NAD+ --> Mercaptopyruvate + NADH + H+			M_nad_c + M_mercplac_c --> M_h_c + M_nadh_c + M_mercppyr_c	-1000	1000		0	0	0	0	0	0	0	0	0	0	0	0	0	0	0	0	0	0	0	0	0	0	0	0	0	0	0	0	0	0	0	0	0	0	0
	R_r0193	cystathionine gamma-lyase		r0193	r0193	4.4.1.1	Cysteine degradation III	L-Cysteine + H2O --> Hydrogen sulfide + Pyruvate + Ammonia			M_h2o_c + M_cys_L_c --> M_nh4_c + M_h_c + M_pyr_c + M_HC00250_c	0	1000		0	0	0	0	0	0	0	0	0	0	0	0	0	0	0	0	0	0	0	0	-1	0	0	0	0	0	0	0	0	0	0	0	0	0	-1
	R_TRPO2	tryptophan 2,3-dioxygenase		TRPO2	TRPO2	1.13.11.11 or 1.13.11.52	Tryptophan Metabolism	L-Tryptophan + Oxygen --> L-Formylkynurenine			M_o2_c + M_trp_L_c --> M_Lfmkynr_c	0	1000		0	0	0	0	0	0	0	0	0	0	0	0	0	0	0	0	0	0	0	0	0	0	0	0	0	1	1	0	0	0	0	0	0	0	0
	R_FKYNH	arylformamidase		FKYNH	FKYNH	3.5.1.9	Tryptophan Metabolism	L-Formylkynurenine + H2O --> Formate + L-Kynurenine			M_h2o_c + M_Lfmkynr_c --> M_h_c + M_for_c + M_Lkynr_c	0	1000		0	0	0	0	0	0	0	0	0	0	0	0	0	0	0	0	0	0	0	0	0	0	0	0	0	1	1	0	0	0	0	0	0	0	0
	R_KYN3OX	kynurenine 3-monooxygenase		KYN3OX	KYN3OX	1.14.13.9	Tryptophan Metabolism	L-Kynurenine + Oxygen + NADPH + H+ --> 3-Hydroxy-L-kynurenine + NADP+ + H2O			M_o2_c + M_h_c + M_nadph_c + M_Lkynr_c --> M_h2o_c + M_nadp_c + M_hLkynr_c	0	1000		0	0	0	0	0	0	0	0	0	0	0	0	0	0	0	0	0	0	0	0	0	0	0	0	0	1	1	0	0	0	0	0	0	0	0
	R_HKYNH	kynureninase		HKYNH	HKYNH	3.7.1.3	Tryptophan Metabolism	3-Hydroxy-L-kynurenine + H2O --> 3-Hydroxyanthranilate + L-Alanine			M_h2o_c + M_hLkynr_c --> M_3hanthrn_c + M_ala_L_c	-1000	1000		0	0	0	0	0	0	0	0	0	0	0	0	0	0	0	0	0	0	0	0	0	0	0	0	0	1	1	0	0	0	0	0	0	0	0
	R_3HAO	3-hydroxyanthranilate 3,4-dioxygenase		3HAO	3HAO	1.13.11.6	Tryptophan Metabolism	3-Hydroxyanthranilate + Oxygen --> 2-Amino-3-carboxymuconate semialdehyde			M_o2_c + M_3hanthrn_c --> M_h_c + M_cmusa_c	0	1000		0	0	0	0	0	0	0	0	0	0	0	0	0	0	0	0	0	0	0	0	0	0	0	0	0	1	1	0	0	0	0	0	0	0	0
	R_PCLAD	aminocarboxymuconate-semialdehyde decarboxylase		PCLAD	PCLAD	4.1.1.45	Tryptophan Metabolism	2-Amino-3-carboxymuconate semialdehyde --> 2-Aminomuconate semialdehyde + CO2			M_h_c + M_cmusa_c --> M_co2_c + M_am6sa_c	0	1000		0	0	0	0	0	0	0	0	0	0	0	0	0	0	0	0	0	0	0	0	0	0	0	0	0	1	1	0	0	0	0	0	0	0	0
	R_r0645	aminomuconate-semialdehyde dehydrogenase		r0645	r0645	1.2.1.32	Tryptophan Metabolism	2-Aminomuconate semialdehyde + NAD+ + H2O --> 2-Aminomuconate + H+ + NADH			M_h2o_c + M_nad_c + M_am6sa_c --> 2.0 M_h_c + M_nadh_c + M_amuco_c	0	1000		0	0	0	0	0	0	0	0	0	0	0	0	0	0	0	0	0	0	0	0	0	0	0	0	0	1	1	0	0	0	0	0	0	0	0
	R_AMCOXO	2-aminomuconate reductase		AMCOXO	AMCOXO	1.5.1.-	Tryptophan Metabolism	2-Aminomuconate + NADPH + H+ + H2O --> 2-Oxoadipate + Ammonia + NADP+			M_h2o_c + M_h_c + M_nadph_c + M_amuco_c --> M_nh4_c + M_nadp_c + M_2oxoadp_c	0	1000		0	0	0	0	0	0	0	0	0	0	0	0	0	0	0	0	0	0	0	0	0	0	0	0	0	0	1	0	0	0	0	0	0	0	0
	R_AMCOXO2_MitoCore	2-aminomuconate reductase (NADH)		AMCOXO2_MitoCore	n/a	1.5.1.-	Tryptophan Metabolism	2-Aminomuconate + NADH + H+ + H2O --> 2-Oxoadipate + NH3 + NAD+			M_h2o_c + M_h_c + M_nadh_c + M_amuco_c --> M_nh4_c + M_nad_c + M_2oxoadp_c	0	1000		0	0	N/A	0	N/A	0	N/A	0	N/A	0	N/A	0	N/A	0	N/A	0	N/A	0	N/A	0	N/A	0	N/A	0	N/A	1	N/A	0	N/A	0	N/A	0	N/A	0	N/A
	R_2OXOADPTmB_MitoCore	2-oxoadipate shuttle (cytosol/mitochondria)		2OXOADPTmB_MitoCore	2OXOADPTm	n/a	Tryptophan Metabolism	oxodicarboxylate carrier (ODC) - oxoadipate (in) for oxoglutarate (out)	Yes		M_akg_m + M_2oxoadp_c + M_h_c + M_PMF_c --> M_akg_c + M_2oxoadp_m + M_h_m + M_PMF_m	0	1000		0	0	0	0	0	0	0	0	0	0	0	0	0	0	0	0	0	0	0	0	0	0	0	0	0	1	1	0	0	0	0	0	0	0	0
	R_2OXOADPTmC_MitoCore			2OXOADPTmC_MitoCore	2OXOADPTm	n/a	Tryptophan Metabolism	oxodicarboxylate carrier (ODC) reverse - oxoadipate (out) for oxoglutarate (in)	Yes		M_akg_c + M_2oxoadp_m + M_h_c + M_PMF_c --> M_akg_m + M_2oxoadp_c + M_h_m + M_PMF_m	0	1000		0	0	0	0	0	0	0	0	0	0	0	0	0	0	0	0	0	0	0	0	0	0	0	0	0	0	1	0	0	0	0	0	0	0	0
	R_2OXOADOXm	2-oxoadipate dehydrogenase complex		2OXOADOXm	2OXOADOXm	1.2.4.2 and 2.3.1.61 and 1.8.1.4	Tryptophan / Lysine Metabolism	2-Oxoadipate + CoA + NAD+ --> Glutaryl-CoA + CO2 + NADH + H+			M_nad_m + M_2oxoadp_m + M_coa_m --> M_nadh_m + M_co2_m + M_glutcoa_m	0	1000		0.03	0	0	0	0	0	0	0	0	0	0	0	0	0	0	0	0	1	1	0	0	0	0	0	0	1	1	0	0	0	0	0	0	0	0
	R_r0541	glutaryl-CoA dehydrogenase (ETF)		r0541	r0541	1.3.8.6	Tryptophan / Lysine Metabolism	Glutaryl-CoA + Q --> QH2 + Crotonoyl-CoA + CO2			M_h_m + M_glutcoa_m + M_q10_m --> M_co2_m + M_b2coa_m + M_q10h2_m	0	1000		0.03	0	0	0	0	0	0	0	0	0	0	0	0	0	0	0	0	1	1	0	0	0	0	0	0	1	1	0	0	0	0	0	0	0	0
	R_SACCD3m	saccharopine dehydrogenase		SACCD3m	SACCD3m	1.5.1.8	Lysine degradation (saccharopine pathway)	L-Lysine + 2-Oxoglutarate + NADPH + H+ --> N6-(L-1,3-Dicarboxypropyl)-L-lysine + NADP+ + H2O			M_h_m + M_nadph_m + M_akg_m + M_lys_L_m --> M_h2o_m + M_nadp_m + M_saccrp_L_m	-1000	1000		0.03	0	0	0	0	0	0	0	0	0	0	0	0	0	0	0	0	1	1	0	0	0	0	0	0	0	0	0	0	0	0	0	0	0	0
	R_r0525	saccharopine dehydrogenase		r0525	r0525	1.5.1.9	Lysine degradation (saccharopine pathway)	N6-(L-1,3-Dicarboxypropyl)-L-lysine+NAD++H2O-->L-Glutamate+L-2-Aminoadipate6-semialdehyde+NADH+H+			M_h2o_m + M_nad_m + M_saccrp_L_m --> M_h_m + M_nadh_m + M_glu_L_m + M_L2aadp6sa_m	-1000	1000		0.03	0	0	0	0	0	0	0	0	0	0	0	0	0	0	0	0	1	0.666667	0	0	0	0	0	0	0	0	0	0	0	0	0	0	0	0
	R_AASAD3m	L-aminoadipate-semialdehyde dehydrogenase		AASAD3m	AASAD3m	1.2.1.31	Lysine degradation (saccharopine pathway)	L-2-Aminoadipate6-semialdehyde+NAD++H2O-->L-2-Aminoadipate+NADH+H+			M_h2o_m + M_nad_m + M_L2aadp6sa_m --> 2.0 M_h_m + M_nadh_m + M_L2aadp_m	0	1000		0.0207	0	0	0	0	0	0	0	0	0	0	0	0	0	0	0	0	0.666667	1	0	0	0	0	0	0	0	0	0	0	0	0	0	0	0	0
	R_R03103_MitoCore	L-aminoadipate-semialdehyde dehydrogenase		R03103_MitoCore	r0594	1.2.1.31	Lysine degradation (saccharopine pathway)	L-2-Aminoadipate6-semialdehyde+NADP++H2O-->L-2-Aminoadipate+NADPH+H+			M_h2o_m + M_nadp_m + M_L2aadp6sa_m --> 2.0 M_h_m + M_nadph_m + M_L2aadp_m	0	1000		0.0093	0	0	0	0	0	0	0	0	0	0	0	0	0	0	0	0	0.333333	0	0	0	0	0	0	0	0	0	0	0	0	0	0	0	0	0
	R_r0450	2-aminoadipate transaminase		r0450	r0450	2.6.1.39	Lysine degradation (saccharopine pathway)	L-2-Aminoadipate+2-Oxoglutarate-->2-Oxoadipate+L-Glutamate			M_L2aadp_m + M_akg_m --> M_2oxoadp_m + M_glu_L_m	-1000	1000		0.03	0	0	0	0	0	0	0	0	0	0	0	0	0	0	0	0	1	1	0	0	0	0	0	0	0	0	0	0	0	0	0	0	0	0
	R_LYSOXc_MitoCore	L-lysine oxidase		LYSOXc_MitoCore	LYSOXp	1.4.3.14	Lysine degradation (L-pipecolate pathway)	L-Lysine + Oxygen + H2O --> 6-Amino-2-oxohexanoate + Ammonia + Hydrogen peroxide			M_h2o_c + M_o2_c + M_lys_L_c --> M_h2o2_c + M_nh4_c + M_6a2ohxnt_c	0	1000		0	0	0	0	0	0	0	0	0	0	0	0	0	0	0	0	0	0	0	0	0	0	0	0	0	0	0	0	0	0	0	0	0	0	0
	R_PPD2CSPc_MitoCore	Non-Enzymatic		PPD2CSPc_MitoCore	PPD2CSPp	Non-Enzymatic	Lysine degradation (L-pipecolate pathway)	6-Amino-2-oxohexanoate --> delta1-Piperideine-2-carboxylate + H2O			M_6a2ohxnt_c --> M_h2o_c + M_1pipdn2c_c	-1000	1000		0	0	0	0	0	0	0	0	0	0	0	0	0	0	0	0	0	0	0	0	0	0	0	0	0	0	0	0	0	0	0	0	0	0	0
	R_1PPDCRc_MitoCore	pyrroline-2-carboxylate reductase		1PPDCRc_MitoCore	1PPDCRp	1.5.1.1 or 1.5.1.21	Lysine degradation (L-pipecolate pathway)	delta1-Piperideine-2-carboxylate + NADH + H+ --> L-Pipecolate + NAD+			M_h_c + M_1pipdn2c_c + M_nadh_c --> M_Lpipecol_c + M_nad_c	0	1000		0	0	0	0	0	0	0	0	0	0	0	0	0	0	0	0	0	0	0	0	0	0	0	0	0	0	0	0	0	0	0	0	0	0	0
	R_1PPDCRc_NADPH_MitoCore	pyrroline-2-carboxylate reductase		1PPDCRc_NADPH_MitoCore	N/A	1.5.1.1 or 1.5.1.21	Lysine degradation (L-pipecolate pathway)	delta1-Piperideine-2-carboxylate + NADPH + H+ --> L-Pipecolate + NADP+			M_h_c + M_1pipdn2c_c + M_nadph_c --> M_Lpipecol_c + M_nadp_c	0	1000		0	0	N/A	0	N/A	0	N/A	0	N/A	0	N/A	0	N/A	0	N/A	0	N/A	0	N/A	0	N/A	0	N/A	0	N/A	0	N/A	0	N/A	0	N/A	0	N/A	0	N/A
	R_LPCOXc_MitoCore	L-pipecolate oxidase		LPCOXc_MitoCore	LPCOXp	1.5.3.7	Lysine degradation (L-pipecolate pathway)	L-Pipecolate + Oxygen --> (S)-2,3,4,5-Tetrahydropyridine-2-carboxylate + Hydrogen peroxide			M_o2_c + M_Lpipecol_c --> M_h2o2_c + M_h_c + M_thp2c_c	0	1000		0	0	0	0	0	0	0	0	0	0	0	0	0	0	0	0	0	0	0	0	0	0	0	0	0	0	0	0	0	0	0	0	0	0	0
	R_RE1254C	lysine 6-dehydrogenase		RE1254C	RE1254C	1.4.1.18	Lysine degradation (L-pipecolate pathway)	(S)-2,3,4,5-Tetrahydropyridine-2-carboxylate + H2O --> L-2-Aminoadipate 6-semialdehyde			M_h2o_c + M_h_c + M_thp2c_c --> M_L2aadp6sa_c	-1000	1000		0	0	0	0	0	0	0	0	0	0	0	0	0	0	0	0	0	0	0	0	0	0	0	0	0	0	0	0	0	0	0	0	0	0	0
	R_r0594	L-aminoadipate-semialdehyde dehydrogenase		r0594	r0594	1.2.1.31	Lysine degradation (L-pipecolate pathway)	L-2-Aminoadipate6-semialdehyde+NAD++H2O-->L-2-Aminoadipate+NADH+H+			M_h2o_c + M_nad_c + M_L2aadp6sa_c --> 2.0 M_h_c + M_nadh_c + M_L2aadp_c	0	1000		0	0	0	0	0	0	0	0	0	0	0	0	0	0	0	0	0	0	0	0	0	0	0	0	0	0	0	0	0	0	0	0	0	0	0
	R_2AMADPTmB_MitoCore			2AMADPTmB_MitoCore	2AMADPTm	N/A	Lysine degradation (L-pipecolate pathway)	Oxodicarboxylate carrier (ODC) - L-aminoadipate (in) for oxoglutarate (out)	Yes		M_akg_m + M_L2aadp_c + 0.82 M_PMF_c --> M_akg_c + M_L2aadp_m + 0.82 M_PMF_m	0	1000		0	0	0	0	0	0	0	0	0	0	0	0	0	0	0	0	0	0	0	0	0	0	0	0	0	0	0	0	0	0	0	0	0	0	0
	R_2AMADPTmC_MitoCore			2AMADPTmC_MitoCore	2AMADPTm	N/A	Lysine degradation (L-pipecolate pathway)	Oxodicarboxylate carrier (ODC) reverse - L-aminoadipate (out) for oxoglutarate (in)	Yes		M_akg_c + M_L2aadp_m + M_h_c + 0.18 M_PMF_c --> M_akg_m + M_L2aadp_c + M_h_m + 0.18 M_PMF_m	0	1000		0	0	0	0	0	0	0	0	0	0	0	0	0	0	0	0	0	0	0	0	0	0	0	0	0	0	0	0	0	0	0	0	0	0	0
	R_PROD2mB_MitoCore	proline dehydrogenase		PROD2mB_MitoCore	PROD2m	1.5.5.2	Proline degradation	Proline + Q --> (S)-1-Pyrroline-5-carboxylate + QH2			M_q10_m + M_pro_L_m --> M_h_m + M_q10h2_m + M_1pyr5c_m	0	1000		0.004	0	0	0	0	0	0	0	0	0	0	0	0	0	0	0	0	0	0	0	0	0	0	0	0	0	0	0	0	0	0	0	0	0	0
	R_G5SADrm	Non-Enzymatic		G5SADrm	G5SADrm	Non-Enzymatic	Proline degradation/synthesis	L-Glutamate 5-semialdehyde --> (S)-1-Pyrroline-5-carboxylate + H2O			M_glu5sa_m --> M_h2o_m + M_h_m + M_1pyr5c_m	-1000	1000		-0.004	0	0	0	0	0	0	0	0	0	0	0	0	0	0	0	0	0	0	0	0	0	0	0	0	0	0	0	0	0	0	0	0	0	0
	R_r0074	L-glutamate gamma-semialdehyde dehydrogenase		r0074	r0074	1.2.1.88	Proline / ornithine degradation	L-Glutamate 5-semialdehyde + NAD+ + H2O --> L-Glutamate + NADH + H+			M_h2o_m + M_nad_m + M_glu5sa_m --> 2.0 M_h_m + M_nadh_m + M_glu_L_m	0	1000		0.011	0	0	0	0	0	0	0	0	0	0	0	0	0	0	0	0	0	0	0	0	0	0	0	0	0	0	0	0	1	1	0	0	0	0
					#N/A
	R_GLU5Km	glutamate 5-kinase		GLU5Km	GLU5Km	2.7.2.11	Proline synthesis	ATP + L-Glutamate --> ADP + L-Glutamyl 5-phosphate			M_atp_m + M_glu_L_m --> M_adp_m + M_glu5p_m	0	1000		0	0	0	0	0	0	0	0	0	0	0	0	0	0	0	0	0	0	0	0	0	0	0	0	0	0	0	0	0	0	0	0	0	0	0
	R_G5SDym	glutamate-5-semialdehyde dehydrogenase		G5SDym	G5SDym	1.2.1.41	Proline synthesis	L-Glutamyl 5-phosphate + NADPH + H+ --> L-Glutamate 5-semialdehyde + Orthophosphate + NADP+			M_h_m + M_nadph_m + M_glu5p_m --> M_nadp_m + M_pi_m + M_glu5sa_m	-1000	1000		0	0	0	0	0	0	0	0	0	0	0	0	0	0	0	0	0	0	0	0	0	0	0	0	0	0	0	0	0	0	0	0	0	0	0
	R_P5CRm	pyrroline-5-carboxylate reductase		P5CRm	P5CRm	1.5.1.2	Proline synthesis	(S)-1-Pyrroline-5-carboxylate + NADPH + H+ --> L-Proline + NADP+			2.0 M_h_m + M_nadph_m + M_1pyr5c_m --> M_nadp_m + M_pro_L_m	0	1000		0	0	0	0	0	0	0	0	0	0	0	0	0	0	0	0	0	0	0	0	0	0	0	0	0	0	0	0	0	0	0	0	0	0	0
	R_P5CRxm	pyrroline-5-carboxylate reductase		P5CRxm	P5CRxm	1.5.1.2	Proline synthesis	(S)-1-Pyrroline-5-carboxylate + NADH + H+ --> L-Proline + NAD+			2.0 M_h_m + M_nadh_m + M_1pyr5c_m --> M_nad_m + M_pro_L_m	0	1000		0	0	N/A	0	N/A	0	N/A	0	N/A	0	N/A	0	N/A	0	N/A	0	N/A	0	N/A	0	N/A	0	N/A	0	N/A	0	N/A	0	N/A	0	N/A	0	N/A	0	N/A
	R_ORNTArm	ornithine aminotransferase		ORNTArm	ORNTArm	2.6.1.13	Ornithine degradation	L-Ornithine + 2-Oxoglutarate --> L-Glutamate 5-semialdehyde + L-Glutamate			M_akg_m + M_orn_m --> M_glu_L_m + M_glu5sa_m	-1000	1000		0.007	0	0	0	0	0	0	0	0	0	0	0	0	0	0	0	0	0	0	0	0	0	0	0	0	0	0	0	0	1	1	0	0	0	0
					#N/A
	R_ORNDC	ornithine decarboxylase		ORNDC	ORNDC	4.1.1.17	Ornithine degradation (cytosolic)	L-Ornithine --> Putrescine + CO2			M_h_c + M_orn_c --> M_co2_c + M_ptrc_c	0	1000		0	0	0	0	0	0	0	0	0	0	0	0	0	0	0	0	0	0	0	0	0	0	0	0	0	0	0	0	0	0	0	0	0	0	0
	R_PTRCOX1	diamine oxidase		PTRCOX1	PTRCOX1	1.4.3.22	Ornithine degradation (cytosolic)	Putrescine + Oxygen + H2O --> 4-Aminobutyraldehyde + Ammonia + Hydrogen peroxide			M_h2o_c + M_o2_c + M_ptrc_c --> M_h2o2_c + M_nh4_c + M_4abutn_c	0	1000		0	0	0	0	0	0	0	0	0	0	0	0	0	0	0	0	0	0	0	0	0	0	0	0	0	0	0	0	0	0	0	0	0	0	0
	R_r0464c_MitoCore	aldehyde dehydrogenase (NAD+)		r0464c_MitoCore	r0464	1.2.1.3	Ornithine degradation (cytosolic)	4-Aminobutyraldehyde + NADP+ + H2O --> 4-Aminobutanoate + NADPH + H+			M_h2o_c + M_nadp_c + M_4abutn_c --> 2.0 M_h_c + M_nadph_c + M_4abut_c	0	1000		0	0	0	0	0	0	0	0	0	0	0	0	0	0	0	0	0	0	0	0	0	0	0	0	0	0	0	0	0	0	0	0	0	0	0
	R_ABUTD	aldehyde dehydrogenase (NAD+)		ABUTD	ABUTD	1.2.1.3	Ornithine degradation (cytosolic)	4-Aminobutyraldehyde + NAD+ + H2O --> 4-Aminobutanoate + NADH + H+			M_h2o_c + M_nad_c + M_4abutn_c --> 2.0 M_h_c + M_nadh_c + M_4abut_c	0	1000		0	0	0	0	0	0	0	0	0	0	0	0	0	0	0	0	0	0	0	0	0	0	0	0	0	0	0	0	0	0	0	0	0	0	0
	R_ARGDCm	arginine decarboxylase		ARGDCm	ARGDCm	4.1.1.19	Arginine degradation	L-Arginine --> Agmatine + CO2			M_h_m + M_arg_L_m --> M_co2_m + M_agm_m	0	1000		0	0	0	0	0	0	0	0	0	0	0	0	0	0	0	0	0	0	0	0	0	0	0	0	0	0	0	0	0	0	0	0	0	0	0
	R_AGMTm	agmatinase		AGMTm	AGMTm	3.5.3.11	Arginine degradation	Agmatine + H2O --> Putrescine + Urea			M_h2o_m + M_agm_m --> M_ptrc_m + M_urea_m	-1000	1000		0	0	0	0	0	0	0	0	0	0	0	0	0	0	0	0	0	0	0	0	0	0	0	0	0	0	0	0	0	0	0	0	0	0	0
	R_PTRCAT1m_MitoCore	spermidine/spermine N1-acetyltransferase family member 2		PTRCAT1m_MitoCore	PTRCAT1	2.3.1.57	Arginine degradation	Acetyl-CoA + Putrescine --> CoA + N-Acetylputrescine			M_accoa_m + M_ptrc_m --> M_h_m + M_coa_m + M_aprut_m	0	1000		0	0	0	0	0	0	0	0	0	0	0	0	0	0	0	0	0	0	0	0	0	0	0	0	0	0	0	0	0	0	0	0	0	0	0
	R_APRTO2m_MitoCore	monoamine oxidase B		APRTO2m_MitoCore	APRTO2	1.4.3.4	Arginine degradation	N-Acetylputrescine + H2O + Oxygen --> N4-Acetylaminobutanal + Ammonia + Hydrogen peroxide			M_h2o_m + M_o2_m + M_aprut_m --> M_h2o2_m + M_nh4_m + M_n4abutn_m	0	1000		0	0	0	0	0	0	0	0	0	0	0	0	0	0	0	0	0	0	0	0	0	0	0	0	0	0	0	0	0	0	0	0	0	0	0
	R_NABTNOm	aldehyde dehydrogenase family		NABTNOm	NABTNOm	1.2.1.3	Arginine degradation	N4-Acetylaminobutanal + NAD+ + H2O --> 4-Acetamidobutanoate + NADH + H+			M_h2o_m + M_nad_m + M_n4abutn_m --> 2.0 M_h_m + M_nadh_m + M_4aabutn_m	0	1000		0	0	0	0	0	0	0	0	0	0	0	0	0	0	0	0	0	0	0	0	0	0	0	0	0	0	0	0	0	0	0	0	0	0	0
	R_4aabutn_MitoCore	Unknown		4aabutn_MitoCore	N/A	3.5.1.63	Arginine degradation	4-Acetamidobutanoate + H2O --> 4-Aminobutanoate + Acetate			M_h2o_m + M_4aabutn_m --> M_4abut_m + M_ac_m	0	1000		0	0	N/A	0	N/A	0	N/A	0	N/A	0	N/A	0	N/A	0	N/A	0	N/A	0	N/A	0	N/A	0	N/A	0	N/A	0	N/A	0	N/A	0	N/A	0	N/A	0	N/A
	R_GLUDC	glutamate decarboxylase		GLUDC	GLUDC	4.1.1.15	GABA shunt	L-Glutamate --> 4-Aminobutanoate + CO2			M_h_c + M_glu_L_c --> M_co2_c + M_4abut_c	0	1000		0	0	0	0	0	0	0	0	0	0	0	0	0	0	0	0	0	0	0	0	0	0	0	0	0	0	0	0	0	0	0	0	0	0	0
	R_4ABUTtm	4-aminobutanoate (GABA) mitochondrial transport via diffusion		4ABUTtm	4ABUTtm	N/A	GABA shunt - transport	4-aminobutanoate (GABA) mitochondrial transport	Yes		M_4abut_c --> M_4abut_m	-1000	1000		0	0	0	0	0	0	0	0	0	0	0	0	0	0	0	0	0	0	0	0	0	0	0	0	0	0	0	0	0	0	0	0	0	0	0
	R_ABTArm	4-aminobutyrate---2-oxoglutarate transaminase		ABTArm	ABTArm	2.6.1.19	GABA shunt	4-Aminobutanoate + 2-Oxoglutarate --> Succinate semialdehyde + L-Glutamate			M_akg_m + M_4abut_m --> M_glu_L_m + M_sucsal_m	-1000	1000		0	0	0	0	0	0	0	0	0	0	0	0	0	0	0	0	0	0	0	0	0	0	0	0	0	0	0	0	0	0	0	0	0	0	0
	R_r0178	succinate-semialdehyde dehydrogenase (NAD+)		r0178	r0178	1.2.1.24	GABA shunt	Succinate semialdehyde + NAD+ + H2O --> Succinate + NADH + H+			M_h2o_m + M_nad_m + M_sucsal_m --> 2.0 M_h_m + M_nadh_m + M_succ_m	0	1000		0	0	0	0	0	0	0	0	0	0	0	0	0	0	0	0	0	0	0	0	0	0	0	0	0	0	0	0	0	0	0	0	0	0	0
	R_GLUDxm	glutamate dehydrogenase [NAD(P)+]		GLUDxm	GLUDxm	1.4.1.3	Glutamate degradation/synthesis	L-Glutamate + NAD+ + H2O --> 2-Oxoglutarate + NH3 + NADH + H+			M_h2o_m + M_nad_m + M_glu_L_m --> M_nh4_m + M_h_m + M_nadh_m + M_akg_m	0	1000		0.2773	0	0	0	0	0	0	0	0	0	0	0.997411	1.33333	0.996337	1	0.994505	1	1.66117	1.66667	0	1.5	0.994505	1	0	0	0.995671	1	0.997003	1	1.997	2	0.997502	1	0.997502	2
	R_GLUDym	glutamate dehydrogenase [NAD(P)+]		GLUDym	GLUDym	1.4.1.3	Glutamate degradation/synthesis	L-Glutamate + NADP+ + H2O --> 2-Oxoglutarate + NH3 + NADPH + H+			M_h2o_m + M_nadp_m + M_glu_L_m --> M_nh4_m + M_h_m + M_nadph_m + M_akg_m	0	1000		0.0167	0	0	0	0	0	0	0	0	0	0	0.00258892	0.166667	0.00366312	0	0.00549451	0	0.338828	0.333333	0	0	0.00549451	0	0	0	0.00432914	0	0.00299709	0	0.00299709	0	0.0024975	0	0.0024975	0
	R_GLUDxi	glutamate dehydrogenase [NAD(P)+]		GLUDxi	GLUDxi	1.4.1.3	Glutamate degradation/synthesis - cytosolic	L-Glutamate + NAD+ + H2O --> 2-Oxoglutarate + NH3 + NADH + H+			M_h2o_c + M_nad_c + M_glu_L_c --> M_nh4_c + M_h_c + M_nadh_c + M_akg_c	0	1000		0	0	N/A	0	N/A	0	N/A	0	N/A	0	N/A	0	N/A	0	N/A	0	N/A	0	N/A	0	N/A	0	N/A	0	N/A	0	N/A	0	N/A	0	N/A	0	N/A	0	N/A
	R_GLUDy	glutamate dehydrogenase [NAD(P)+]		GLUDy	GLUDy	1.4.1.3	Glutamate degradation/synthesis - cytosolic	L-Glutamate + NADP+ + H2O --> 2-Oxoglutarate + NH3 + NADPH + H+			M_h2o_c + M_nadp_c + M_glu_L_c --> M_nh4_c + M_h_c + M_nadph_c + M_akg_c	0	1000		0	0	N/A	0	N/A	0	N/A	0	N/A	0	N/A	0	N/A	0	N/A	0	N/A	0	N/A	0	N/A	0	N/A	0	N/A	0	N/A	0	N/A	0	N/A	0	N/A	0	N/A
	R_GLNS	glutamate---ammonia ligase		GLNS	GLNS	6.3.1.2	Glutamine synthesis	ATP + L-Glutamate + NH3 --> ADP + Orthophosphate + L-Glutamine			M_nh4_c + M_atp_c + M_glu_L_c --> M_h_c + M_adp_c + M_pi_c + M_gln_L_c	0	1000		0	0	0	0	0	0	0	0	0	0	0	0	0	0	0	0	0	0	0	0	0	0	0	0	0	0	0	0	0	0	0	0	0	0	0
	R_GLUNm	glutaminase		GLUNm	GLUNm	3.5.1.2	Glutamine degradation	L-Glutamine + H2O --> L-Glutamate + NH3			M_h2o_m + M_gln_L_m --> M_nh4_m + M_glu_L_m	0	1000		0	0	0	0	0	0	0	0	0	0	0	0	0	0	0	0	0	0	0	0	0	0	0	0	0	0	0	0	0	0	0	0	0	0	0
	R_GLUN_MitoCore	glutaminase		GLUN_MitoCore	N/A	3.5.1.2	Glutamine degradation - cytosolic	L-Glutamine + H2O --> L-Glutamate + NH3			M_h2o_c + M_gln_L_c --> M_nh4_c + M_glu_L_c	0	1000		0	0	N/A	0	N/A	0	N/A	0	N/A	0	N/A	0	N/A	0	N/A	0	N/A	0	N/A	0	N/A	0	N/A	0	N/A	0	N/A	0	N/A	0	N/A	0	N/A	0	N/A
	R_PGCD	phosphoglycerate dehydrogenase		PGCD	PGCD	1.1.1.95	Serine and glycine biosynthesis	3-Phospho-D-glycerate + NAD+ --> 3-Phosphonooxypyruvate + NADH + H+			M_nad_c + M_3pg_c --> M_h_c + M_nadh_c + M_3php_c	-1000	1000		0	0	0	0	0	0	0	0	0	0	0	0	0	0	0	0	0	0	0	1	0.5	0	0	0	0	0	0	0	0	0	0	0	0	0	0
	R_PSERT	phosphoserine transaminase		PSERT	PSERT	2.6.1.52	Serine and glycine biosynthesis	3-Phosphonooxypyruvate + L-Glutamate --> O-Phospho-L-serine + 2-Oxoglutarate			M_glu_L_c + M_3php_c --> M_akg_c + M_pser_L_c	-1000	1000		0	0	0	0	0	0	0	0	0	0	0	0	0	0	0	0	0	0	0	1	0.5	0	0	0	0	0	0	0	0	0	0	0	0	0	0
	R_PSP_L	phosphoserine phosphatase		PSP_L	PSP_L	3.1.3.3	Serine and glycine biosynthesis	O-Phospho-L-serine + H2O --> L-Serine + Orthophosphate			M_h2o_c + M_pser_L_c --> M_pi_c + M_ser_L_c	0	1000		0	0	0	0	0	0	0	0	0	0	0	0	0	0	0	0	0	0	0	1	0.5	0	0	0	0	0	0	0	0	0	0	0	0	0	0
	R_GHMT2r	glycine hydroxymethyltransferase		GHMT2r	GHMT2r	2.1.2.1	Serine and glycine biosynthesis	Tetrahydrofolate + L-Serine --> 5,10-Methylenetetrahydrofolate + Glycine + H2O			M_thf_c + M_ser_L_c --> M_h2o_c + M_gly_c + M_mlthf_c	-1000	1000		0.043	0	0	0	0	0	0	0	0	0	0	-0.45	-0.5	0	0	0	0	0	0	0	-0.5	0	0	0	0	0.5	0	0	0	0	0	0	0	0	0
	R_FOLR2			FOLR2	FOLR2	1.5.1.3	Folate cytosolic	Folate + NADPH + H+ --> Dihydrofolate + NADP+			M_nadph_c + M_fol_c --> M_nadp_c + M_dhf_c	0	0		0	0	0	0	0.0670571	0	0	0	0	0	0	0	0	0	0	0	0	0	0	0	0	0	0	0	0	0	0	0	0	0	0	0	0	0	0
	R_DHFR			DHFR	DHFR	1.5.1.3	Folate cytosolic	Dihydrofolate + NADPH + H+ --> Tetrahydrofolate + NADP+			M_h_c + M_nadph_c + M_dhf_c --> M_nadp_c + M_thf_c	0	0		0	0	0	0	0	0	0	0	0	0	0	0	0	0	0	0	0	0	0	0	0	0	0	0	0	0	-0.142857	0	0	0	0	0	0	0	0
	R_MTHFD	methylenetetrahydrofolate dehydrogenase (NADP+)		MTHFD	MTHFD	1.5.1.5	Folate cytosolic	5,10-Methylenetetrahydrofolate + NADP+ --> 5,10-Methenyltetrahydrofolate + NADPH			M_nadp_c + M_mlthf_c --> M_nadph_c + M_methf_c	-1000	1000		0.043	0	0	0	-0.0670571	0	0	0	0	0	0	-0.45	-0.5	0	0	0	0	0	0	0	0	0	0	0	0	0.5	0.142857	0	0	0	0	0	0	0	0
	R_MTHFC	methenyltetrahydrofolate cyclohydrolase		MTHFC	MTHFC	3.5.4.9	Folate cytosolic	5,10-Methenyltetrahydrofolate + H2O --> 10-Formyltetrahydrofolate + H+			M_h2o_c + M_methf_c --> M_10fthf_c + M_h_c	-1000	1000		0.053	0	0	0	0	0	0	0	0	0	0	0.55	0.5	0	0	0	0	0	0	0	-0.5	0	0	0	0	0.5	0	0	0	0	0	0	0	0	0
	R_FTCD	formimidoyltransferase cyclodeaminase		FTCD	FTCD	4.3.1.4	Folate cytosolic	5-Formiminotetrahydrofolate + H+ --> 5,10-Methenyltetrahydrofolate + Ammonia			2.0 M_h_c + M_5forthf_c --> M_nh4_c + M_methf_c	-1000	1000		0.01	0	0	0	0	0	0	0	0	0	0	1	1	0	0	0	0	0	0	0	0	0	0	0	0	0	0	0	0	0	0	0	0	0	0
	R_FTHFL	formate---tetrahydrofolate ligase		FTHFL	FTHFL	6.3.4.3	Folate cytosolic	Tetrahydrofolate + Formate + ATP --> ADP + Orthophosphate + 10-Formyltetrahydrofolate			M_atp_c + M_thf_c + M_for_c --> M_10fthf_c + M_adp_c + M_pi_c	0	1000		0	0	0	0	0	0	0	0	0	0	0	0	0	0	0	0	0	0	0	0	0	0	0	0	0	0	0	0	0	0	0	0	0	0	0
	R_FTHFDH	formyltetrahydrofolate dehydrogenase		FTHFDH	FTHFDH	1.5.1.6	Folate cytosolic	10-Formyltetrahydrofolate + NADP+ + H2O --> Tetrahydrofolate + CO2 + NADPH + H+			M_10fthf_c + M_h2o_c + M_nadp_c --> M_h_c + M_nadph_c + M_co2_c + M_thf_c	0	1000		0.053	0	0	0	0	0	0	0	0	0	0	0.55	0	0	0	0	0	0	0	0	0	0	0	0	0	0.5	0	0	0	0	0	0	0	0	0
	R_r0060	L-serine ammonia-lyase		r0060	r0060	4.3.1.17 or 4.3.1.19	Serine degradation	L-Serine --> Pyruvate + Ammonia			M_ser_L_c --> M_nh4_c + M_pyr_c	0	1000		0	0	N/A	0	N/A	0	N/A	0	N/A	0	N/A	0.225	N/A	0	N/A	0	N/A	0	N/A	0	N/A	0	N/A	0	N/A	0	N/A	0	N/A	0	N/A	0	N/A	0	N/A
	R_GHMT2rm	glycine hydroxymethyltransferase		GHMT2rm	GHMT2rm	2.1.2.1	Serine and glycine biosynthesis	Tetrahydrofolate + L-Serine --> 5,10-Methylenetetrahydrofolate + Glycine + H2O			M_thf_m + M_ser_L_m --> M_h2o_m + M_gly_m + M_mlthf_m	-1000	1000		-0.026	0	0	0	0	0	0	0	0	0	0	0.225	0	0	0	0	0	0	0	0	0	0	0	0	0	-0.5	0	0	0	0	0	0	0	0	0
	R_GCCam	glycine dehydrogenase (aminomethyl-transferring)		GCCam	GCCam	1.4.4.2	Glycine cleavage system (GCS)	Glycine + Lipoylprotein --> S-Aminomethyldihydrolipoylprotein + CO2			M_h_m + M_gly_m + M_lpro_m --> M_co2_m + M_alpro_m	-1000	1000		0.026	0	0	0	0	0	0	0	0	0	0	-0.225	0	0	0	0	0	0	0	0	0	0	0	0	0	0	0	0	0	0	0	0	0	0	0
	R_GCCbim	aminomethyltransferase		GCCbim	GCCbim	2.1.2.10	Glycine cleavage system (GCS)	S-Aminomethyldihydrolipoylprotein + Tetrahydrofolate --> Dihydrolipoylprotein + 5,10-Methylenetetrahydrofolate + Ammonia			M_thf_m + M_alpro_m --> M_nh4_m + M_mlthf_m + M_dhlpro_m	-1000	1000		0.026	0	0	0	0	0	0	0	0	0	0	-0.225	0	0	0	0	0	0	0	0	0	0	0	0	0	0	0	0	0	0	0	0	0	0	0
	R_GCCcm	dihydrolipoyl dehydrogenase		GCCcm	GCCcm	1.8.1.4	Glycine cleavage system (GCS)	Dihydrolipoylprotein + NAD+ --> Lipoylprotein + NADH + H+			M_nad_m + M_dhlpro_m --> M_h_m + M_nadh_m + M_lpro_m	-1000	1000		0.026	0	0	0	0	0	0	0	0	0	0	-0.225	0	0	0	0	0	0	0	0	0	0	0	0	0	0	0	0	0	0	0	0	0	0	0
	R_r0514			r0514	r0514	1.5.1.3	Folate mitochondrial	Folate + NADPH + H+ --> Dihydrofolate + NADP+			M_nadph_m + M_fol_m --> M_nadp_m + M_dhf_m	-1000	1000		0	0	0	0	0	0	0	0	0	0	0	0	0	0	0	0	0	0	0	0	0	0	0	0	0	0	0	0	0	0	0	0	0	0	0
	R_r0226			r0226	r0226	1.5.1.3	Folate mitochondrial	Dihydrofolate + NADPH + H+ --> Tetrahydrofolate + NADP+			M_h_m + M_nadph_m + M_dhf_m --> M_nadp_m + M_thf_m	-1000	1000		0	0	0	0	0	0	0	0	0	0	0	0	0	0	0	0	0	0	0	0	0	0	0	0	0	0	0	0	0	0	0	0	0	0	0
	R_MTHFDm	methylenetetrahydrofolate dehydrogenase (NADP+)		MTHFDm	MTHFDm	1.5.1.5	Folate mitochondrial	5,10-Methylenetetrahydrofolate + NADP+ --> 5,10-Methenyltetrahydrofolate + NADPH			M_nadp_m + M_mlthf_m --> M_nadph_m + M_methf_m	-1000	0		0	0	0	0	0	0	0	0	0	0	0	0	-0.333333	0	0	0	0	0	0	0	0	0	0	0	0	-0.495671	0	0	0	0	0	0	0	0	0
	R_MTHFD2m	methylenetetrahydrofolate dehydrogenase (NAD+)		MTHFD2m	MTHFD2m	1.5.1.15	Folate mitochondrial	5,10-Methylenetetrahydrofolate + NAD+ --> 5,10-Methenyltetrahydrofolate + NADH			M_nad_m + M_mlthf_m --> M_nadh_m + M_methf_m	-1000	0		0	0	0	0	0	0	0	0	0	0	0	0	-0.166667	0	0	0	0	0	0	0	0.5	0	0	0	0	-0.00432914	0	0	0	0	0	0	0	0	0
	R_MTHFCm	methenyltetrahydrofolate cyclohydrolase		MTHFCm	MTHFCm	3.5.4.9	Folate mitochondrial	5,10-Methenyltetrahydrofolate + H2O --> 10-Formyltetrahydrofolate + H+			M_h2o_m + M_methf_m --> M_10fthf_m + M_h_m	-1000	1000		0	0	0	0	0	0	0	0	0	0	0	0	-0.5	0	0	0	0	0	0	0	0.5	0	0	0	0	-0.5	0	0	0	0	0	0	0	0	0
	R_FTHFLm	formate---tetrahydrofolate ligase		FTHFLm	FTHFLm	6.3.4.3	Folate mitochondrial	Tetrahydrofolate + Formate + ATP --> ADP + Orthophosphate + 10-Formyltetrahydrofolate			M_atp_m + M_thf_m + M_for_m --> M_10fthf_m + M_adp_m + M_pi_m	-1000	1000		0	0	0	0	0	0	0	0	0	0	0	0	0	0	0	0	0	0	0	0	0	0	0	0	0	1	0	0	0	0	0	0	0	0	0
	R_FTHFDHm_MitoCore	formyltetrahydrofolate dehydrogenase		FTHFDHm_MitoCore	N/A	1.5.1.6	Folate mitochondrial	10-Formyltetrahydrofolate + NADP+ + H2O --> Tetrahydrofolate + CO2 + NADPH + H+			M_10fthf_m + M_h2o_m + M_nadp_m --> M_h_m + M_nadph_m + M_co2_m + M_thf_m	0	1000		0	0	N/A	0	N/A	0	N/A	0	N/A	0	N/A	0	N/A	0	N/A	0	N/A	0	N/A	0	N/A	0	N/A	0	N/A	0.5	N/A	0	N/A	0	N/A	0	N/A	0	N/A
	R_GLYATm	glycine C-acetyltransferase		GLYATm	GLYATm	2.3.1.29	Glycine degradation	Acetyl-CoA + Glycine --> CoA + L-2-Amino-3-oxobutanoic acid			M_accoa_m + M_gly_m --> M_coa_m + M_2aobut_m	-1000	1000		0	0	0	0	0	0	0	0	0	0	0	0	0	0	0	0	0	0	0	0	0	0	0	0	0	0	0	0	0	0	0	0	0	0	0
	R_AOBUTDsm	N/A		AOBUTDsm	AOBUTDsm	Non-enzymatic	Glycine degradation	L-2-Amino-3-oxobutanoic acid --> Aminoacetone + CO2			M_h_m + M_2aobut_m --> M_co2_m + M_aact_m	0	1000		0	0	0	0	0	0	0	0	0	0	0	0	0	0	0	0	0	0	0	0	0	0	0	0	0	0	0	0	0	0	0	0	0	0	0
	R_AACTOORm_MitoCore	monoamine oxidase		AACTOORm_MitoCore	AACTOOR	1.4.3.4	Glycine degradation	Aminoacetone + H2O + Oxygen --> Methylglyoxal + Ammonia + Hydrogen peroxide			M_h2o_m + M_o2_m + M_aact_m --> M_h2o2_m + M_nh4_m + M_mthgxl_m	0	1000		0	0	0	0	0	0	0	0	0	0	0	0	0	0	0	0	0	0	0	0	0	0	0	0	0	0	0	0	0	0	0	0	0	0	0
	R_LGTHLm_MitoCore	lactoylglutathione lyase		LGTHLm_MitoCore	LGTHL	4.4.1.5	Glycine degradation	Glutathione + Methylglyoxal -->(R)-S-Lactoylglutathione			M_mthgxl_m + M_gthrd_m --> M_lgt_S_m	-1000	1000		0	0	0	0	0	0	0	0	0	0	0	0	0	0	0	0	0	0	0	0	0	0	0	0	0	0	0	0	0	0	0	0	0	0	0
	R_GLYOXm	hydroxyacylglutathione hydrolase		GLYOXm	GLYOXm	3.1.2.6	Glycine degradation	(R)-S-Lactoylglutathione + H2O --> Glutathione + (R)-Lactate			M_h2o_m + M_lgt_S_m --> M_h_m + M_gthrd_m + M_lac_D_m	0	1000		0	0	0	0	0	0	0	0	0	0	0	0	0	0	0	0	0	0	0	0	0	0	0	0	0	0	0	0	0	0	0	0	0	0	0
	R_LDH_Dm_MitoCore	D-lactate dehydrogenase (cytochrome)		LDH_Dm_MitoCore	LDH_D	1.1.1.28	Glycine degradation	(R)-Lactate + NAD+ --> Pyruvate + NADH + H+			M_nad_m + M_lac_D_m --> M_h_m + M_nadh_m + M_pyr_m	-1000	1000		0	0	0	0	0	0	0	0	0	0	0	0	0	0	0	0	0	0	0	0	0	0	0	0	0	0	0	0	0	0	0	0	0	0	0
	R_CBPSam	carbamoyl-phosphate synthase (ammonia)		CBPSam	CBPSam	6.3.4.16	Citrulline biosynthesis	2 ATP + Ammonia + HCO3 --> 2 ADP + Orthophosphate + Carbamoyl phosphate			M_nh4_m + 2.0 M_atp_m + M_hco3_m --> 2.0 M_h_m + 2.0 M_adp_m + M_pi_m + M_cbp_m	0	1000		0	0	0	0	0	0	0	0	0	0	0	0	0	0	0	0	0	0	0	0	0	0	0	0	0	0	0	0	0	0	0	0	0	0	0
	R_OCBTm	ornithine carbamoyltransferase		OCBTm	OCBTm	2.1.3.3	Citrulline biosynthesis	Carbamoyl phosphate + L-Ornithine --> Orthophosphate + L-Citrulline			M_orn_m + M_cbp_m --> M_h_m + M_pi_m + M_citr_L_m	0	1000		0	0	0	0	0	0	0	0	0	0	0	0	0	0	0	0	0	0	0	0	0	0	0	0	0	0	0	0	0	0	0	0	0	0	0
	R_NOS1	nitric-oxide synthase (NADPH)		NOS1	NOS1	1.14.13.39	NOS Signalling	L-Arginine + Oxygen + NADPH + H+ --> N-(omega)-Hydroxyarginine + NADP+ + H2O			M_o2_c + M_h_c + M_nadph_c + M_arg_L_c --> M_h2o_c + M_nadp_c + M_nwharg_c	0	1000		0	0	0	0	0	0	0	0	0	0	0	0	0	0	0	0	0	0	0	0	0	0	0	0	0	0	0	0	0	0	0	0	0	0	0
	R_NOS2	nitric-oxide synthase (NADPH)		NOS2	NOS2	1.14.13.39	NOS Signalling	NADPH + 2 N-(omega)-Hydroxyarginine + 2 Oxygen + H+ --> NADP+ + 2 Nitric oxide + 2 L-Citrulline + 2 H2O			M_o2_c + M_nadph_c + M_nwharg_c --> M_h2o_c + M_h_c + M_nadp_c + M_citr_L_c + M_no_c	0	1000		0	0	0	0	0	0	0	0	0	0	0	0	0	0	0	0	0	0	0	0	0	0	0	0	0	0	0	0	0	0	0	0	0	0	0
	R_r0129	glutathione hydrolase		r0129	r0129	3.4.19.13	Glutathione degradation	Glutathione + H2O --> Cys-Gly + L-Glutamate			M_h2o_c + M_gthrd_c --> M_glu_L_c + M_cgly_c	0	1000		0	0	0	0	0	0	0	0	0	0	0	0	0	0	0	0	0	0	0	0	0	0	0	0	0	0	0	0	0	0	0	0	0	0	0
	R_AMPTASECG	membrane alanyl aminopeptidase		AMPTASECG	AMPTASECG	3.4.11.2	Glutathione degradation	Cys-Gly + H2O --> L-Cysteine + Glycine			M_h2o_c + M_cgly_c --> M_gly_c + M_cys_L_c	0	1000		0	0	0	0	0	0	0	0	0	0	0	0	0	0	0	0	0	0	0	0	0	0	0	0	0	0	0	0	0	0	0	0	0	0	0
	R_GLUCYS	glutamate---cysteine ligase		GLUCYS	GLUCYS	6.3.2.2	Glutathione synthesis	ATP + L-Glutamate + L-Cysteine --> ADP + Orthophosphate + gamma-L-Glutamyl-L-cysteine			M_atp_c + M_glu_L_c + M_cys_L_c --> M_h_c + M_adp_c + M_pi_c + M_glucys_c	0	1000		0	0	0	0	0	0	0	0	0	0	0	0	0	0	0	0	0	0	0	0	0	0	0	0	0	0	0	0	0	0	0	0	0	0	0
	R_GTHS	glutathione synthase		GTHS	GTHS	6.3.2.3	Glutathione synthesis	ATP + gamma-L-Glutamyl-L-cysteine + Glycine --> ADP + Orthophosphate + Glutathione			M_atp_c + M_gly_c + M_glucys_c --> M_h_c + M_adp_c + M_pi_c + M_gthrd_c	0	1000		0	0	0	0	0	0	0	0	0	0	0	0	0	0	0	0	0	0	0	0	0	0	0	0	0	0	0	0	0	0	0	0	0	0	0
	R_r0399	phenylalanine 4-monooxygenase		r0399	r0399	1.14.16.1	Phenylalanine degradation	Tetrahydrobiopterin + L-Phenylalanine + Oxygen --> Dihydrobiopterin + L-Tyrosine + H2O			M_o2_c + M_thbpt_c + M_phe_L_c --> M_h2o_c + M_dhbpt_c + M_tyr_L_c	0	1000		0	0	0	0	0	0	0	0	0	0	0	0	0	0	0	0	0	0	0	0	0	1	1	0	0	0	0	0	0	0	0	0	0	0	0
	R_DHPR	6,7-dihydropteridine reductase		DHPR	DHPR	1.5.1.34	Phenylalanine degradation	Dihydrobiopterin + NADH + H+ --> Tetrahydrobiopterin + NAD+			M_h_c + M_nadh_c + M_dhbpt_c --> M_nad_c + M_thbpt_c	-1000	1000		0	0	0	0	0	0	0	0	0	0	0	0	0	0	0	0	0	0	0	0	0	1	0	0	0	0	0	0	0	0	0	0	0	0	0
	R_TYRTA	aspartate transaminase		TYRTA	TYRTA	2.6.1.1 or 2.6.1.5	Tyrosine degradation	L-Tyrosine + 2-Oxoglutarate --> 3-(4-Hydroxyphenyl)pyruvate + L-Glutamate			M_akg_c + M_tyr_L_c --> M_34hpp_c + M_glu_L_c	-1000	1000		0	0	0	0	0	0	0	0	0	0	0	0	0	0	0	0	0	0	0	0	0	1	1	0	0	0	0	0	0	0	0	0	0	0	0
	R_TYRTB_MitoCore	L-amino-acid oxidase		TYRTB_MitoCore	N/A	1.4.3.2	Tyrosine degradation	L-Tyrosine + H2O + Oxygen --> 3-(4-Hydroxyphenyl)pyruvate + Ammonia + Hydrogen peroxide			M_tyr_L_c + M_h2o_c + M_o2_c --> M_nh4_c + M_h2o2_c + M_34hpp_c	0	1000		0	0	N/A	0	N/A	0	N/A	0	N/A	0	N/A	0	N/A	0	N/A	0	N/A	0	N/A	0	N/A	0	N/A	0	N/A	0	N/A	0	N/A	0	N/A	0	N/A	0	N/A
	R_34HPPOR	4-hydroxyphenylpyruvate dioxygenase		34HPPOR	34HPPOR	1.13.11.27	Tyrosine degradation	3-(4-Hydroxyphenyl)pyruvate + Oxygen --> Homogentisate + CO2			M_o2_c + M_34hpp_c --> M_co2_c + M_hgentis_c	0	1000		0	0	0	0	0	0	0	0	0	0	0	0	0	0	0	0	0	0	0	0	0	1	1	0	0	0	0	0	0	0	0	0	0	0	0
	R_HGNTOR	homogentisate 1,2-dioxygenase		HGNTOR	HGNTOR	1.13.11.5	Tyrosine degradation	Homogentisate + Oxygen --> 4-Maleylacetoacetate			M_o2_c + M_hgentis_c --> M_h_c + M_4mlacac_c	0	1000		0	0	0	0	0	0	0	0	0	0	0	0	0	0	0	0	0	0	0	0	0	1	1	0	0	0	0	0	0	0	0	0	0	0	0
	R_MACACI	maleylacetoacetate isomerase		MACACI	MACACI	5.2.1.2	Tyrosine degradation	4-Maleylacetoacetate --> 4-Fumarylacetoacetate			M_4mlacac_c --> M_4fumacac_c	0	1000		0	0	0	0	0	0	0	0	0	0	0	0	0	0	0	0	0	0	0	0	0	1	1	0	0	0	0	0	0	0	0	0	0	0	0
	R_FUMAC	fumarylacetoacetase		FUMAC	FUMAC	3.7.1.2	Tyrosine degradation	4-Fumarylacetoacetate + H2O --> Acetoacetate + Fumarate			M_h2o_c + M_4fumacac_c --> M_h_c + M_acac_c + M_fum_c	0	1000		0	0	0	0	0	0	0	0	0	0	0	0	0	0	0	0	0	0	0	0	0	1	1	0	0	0	0	0	0	0	0	0	0	0	0
	R_ASNS1	asparagine synthetase (glutamine-hydrolyzing)		ASNS1	ASNS1	6.3.5.4	Asparagine synthesis	ATP + L-Aspartate + L-Glutamine + H2O --> AMP + Diphosphate + L-Asparagine + L-Glutamate			M_h2o_c + M_atp_c + M_asp_L_c + M_gln_L_c --> M_h_c + M_glu_L_c + M_amp_c + M_ppi_c + M_asn_L_c	0	1000		0	0	0	0	0	0	0	0	0	0	0	0	0	0	0	0	0	0	0	0	0	0	0	0	0	0	0	0	0	0	0	0	0	0	0
	R_r0127	asparaginase		r0127	r0127	3.5.1.1	Asparagine degradation	L-Asparagine + H2O --> L-Aspartate + Ammonia			M_h2o_c + M_asn_L_c --> M_nh4_c + M_asp_L_c	0	1000		0.01	0	0	0	0	0	0	0	0	0	0	0	0	0	0	0	0	0	0	0	0	0	0	0	0	0	0	0	0	0	0	0	0	0	0
	R_HISD	histidine ammonia-lyase		HISD	HISD	4.3.1.3	Histidine degradation	L-Histidine --> Urocanate + Ammonia			M_his_L_c --> M_nh4_c + M_urcan_c	0	1000		0.01	0	0	0	0	0	0	0	0	0	0	1	1	0	0	0	0	0	0	0	0	0	0	0	0	0	0	0	0	0	0	0	0	0	0
	R_URCN	urocanate hydratase 1		URCN	URCN	4.2.1.49	Histidine degradation	Urocanate + H2O --> 4-Imidazolone-5-propanoate			M_h2o_c + M_urcan_c --> M_4izp_c	0	1000		0.01	0	0	0	0	0	0	0	0	0	0	1	1	0	0	0	0	0	0	0	0	0	0	0	0	0	0	0	0	0	0	0	0	0	0
	R_IZPN	amidohydrolase domain containing 1		IZPN	IZPN	3.5.2.7	Histidine degradation	4-Imidazolone-5-propanoate + H2O --> N-Formimino-L-glutamate			M_h2o_c + M_4izp_c --> M_h_c + M_forglu_c	0	1000		0.01	0	0	0	0	0	0	0	0	0	0	1	1	0	0	0	0	0	0	0	0	0	0	0	0	0	0	0	0	0	0	0	0	0	0
	R_GluForTx	formimidoyltransferase cyclodeaminase		GluForTx	GluForTx	2.1.2.5	Histidine degradation	5-Formiminotetrahydrofolate + L-Glutamate --> Tetrahydrofolate + N-Formimino-L-glutamate			M_h_c + M_thf_c + M_forglu_c --> M_glu_L_c + M_5forthf_c	-1000	1000		0.01	0	0	0	0	0	0	0	0	0	0	1	1	0	0	0	0	0	0	0	0	0	0	0	0	0	0	0	0	0	0	0	0	0	0
	R_APAT2rm	4-aminobutyrate---2-oxoglutarate transaminase		APAT2rm	APAT2rm	2.6.1.19	Beta-alanine degradation	beta-Alanine + 2-Oxoglutarate --> 3-Oxopropanoate + L-Glutamate			M_akg_m + M_ala_B_m --> M_glu_L_m + M_msa_m	-1000	1000		0	0	0	0	0	0	0	0	0	0	0	0	0	0	0	0	0	0	0	0	0	0	0	0	0	0	0	0	0	0	0	0	1	0	0
	R_MMSAD3m	malonate-semialdehyde dehydrogenase (acetylating)		MMSAD3m	MMSAD3m	1.2.1.18	Beta-alanine degradation	3-Oxopropanoate + CoA + NAD+ --> Acetyl-CoA + CO2 + NADH + H+			M_nad_m + M_coa_m + M_msa_m --> M_nadh_m + M_co2_m + M_accoa_m	0	1000		0	0	0	0	0	0	0	0	0	0	0	0	0	0	1	0	0	0	0	0	1	0	0	0	1	0	0	0	0	0	0	0	1	0	0
	R_MMSAD3m2_MitoCore	malonate-semialdehyde dehydrogenase (acetylating)		MMSAD3m2_MitoCore	N/A	1.2.1.18	Beta-alanine degradation	3-Oxopropanoate + CoA + NADP+ --> Acetyl-CoA + CO2 + NADPH + H+			M_nadp_m + M_coa_m + M_msa_m --> M_nadph_m + M_co2_m + M_accoa_m	0	1000		0	0	N/A	0	N/A	0	N/A	0	N/A	0	N/A	0	N/A	0	N/A	0	N/A	0	N/A	0	N/A	0	N/A	0	N/A	0	N/A	0	N/A	0	N/A	0	N/A	0	N/A
	R_ASP1DC			ASP1DC	ASP1DC	4.1.1.11	Beta-alanine synthesis	L-Aspartate --> beta-Alanine + CO2			M_h_c + M_asp_L_c --> M_co2_c + M_ala_B_c	0	0		0	0	0	0	0	0	0	0	0	0	0	0	0	0	0	0	0	0	0	0	0	0	0	0	0	0	0	0	0	0	0	0	1	0	0
	R_CKc	creatine kinase		CKc	CKc	2.7.3.2	Creatine ATP buffer	ATP + Creatine --> ADP + Phosphocreatine			M_atp_c + M_creat_c --> M_adp_c + M_pcreat_c	-1000	1000		0	0	0	0	0	0	0	0	0	0	0	0	0	0	0	0	0	0	0	0	0	0	0	0	0	0	0	0	0	0	0	0	0	0	0
	R_CK	creatine kinase		CK	CK	2.7.3.2	Creatine ATP buffer	ATP + Creatine --> ADP + Phosphocreatine			M_atp_m + M_creat_m --> M_adp_m + M_pcreat_m	-1000	1000		0	0	0	0	0	0	0	0	0	0	0	0	0	0	0	0	0	0	0	0	0	0	0	0	0	0	0	0	0	0	0	0	0	0	0
	R_ACOAHi	acetyl-CoA hydrolase		ACOAHi	ACOAHi	3.1.2.1	Acetate production	Acetyl-CoA + H2O --> CoA + Acetate			M_h2o_c + M_accoa_c --> M_h_c + M_coa_c + M_ac_c	0	1000		0	0	0	0	0	0	0	0	0	0	0	0	0	0	0	0	0	0	0	0	0	0	0	0	0	0	0	0	0	0	0	0	0	0	0
	R_ALCD2yf	alcohol dehydrogenase (NADP+)		ALCD2yf	ALCD2yf	1.1.1.2	Alcohol metabolism	Ethanol + NADP+ --> Acetaldehyde + NADPH + H+			M_nadp_c + M_etoh_c --> M_h_c + M_nadph_c + M_acald_c	0	1000		0	0	0	0	0	0	0	0	0	0	0	0	0	0	0	0	0	0	0	0	0	0	0	0	0	0	0	0	0	0	0	0	0	0	0
	R_ALCD2if	alcohol dehydrogenase		ALCD2if	ALCD2if	1.1.1.1	Alcohol metabolism	Ethanol + NAD+ --> Acetaldehyde + NADH + H+			M_nad_c + M_etoh_c --> M_h_c + M_nadh_c + M_acald_c	0	1000		0	0	0	0	0	0	0	0	0	0	0	0	0	0	0	0	0	0	0	0	0	0	0	0	0	0	0	0	0	0	0	0	0	0	0
	R_ACALDtm			ACALDtm	ACALDtm	N/A	Alcohol metabolism	Acetaldehyde diffusion into mitochondrion	Yes		M_acald_m --> M_acald_c	-1000	1000		0	0	0	0	0	0	0	0	0	0	0	0	0	0	0	0	0	0	0	0	0	0	0	0	0	0	0	0	0	0	0	0	0	0	0
	R_ALDD2xm	aldehyde dehydrogenase (NAD+)		ALDD2xm	ALDD2xm	1.2.1.3	Alcohol metabolism	Acetaldehyde + NAD+ + H2O --> Acetate + NADH + H+			M_h2o_m + M_nad_m + M_acald_m --> 2.0 M_h_m + M_nadh_m + M_ac_m	0	1000		0	0	0	0	0	0	0	0	0	0	0	0	0	0	0	0	0	0	0	0	0	0	0	0	0	0	0	0	0	0	0	0	0	0	0
	R_ALDD2x	aldehyde dehydrogenase (NAD+)		ALDD2x	ALDD2x	1.2.1.3	Alcohol metabolism	Acetaldehyde + NAD+ + H2O --> Acetate + NADH + H+			M_h2o_c + M_nad_c + M_acald_c --> 2.0 M_h_c + M_nadh_c + M_ac_c	0	1000		0	0	0	0	0	0	0	0	0	0	0	0	0	0	0	0	0	0	0	0	0	0	0	0	0	0	0	0	0	0	0	0	0	0	0
	R_ACSm	acetate---CoA ligase		ACSm	ACSm	6.2.1.1	Alcohol metabolism	ATP + Acetate + CoA --> AMP + Diphosphate + Acetyl-CoA			M_atp_m + M_coa_m + M_ac_m --> M_accoa_m + M_amp_m + M_ppi_m	0	1000		0	0	0	0	0	0	0	0	0	0	0	0	0	0	0	0	0	0	0	0	0	0	0	0	0	0	0	0	0	0	0	0	0	0	0
	R_ACS	acetate---CoA ligase		ACS	ACS	6.2.1.1	Alcohol metabolism	ATP + Acetate + CoA --> AMP + Diphosphate + Acetyl-CoA			M_atp_c + M_coa_c + M_ac_c --> M_accoa_c + M_amp_c + M_ppi_c	0	1000		0	0	0	0	0	0	0	0	0	0	0	0	0	0	0	0	0	0	0	0	0	0	0	0	0	0	0	0	0	0	0	0	0	0	0
	R_ADSL1	adenylosuccinate lyase		ADSL1	ADSL1	4.3.2.2	Purine Nucleotide Cycle	N6-(1,2-Dicarboxyethyl)-AMP --> Fumarate + AMP			M_dcamp_c --> M_amp_c + M_fum_c	0	1000		0	0	0	0	0	0	0	0	0	0	0	0	0	0	0	0	0	0	0	0	0	0	0	0	0	0	0	0	0	0	0	0	0	0	0
	R_ADSS	adenylosuccinate synthase		ADSS	ADSS	6.3.4.4	Purine Nucleotide Cycle	GTP + IMP + L-Aspartate --> GDP + Orthophosphate + N6-(1,2-Dicarboxyethyl)-AMP			M_asp_L_c + M_gtp_c + M_imp_c --> 2.0 M_h_c + M_pi_c + M_gdp_c + M_dcamp_c	0	1000		0	0	0	0	0	0	0	0	0	0	0	0	0	0	0	0	0	0	0	0	0	0	0	0	0	0	0	0	0	0	0	0	0	0	0
	R_AMPD1	adenosine monophosphate deaminase 1		AMPD1	AMPDA	3.5.4.6	Purine Nucleotide Cycle	AMP + H2O --> IMP + Ammonia			M_h2o_c + M_h_c + M_amp_c --> M_nh4_c + M_imp_c	0	1000		0	0	0	0	0	0	0	0	0	0	0	0	0	0	0	0	0	0	0	0	0	0	0	0	0	0	0	0	0	0	0	0	0	0	0
	R_ARGN	arginase 1		ARGN	ARGN	3.5.3.1	Urea Cycle	L-Arginine + H2O --> L-Ornithine + Urea			M_h2o_c + M_arg_L_c --> M_orn_c + M_urea_c	0	1000		0.0035	0	0	0	0	0	0	0	0	0	0	0	0	0	0	0	0	0	0	0	0	0	0	0	0	0	0	0	0	0.5	0	0	0	0	0
	R_ARGSL	argininosuccinate lyase		ARGSL	ARGSL	4.3.2.1	Urea Cycle	N-(L-Arginino)succinate --> Fumarate + L-Arginine			M_argsuc_c --> M_fum_c + M_arg_L_c	-1000	1000		0	0	0	0	0	0	0	0	0	0	0	0	0	0	0	0	0	0	0	0	0	0	0	0	0	0	0	0	0	0	0	0	0	0	0
	R_ARGSS	argininosuccinate synthase		ARGSS	ARGSS	6.3.4.5	Urea Cycle	ATP + L-Citrulline + L-Aspartate --> AMP + Diphosphate + N-(L-Arginino)succinate			M_atp_c + M_asp_L_c + M_citr_L_c --> M_h_c + M_amp_c + M_ppi_c + M_argsuc_c	0	1000		0	0	0	0	0	0	0	0	0	0	0	0	0	0	0	0	0	0	0	0	0	0	0	0	0	0	0	0	0	0	0	0	0	0	0
	R_ARGNm	arginase 2		ARGNm	ARGNm	3.5.3.1	Urea Cycle	L-Arginine + H2O --> L-Ornithine + Urea			M_h2o_m + M_arg_L_m --> M_orn_m + M_urea_m	0	1000		0.0035	0	0	0	0	0	0	0	0	0	0	0	0	0	0	0	0	0	0	0	0	0	0	0	0	0	0	0	0	0.5	1	0	0	0	0
	R_ALASm	5'-aminolevulinate synthase 1		ALASm	ALASm	2.3.1.37	Haem Synthesis	Succinyl-CoA + Glycine --> 5-Aminolevulinate + CoA + CO2			M_h_m + M_gly_m + M_succoa_m --> M_coa_m + M_co2_m + M_5aop_m	0	1000		0	0	0	0	0	0	0	0	0	0	0	0	0	0	0	0	0	0	0	0	0	0	0	0	0	0	0	0	0	0	0	0	0	0	0
	R_5AOPtm	aminolevulinate transporter		5AOPtm	5AOPtm	N/A	Haem Synthesis	5-Aminolevulinate transport out of mitochondrion	Yes		M_5aop_m --> M_5aop_c	-1000	1000		0	0	0	0	0	0	0	0	0	0	0	0	0	0	0	0	0	0	0	0	0	0	0	0	0	0	0	0	0	0	0	0	0	0	0
	R_PPBNGS	aminolevulinate dehydratase		PPBNGS	PPBNGS	4.2.1.24	Haem Synthesis	2 5-Aminolevulinate --> Porphobilinogen + 2 H2O			2.0 M_5aop_c --> 2.0 M_h2o_c + M_h_c + M_ppbng_c	-1000	1000		0	0	0	0	0	0	0	0	0	0	0	0	0	0	0	0	0	0	0	0	0	0	0	0	0	0	0	0	0	0	0	0	0	0	0
	R_HMBS	hydroxymethylbilane synthase		HMBS	HMBS	2.5.1.61	Haem Synthesis	4 Porphobilinogen + H2O --> Hydroxymethylbilane + 4 Ammonia			M_h2o_c + 4.0 M_ppbng_c --> 4.0 M_nh4_c + M_hmbil_c	0	1000		0	0	0	0	0	0	0	0	0	0	0	0	0	0	0	0	0	0	0	0	0	0	0	0	0	0	0	0	0	0	0	0	0	0	0
	R_UPP3S	uroporphyrinogen III synthase		UPP3S	UPP3S	4.2.1.75	Haem Synthesis	Hydroxymethylbilane --> Uroporphyrinogen III + H2O			M_hmbil_c --> M_h2o_c + M_uppg3_c	-1000	1000		0	0	0	0	0	0	0	0	0	0	0	0	0	0	0	0	0	0	0	0	0	0	0	0	0	0	0	0	0	0	0	0	0	0	0
	R_UPPDC1	uroporphyrinogen decarboxylase		UPPDC1	UPPDC1	4.1.1.37	Haem Synthesis	Uroporphyrinogen III --> Coproporphyrinogen III + 4 CO2			4.0 M_h_c + M_uppg3_c --> 4.0 M_co2_c + M_cpppg3_c	0	1000		0	0	0	0	0	0	0	0	0	0	0	0	0	0	0	0	0	0	0	0	0	0	0	0	0	0	0	0	0	0	0	0	0	0	0
	R_CPPPGO	coproporphyrinogen oxidase		CPPPGO	CPPPGO	1.3.3.3	Haem Synthesis	Coproporphyrinogen III + Oxygen --> Protoporphyrinogen IX + 2 CO2 + 2 H2O			M_o2_c + 2.0 M_h_c + M_cpppg3_c --> 2.0 M_h2o_c + 2.0 M_co2_c + M_pppg9_c	0	1000		0	0	0	0	0	0	0	0	0	0	0	0	0	0	0	0	0	0	0	0	0	0	0	0	0	0	0	0	0	0	0	0	0	0	0
	R_PPPGOmB_MitoCore	protoporphyrinogen oxidase		PPPGOmB_MitoCore	PPPGOm	1.3.3.4	Haem Synthesis	Protoporphyrinogen IX + 3 Oxygen --> Protoporphyrin + 3 Hydrogen peroxide	Yes		3.0 M_o2_m + 2.0 M_pppg9_c --> 6.0 M_h2o_m + 2.0 M_ppp9_m	0	1000		0	0	0	0	0	0	0	0	0	0	0	0	0	0	0	0	0	0	0	0	0	0	0	0	0	0	0	0	0	0	0	0	0	0	0
	R_FCLTm	ferrochelatase		FCLTm	FCLTm	4.99.1.1	Haem Synthesis	Protoporphyrin + Fe2+ --> Heme + 2 H+			M_fe2_m + M_ppp9_m --> 2.0 M_h_m + M_pheme_m	0	1000		0	0	0	0	0	0	0	0	0	0	0	0	0	0	0	0	0	0	0	0	0	0	0	0	0	0	0	0	0	0	0	0	0	0	0
	R_PHEMEtm	heme transporter		PHEMEtm	PHEMEtm	N/A	Haem Synthesis	Heme transport out of mitochondrion	Yes		M_pheme_m + 1.64 M_PMF_c + M_atp_m --> M_pheme_c + 1.64 M_PMF_m + M_pi_m + M_adp_m + M_h_m	0	1000		0	0	0	0	0	0	0	0	0	0	0	0	0	0	0	0	0	0	0	0	0	0	0	0	0	0	0	0	0	0	0	0	0	0	0
	R_HOXG	heme oxygenase 1 or 2		HOXG	HOXG	1.14.99.3	Haem Degradation	Heme + 3 NADPH + 3 Oxygen --> Globin + Biliverdin + CO + Fe2+ + 3 NADP + 3 H2O			3.0 M_o2_c + 5.0 M_h_c + 3.0 M_nadph_c + M_pheme_c --> 3.0 M_h2o_c + 3.0 M_nadp_c + M_biliverd_c + M_co_c + M_fe2_c	0	1000		0	0	0	0	0	0	0	0	0	0	0	0	0	0	0	0	0	0	0	0	0	0	0	0	0	0	0	0	0	0	0	0	0	0	0
	R_BILIRED	biliverdin reductase B		BILIRED	BILIRED	1.3.1.24	Haem Degradation	Biliverdin + NADPH + H+ --> Bilirubin + NADP+			M_h_c + M_nadph_c + M_biliverd_c --> M_nadp_c + M_bilirub_c	0	1000		0	0	0	0	0	0	0	0	0	0	0	0	0	0	0	0	0	0	0	0	0	0	0	0	0	0	0	0	0	0	0	0	0	0	0
	R_BILIRED2_MitoCore	biliverdin reductase A		BILIRED2_MitoCore	N/A	1.3.1.24	Haem Degradation	Biliverdin + NADH + H+ --> Bilirubin + NAD+			M_h_c + M_nadh_c + M_biliverd_c --> M_nad_c + M_bilirub_c	0	1000		0	0	N/A	0	N/A	0	N/A	0	N/A	0	N/A	0	N/A	0	N/A	0	N/A	0	N/A	0	N/A	0	N/A	0	N/A	0	N/A	0	N/A	0	N/A	0	N/A	0	N/A
	R_PCHOLPm_hs	choline phosphatase		PCHOLPm_hs	PCHOLPm_hs	3.1.4.4	Cardiolipin synthesis	Phosphatidylcholine + H2O --> Phosphatidate + Choline			M_h2o_m + M_pchol_hs_m --> M_h_m + M_chol_m + M_pa_hs_m	0	1000		0	0	0	0	0	0	0	0	0	0	0	0	0	0	0	0	0	0	0	0	0	0	0	0	0	0	0	0	0	0	0	0	0	0	0
	R_GLYK			GLYK	GLYK	2.7.1.30	Cardiolipin synthesis	ATP + Glycerol --> ADP + sn-Glycerol 3-phosphate			M_atp_c + M_glyc_c --> M_h_c + M_adp_c + M_glyc3p_c	0	1000		0.01	0	0	0	0	0	0	0	0	0	0	0	0	0	0	0	0	0	0	0	0	0	0	0	0	0	0	0	0	0	0	0	0	0	0
	R_GLYC3Ptm			GLYC3Ptm	GLYC3Ptm	N/A	Cardiolipin synthesis	Glycerol 3-phosphate transport - diffusion	Yes		M_glyc3p_c + 1.64 M_PMF_m --> M_glyc3p_m + 1.64 M_PMF_c	0	1000		0	0	N/A	0	N/A	0	N/A	0	N/A	0	N/A	0	N/A	0	N/A	0	N/A	0	N/A	0	N/A	0	N/A	0	N/A	0	N/A	0	N/A	0	N/A	0	N/A	0	N/A
	R_GPAMm_hsB_MitoCore	glycerol-3-phosphate 1-O-acyltransferase		GPAMm_hsB_MitoCore	GPAMm_hs	2.3.1.15	Cardiolipin synthesis	sn-Glycerol 3-phosphate + Acyl-CoA --> 1-Acyl-sn-glycerol 3-phosphate + CoA			M_pmtcoa_m + M_glyc3p_m --> M_coa_m + M_alpa_hs_m	0	1000		0	0	0	0	0	0	0	0	0	0	0	0	0	0	0	0	0	0	0	0	0	0	0	0	0	0	0	0	0	0	0	0	0	0	0
	R_AGPAT1B_MitoCore	1-acylglycerol-3-phosphate O-acyltransferase		AGPAT1B_MitoCore	N/A	2.3.1.51	Cardiolipin synthesis	1-Acyl-sn-glycerol 3-phosphate + Acyl-CoA --> Phosphatidate + CoA			M_pmtcoa_m + M_alpa_hs_m --> M_coa_m + M_pa_hs_m	0	1000		0	0	N/A	0	N/A	0	N/A	0	N/A	0	N/A	0	N/A	0	N/A	0	N/A	0	N/A	0	N/A	0	N/A	0	N/A	0	N/A	0	N/A	0	N/A	0	N/A	0	N/A
	R_CDSm	phosphatidate cytidylyltransferase		CDSm	CDSm	2.7.7.41	Cardiolipin synthesis	CTP + Phosphatidate --> Diphosphate + CDP-diacylglycerol			M_h_m + M_pa_hs_m + M_ctp_m --> M_ppi_m + M_cdpdag_hs_m	-1000	1000		0	0	0	0	0	0	0	0	0	0	0	0	0	0	0	0	0	0	0	0	0	0	0	0	0	0	0	0	0	0	0	0	0	0	0
	R_PGPPTm	CDP-diacylglycerol---glycerol-3-phosphate 3-phosphatidyltransferase		PGPPTm	N/A	2.7.8.5	Cardiolipin synthesis	CDP-diacylglycerol + sn-Glycerol 3-phosphate --> CMP + Phosphatidylglycerophosphate			M_cdpdag_hs_m + M_glyc3p_m --> M_h_m + M_cmp_m + M_pgp_hs_m	0	1000		0	0	N/A	0	N/A	0	N/A	0	N/A	0	N/A	0	N/A	0	N/A	0	N/A	0	N/A	0	N/A	0	N/A	0	N/A	0	N/A	0	N/A	0	N/A	0	N/A	0	N/A
	R_PGPP_hsm_MitoCore	phosphatidylglycerophosphatase		PGPP_hsm_MitoCore	N/A	3.1.3.27	Cardiolipin synthesis	Phosphatidylglycerophosphate + H2O --> Phosphatidylglycerol + Orthophosphate			M_h2o_m + M_pgp_hs_m --> M_pi_m + M_pglyc_hs_m	0	1000		0	0	N/A	0	N/A	0	N/A	0	N/A	0	N/A	0	N/A	0	N/A	0	N/A	0	N/A	0	N/A	0	N/A	0	N/A	0	N/A	0	N/A	0	N/A	0	N/A	0	N/A
	R_CLS_hsm_MitoCore	cardiolipin synthase		CLS_hsm_MitoCore	N/A	2.7.8.41	Cardiolipin synthesis	Phosphatidylglycerol + CDP-diacylglycerol --> Cardiolipin + CMP			M_cdpdag_hs_m + M_pglyc_hs_m --> M_h_m + M_cmp_m + M_clpn_hs_m	0	1000		0	0	N/A	0	N/A	0	N/A	0	N/A	0	N/A	0	N/A	0	N/A	0	N/A	0	N/A	0	N/A	0	N/A	0	N/A	0	N/A	0	N/A	0	N/A	0	N/A	0	N/A
	R_CLPN_MitoCore	cardiolipin synthase		CLPN_MitoCore	N/A	2.7.8.-	Cardiolipin synthesis	2 Phosphatidylglycerol --> Cardiolipin + Glycerol			2.0 M_pglyc_hs_m --> M_clpn_hs_m + M_glyc_m	-1000	1000		0	0	N/A	0	N/A	0	N/A	0	N/A	0	N/A	0	N/A	0	N/A	0	N/A	0	N/A	0	N/A	0	N/A	0	N/A	0	N/A	0	N/A	0	N/A	0	N/A	0	N/A
	R_CYTK1m	UMP/CMP kinase		CYTK1m	CYTK1m	2.7.4.14	Cardiolipin synthesis	ATP + CMP --> ADP + CDP			M_atp_m + M_cmp_m --> M_adp_m + M_cdp_m	-1000	1000		0	0	0	0	0	0	0	0	0	0	0	0	0	0	0	0	0	0	0	0	0	0	0	0	0	0	0	0	0	0	0	0	0	0	0
	R_NDPK3m	nucleoside-diphosphate kinase		NDPK3m	NDPK3m	2.7.4.6	Cardiolipin synthesis	ATP + CDP --> ADP + CTP			M_atp_m + M_cdp_m --> M_adp_m + M_ctp_m	-1000	1000		0	0	0	0	0	0	0	0	0	0	0	0	0	0	0	0	0	0	0	0	0	0	0	0	0	0	0	0	0	0	0	0	0	0	0
	R_SPODMm	superoxide dismutase		SPODMm	SPODMm	1.15.1.1	ROS defense	2 O2.- + 2 H+ --> H2O2 + Oxygen			2.0 M_h_m + 2.0 M_o2s_m --> M_o2_m + M_h2o2_m	0	1000		0.0294	0.00999001	0	0.030969	0	0.004995	0	0.00699301	0	0.00599401	0	0.00776723	0	0.010989	0	0.010989	0	0.010989	0	0.00699301	0	0.010989	0	0.00599401	0	0.012987	0	0.00899101	0	0.00899101	0	0.004995	0	0.004995	0
	R_GTHP	glutathione peroxidase		GTHP	GTHP	1.11.1.9	ROS defense	H2O2 + 2 Glutathione --> Glutathione disulfide + 2 H2O			M_h2o2_c + 2.0 M_gthrd_c --> 2.0 M_h2o_c + M_gthox_c	0	1000		0	0	0	0	0	0	0	0	0	0	0	0	0	0	0	0	0	0	0	0	0	0	0	0	0	0	0	0	0	0	0	0	0	0	0
	R_GTHPm	glutathione peroxidase		GTHPm	GTHPm	1.11.1.9	ROS defense	H2O2 + 2 Glutathione --> Glutathione disulfide + 2 H2O			M_h2o2_m + 2.0 M_gthrd_m --> 2.0 M_h2o_m + M_gthox_m	0	1000		0.0294	0.00999001	0	0.030969	0	0.004995	0	0.00699301	0	0.00599401	0	0.00776723	0	0.010989	0	0.010989	0	0.010989	0	0.00699301	0	0.010989	0	0.00599401	0	0.012987	0	0.00899101	0	0.00899101	0	0.004995	0	0.004995	0
	R_GTHO	glutathione-disulfide reductase		GTHO	GTHO	1.8.1.7	ROS defense	Glutathione disulfide + NADPH + H+ --> 2 Glutathione + NADP+			M_h_c + M_nadph_c + M_gthox_c --> M_nadp_c + 2.0 M_gthrd_c	0	1000		0	0	0	0	0.0670571	0	0	0	0	0	0	0	0	0	0	0	0	0	0	0	0	0	0	0	0	0	0	0	0	0	0	0	0	0	0
	R_GTHOm	glutathione-disulfide reductase		GTHOm	GTHOm	1.8.1.7	ROS defense	Glutathione disulfide + NADPH + H+ --> 2 Glutathione + NADP+			M_h_m + M_nadph_m + M_gthox_m --> M_nadp_m + 2.0 M_gthrd_m	0	1000		0.0294	0.00999001	0	0.030969	0	0.004995	0	0.00699301	0	0.00599401	0	0.00776723	0	0.010989	0	0.010989	0	0.010989	0	0.00699301	0	0.010989	0	0.00599401	0	0.012987	0	0.00899101	0	0.00899101	0	0.004995	0	0.004995	0
	R_CITtamB	Citrate carrier - citrate for malate		CITtamB	CITtam		Mitochondrial transporters - characterised	Citrate Carrier (CIC) - Citrate for Malate	Yes		M_cit_c + M_mal_L_m + M_h_m + M_PMF_m --> M_cit_m + M_mal_L_c + M_h_c + M_PMF_c	-1000	0		0	0	0	0	0	0	0	0	0	0	0	0	0	0	0	0	0	0	0	0	0	0	-0.333333	0	0	0	0	0	0	0	0	0	0	0	0
	R_r0913	Citrate carrier - malate for isocitrate		r0913	r0913		Mitochondrial transporters - characterised	Citrate Carrier (CIC) - Isocitrate for Malate	Yes		M_icit_m + M_mal_L_c + M_h_c + M_PMF_c --> M_icit_c + M_mal_L_m + M_h_m + M_PMF_m	0	1000		0	0	0	0	0	0	0	0	0	0	0	0	0	0	0	0	0	0	0	0	0	0	0.333333	0	0	0	0	0	0	0	0	0	0	0	0
	R_CITtbm	Citrate carrier - citrate for PEP		CITtbm	CITtbm		Mitochondrial transporters - characterised	Citrate Carrier (CIC) - Citrate for PEP	Yes		M_pep_c + M_cit_m + M_h_m + M_PMF_m --> M_pep_m + M_cit_c + M_h_c + M_PMF_c	-1000	0		-0.096	0	0	0	0	0	0	0	0	0	0	-0.1	0	0	0	0	0	0	0	0	0	0	0	0	0	0	0	0	0	0	0	0	0	0	0
	R_r0917	Citrate carrier - isocitrate for citrate		r0917	r0917		Mitochondrial transporters - characterised	Citrate Carrier (CIC) - Citrate for Isocitrate	Yes		M_cit_c + M_icit_m + M_h_c + M_PMF_c --> M_cit_m + M_icit_c + M_h_m + M_PMF_m	0	1000		0	0	0	0	0	0	0	0	0	0	0	0	0	0	0	0	0	0	0	0	0	0	0	0	0	0	0	0	0	0	0	0	0	0	0
	R_r0917b_MitoCore	Citrate carrier - isocitrate for citrate		r0917b_MitoCore	r0917		Mitochondrial transporters - characterised	Citrate Carrier (CIC) - Citrate for Isocitrate	Yes		M_cit_c + M_icit_m + M_h_m + M_PMF_m --> M_cit_m + M_icit_c + M_h_c + M_PMF_c	-1000	0		0	0	0	0	0	0	0	0	0	0	0	0	0	0	0	0	0	0	0	0	0	0	0	0	0	0	0	0	0	0	0	0	0	0	0
	R_PIt2mB_MitoCore	Phosphate carrier - Phosphate and H+ together		PIt2mB_MitoCore	PIt2m		Mitochondrial transporters - characterised	Phosphate carrier (PIC) - Symport phosphate and H+ together	Yes		M_h_c + 0.18 M_PMF_c + M_pi_c --> M_h_m + 0.18 M_PMF_m + M_pi_m	-1000	1000		99.9167	31.0379	30	113.779	106.75	15.5189	15	23.0757	20.25	20.2054	18	26.2116	24.5	37.8379	35.5	37.1082	33.5	36.2163	32	21.2649	27.5	35.2173	33	20.1081	19	43.0876	39.5	30.0919	29	29.2	27.5	15.0119	15	16.0595	16.5
	R_ATPtmB_MitoCore	ADP/ATP carrier - ADP for ATP		ATPtmB_MitoCore	ATPtm		Mitochondrial transporters - characterised	ADP/ATP carrier - antiport ATP for ADP	Yes		M_atp_m + M_adp_c + 0.82 M_PMF_c --> M_atp_c + M_adp_m + 0.82 M_PMF_m	-1000	1000		99.9257	31.0379	30	113.779	108.25	15.5189	15	23.0757	21.75	20.2054	19.5	26.2106	25	37.8379	35.5	37.1082	35	36.2163	33.5	22.2649	29.75	36.2163	34.5	20.1081	19	43.0866	41	30.0919	29	29.2	27.5	16.0109	15	16.0595	17.5
	R_HtmB_MitoCore	UCP carrier - H+		HtmB_MitoCore	Htm		Mitochondrial transporters - characterised	UCP uncoupling protein - Proton Cyto to Proton Mito	Yes		M_h_c + M_PMF_c --> M_h_m + M_PMF_m	0	1000		0	0	0	0	0	0	0	0	0	0	0	0	0	0	0	0	0	0	0	0	0	0	0	0	0	0	0	0	0	0	0	0	0	0	0
	R_MALtm	Dicarboxylate carrier - malate for phosphate		MALtm	MALtm		Mitochondrial transporters - characterised	Dicarboxylate carrier (DIC) - antiport malate for phosphate	Yes		M_pi_m + M_mal_L_c --> M_pi_c + M_mal_L_m	-1000	1000		-0.1047	0	0	0	0	0	0	0	0	0	0	-0.099	-0.5	0	0	0	0	0	0	-1	-0.5	-0.999	0	0	0	0.001	0	0	0	0	0	-0.999	0	0	-0.5
	R_MALSO3tm	Dicarboxylate carrier - malate for sulfite		MALSO3tm	MALSO3tm		Mitochondrial transporters - characterised	Dicarboxylate carrier (DIC) - antiport malate for sulfite	Yes		M_so3_m + M_mal_L_c --> M_so3_c + M_mal_L_m	-1000	1000		-0.0007	0	0	0	0	0	0	0	0	0	0	0	0	0	0	0	0	0	0	0	0	0	0	0	0	0	0	0	0	0	0	0	0	-0.4995	0
	R_MALTSULtm	Dicarboxylate carrier - malate for thiosulfate		MALTSULtm	MALTSULtm		Mitochondrial transporters - characterised	Dicarboxylate carrier (DIC) - antiport malate for thiosulfate	Yes		M_mal_L_c + M_tsul_m --> M_mal_L_m + M_tsul_c	-1000	1000		0.0003	0	0	0	0	0	0	0	0	0	0	0	0	0	0	0	0	0	0	0	0	0	0	0	0	0	0	0	0	0	0	0	0	0.4995	0
	R_MALSO4tm	Dicarboxylate carrier - malate for sulfate		MALSO4tm	MALSO4tm		Mitochondrial transporters - characterised	Dicarboxylate carrier (DIC) - antiport malate for sulfate	Yes		M_mal_L_c + M_so4_m --> M_mal_L_m + M_so4_c	-1000	1000		0	0	0	0	0	0	0	0	0	0	0	0	0	0	0	0	0	0	0	0	0	0	0	0	0	0	0	0	0	0	0	0	0	0	0
	R_SUCCt2m	Dicarboxylate carrier - succinate for phosphate		SUCCt2m	SUCCt2m		Mitochondrial transporters - characterised	Dicarboxylate carrier (DIC) - antiport succinate for phosphate	Yes		M_pi_m + M_succ_c --> M_pi_c + M_succ_m	-1000	1000		-0.0003	0	0	0	0	0	0	0	0	0	0	0	0	0	0	0	0	0	0	0	-0.5	0	0	0	0	0	0	0	0	0	0	0	0	0	-0.5
	R_r0830	Dicarboxylate carrier - succinate for sulfite		r0830	r0830		Mitochondrial transporters - characterised	Dicarboxylate carrier (DIC) - antiport succinate for sulfite	Yes		M_so3_m + M_succ_c --> M_so3_c + M_succ_m	-1000	1000		-0.0003	0	0	0	0	0	0	0	0	0	0	0	0	0	0	0	0	0	0	0	0	0	0	0	0	0	0	0	0	0	0	0	0	-0.4995	0
	R_r0830B_MitoCore	Dicarboxylate carrier - succinate for thiosulfate		r0830B_MitoCore	N/A		Mitochondrial transporters - characterised	Dicarboxylate carrier (DIC) - antiport succinate for thiosulfate	Yes		M_succ_c + M_tsul_m --> M_succ_m + M_tsul_c	-1000	1000		0.0007	0	N/A	0	N/A	0	N/A	0	N/A	0	N/A	0	N/A	0	N/A	0	N/A	0	N/A	0	N/A	0	N/A	0	N/A	0	N/A	0	N/A	0	N/A	0	N/A	0.4995	N/A
	R_r0829	Dicarboxylate carrier - succinate for sulfate		r0829	r0829		Mitochondrial transporters - characterised	Dicarboxylate carrier (DIC) - antiport succinate for sulfate	Yes		M_so4_m + M_succ_c --> M_so4_c + M_succ_m	-1000	1000		0	0	0	0	0	0	0	0	0	0	0	0	0	0	0	0	0	0	0	0	0	0	0	0	0	0	0	0	0	0	0	0	0	0	0
	R_SUCCt3m_MitoCore			SUCCt3m_MitoCore	N/A		Mitochondrial transporters - characterised	Dicarboxylate carrier (DIC) - antiport succinate for malate	Yes		M_succ_c + M_mal_L_m --> M_succ_m + M_mal_L_c	-1000	1000		0	0	N/A	0	N/A	0	N/A	0	N/A	0	N/A	0	N/A	0	N/A	0	N/A	0	N/A	0	N/A	0	N/A	0	N/A	0	N/A	0	N/A	0	N/A	0	N/A	0	N/A
	R_COAtmB_MitoCore	Graves' Disease carrier (GDC) - CoA transport		COAtmB_MitoCore	COAtm		Mitochondrial transporters - characterised	CoA carrier (CoAPC) - antiport CoA for AMP	Yes		M_coa_c + M_amp_m + 1.64 M_PMF_m --> M_coa_m + M_amp_c + 1.64 M_PMF_c	0	0		0	0	0	0	0	0	0	0	0	0	0	0	0	0	0	0	1	0	1	0	0	0	0	0	0	0	0	0	0	0	0	0	0	0	0
	R_COAtmC_MitoCore	Graves' Disease carrier (GDC) - CoA transport		COAtmC_MitoCore	COAtm		Mitochondrial transporters - characterised	CoA carrier (CoAPC) - antiport CoA for ADP	Yes		M_coa_c + M_adp_m + 0.82 M_PMF_m --> M_coa_m + M_adp_c + 0.82 M_PMF_c	0	0		0	0	0	0	0	0	0	0	0	0	0	0	0	0	0	0	1	0	1	0	0	0	0	0	0	0	0	0	0	0	0	0	0	0	0
	R_GLUt2mB_MitoCore	Glutamate carrier (GDC) - Glutamate transport		GLUt2mB_MitoCore	GLUt2m		Mitochondrial transporters - characterised	Glutamate Carrier (GC2) - Symport L-glutamate with proton together	Yes		M_h_c + 0.18 M_PMF_c + M_glu_L_c --> M_h_m + 0.18 M_PMF_m + M_glu_L_m	0	1000		0.183	0	0	0	0	0	0	0	0	0	0	0.999	1	0	0	0	0	0	0	0	1	0.999	1	0	0	0.999	1	0	0	0	0	0.999	0	0	1
	R_ORNt4mB_MitoCore	Ornithine carrier (ORC1) - ornithine for citrulline		ORNt4mB_MitoCore	ORNt4m		Mitochondrial transporters - characterised	Ornithine carrier (ORC1) - antiport ornithine for citrulline	Yes		M_orn_c + M_citr_L_m + 0.82 M_PMF_c + --> M_orn_m + M_citr_L_c + 0.82 M_PMF_m	-1000	1000		0	0	0	0	0	0	0	0	0	0	0	0	0	0	0	0	0	0	0	0	0	0	0	0	0	0	0	0	0	0	0	0	0	0	0
	R_r2398B_MitoCore	Ornithine carrier (ORC1) - lysine for citrulline		r2398B_MitoCore	r2398		Mitochondrial transporters - characterised	Ornithine carrier (ORC1) - antiport lysine for citrulline	Yes		M_lys_L_c + M_citr_L_m + 0.82 M_PMF_c --> M_lys_L_m + M_citr_L_c + 0.82 M_PMF_m	-1000	1000		0	0	0	0	0	0	0	0	0	0	0	0	0	0	0	0	0	0	0	0	0	0	0	0	0	0	0	0	0	0	0	0	0	0	0
	R_r2402B_MitoCore	Ornithine carrier (ORC1) - arginine for citrulline		r2402B_MitoCore	r2402		Mitochondrial transporters - characterised	Ornithine carrier (ORC1) - arginine for citrulline	Yes		M_arg_L_c + M_citr_L_m + 0.82 M_PMF_c --> M_arg_L_m + M_citr_L_c + 0.82 M_PMF_m	-1000	1000		0	0	0	0	0	0	0	0	0	0	0	0	0	0	0	0	0	0	0	0	0	0	0	0	0	0	0	0	0	0	0	0	0	0	0
	R_LYStmB_MitoCore	Ornithine carrier (ORC1) - lysine		LYStmB_MitoCore	LYStm		Mitochondrial transporters - characterised	Basic amino acid carrier (hBAC) - lysine	Yes		M_lys_L_c + 0.82 M_PMF_c --> M_lys_L_m + 0.82 M_PMF_m	-1000	1000		0.03	0	0	0	0	0	0	0	0	0	0	0	0	0	0	0	0	1	1	0	0	0	0	0	0	0	0	0	0	0	0	0	0	0	0
	R_ORNt3mB_MitoCore	Ornithine carrier (ORC1) - ornithine		ORNt3mB_MitoCore	ORNt3m		Mitochondrial transporters - characterised	Basic amino acid carrier (hBAC) - ornithine	Yes		M_orn_m + 0.82 M_PMF_m --> M_orn_c + 0.82 M_PMF_c	-1000	1000		-0.0035	0	0	0	0	0	0	0	0	0	0	0	0	0	0	0	0	0	0	0	0	0	0	0	0	0	0	0	0	-0.5	0	0	0	0	0
	R_ARGtmB_MitoCore	Ornithine carrier (ORC1) - arginine		ARGtmB_MitoCore	ARGtm		Mitochondrial transporters - characterised	Basic amino acid carrier (hBAC) - arginine	Yes		M_arg_L_c + 0.82 M_PMF_c --> M_arg_L_m + 0.82 M_PMF_m	-1000	1000		0.0035	0	0	0	0	0	0	0	0	0	0	0	0	0	0	0	0	0	0	0	0	0	0	0	0	0	0	0	0	0.5	1	0	0	0	0
	R_r1427	Amino acid transporter - L-Histidine		r1427	r1427		Mitochondrial transporters - characterised	Basic amino acid carrier (hBAC) - L-histidine	Yes		M_his_L_c --> M_his_L_m	-1000	1000		0	0	0	0	0	0	0	0	0	0	0	0	0	0	0	0	0	0	0	0	0	0	0	0	0	0	0	0	0	0	0	0	0	0	0
	R_PYRt2m	Pyruvate Carrier		PYRt2m	PYRt2m		Mitochondrial transporters - characterised	Pyruvate Carrier - pyruvate transport via proton symport	Yes		M_h_c + 0.18 M_PMF_c + M_pyr_c --> M_h_m + M_pyr_m + 0.18 M_PMF_m	0	1000		2.49	2	0	0	0	1	0	0	0	0	0	0.324	0.5	0	0	0	0	0	0	1	0	0.999	0	0	0	0.999	0	0	0	0	0	0.999	0	0	0
	R_ACACt2mB_MitoCore	Acetoacetate mitochondrial transport via H+ symport		ACACt2mB_MitoCore	ACACt2m		Mitochondrial transporters - characterised	Pyruvate Carrier - Acetoacetate transport via proton symport	Yes		M_h_c + M_acac_c + 0.18 M_PMF_m --> M_h_m + M_acac_m + 0.18 M_PMF_c	-1000	1000		0.114	0	0	0	0	0	0	0	0	1	0	0	0	0	0	0	0	0	0	0	0	1	0	0	0	0	0	0	0	0	0	0	0	0	0
	R_FE2tm	MitoFerrin carrier		FE2tm	FE2tm		Mitochondrial transporters - characterised	MitoFerrin carrier	Yes		1.64 M_PMF_c + M_fe2_c --> 1.64 M_PMF_m + M_fe2_m	-1000	1000		0	0	0	0	0	0	0	0	0	0	0	0	0	0	0	0	0	0	0	0	0	0	0	0	0	0	0	0	0	0	0	0	0	0	0
	R_ASNtm	Amino acid transporter - L-Asparagine		ASNtm	ASNtm		Mitochondrial transporters - uncharacterised	Unknown amino acid carrier - L-Asparagine	Yes		M_asn_L_c --> M_asn_L_m	-1000	1000		0	0	0	0	0	0	0	0	0	0	0	0	0	0	0	0	0	0	0	0	0	0	0	0	0	0	0	0	0	0	0	0	0	0	0
	R_r1437	Amino acid transporter - L-Cysteine		r1437	r1437		Mitochondrial transporters - uncharacterised	Unknown amino acid carrier - L-Cysteine	Yes		M_cys_L_c --> M_cys_L_m	-1000	1000		0.001	0	0	0	0	0	0	0	0	0	0	0	0	0	0	0	0	0	0	0	0	0	0	0	0	0	0	0	0	0	0	0	0	0.999	0
	R_GLNtm	Amino acid transporter - L-Glutamine		GLNtm	GLNtm		Mitochondrial transporters - uncharacterised	Unknown amino acid carrier - L-Glutamine	Yes		M_gln_L_c --> M_gln_L_m	-1000	1000		0	0	0	0	0	0	0	0	0	0	0	0	0	0	0	0	0	0	0	0	0	0	0	0	0	0	0	0	0	0	0	0	0	0	0
	R_PROtm	Amino acid transporter - L-Proline		PROtm	PROtm		Mitochondrial transporters - uncharacterised	Unknown amino acid carrier - L-Proline	Yes		M_pro_L_c --> M_pro_L_m	-1000	1000		0.004	0	0	0	0	0	0	0	0	0	0	0	0	0	0	0	0	0	0	0	0	0	0	0	0	0	0	0	0	0	0	0	0	0	0
	R_r1078	Amino acid transporter - L-Tyrosine		r1078	r1078		Mitochondrial transporters - uncharacterised	Unknown amino acid carrier - L-Tyrosine	Yes		M_tyr_L_c --> M_tyr_L_m	-1000	1000		0	0	0	0	0	0	0	0	0	0	0	0	0	0	0	0	0	0	0	0	0	0	0	0	0	0	0	0	0	0	0	0	0	0	0
	R_r1436	Amino acid transporter - L-Methionine		r1436	r1436		Mitochondrial transporters - uncharacterised	Unknown amino acid carrier - L-Methionine	Yes		M_met_L_c --> M_met_L_m	-1000	1000		0	0	0	0	0	0	0	0	0	0	0	0	0	0	0	0	0	0	0	0	0	0	0	0	0	0	0	0	0	0	0	0	0	0	0
	R_r1455	Amino acid transporter - L-Phenylalanine		r1455	r1455		Mitochondrial transporters - uncharacterised	Unknown amino acid carrier - L-Phenylalanine	Yes		M_phe_L_c --> M_phe_L_m	-1000	1000		0	0	0	0	0	0	0	0	0	0	0	0	0	0	0	0	0	0	0	0	0	0	0	0	0	0	0	0	0	0	0	0	0	0	0
	R_TRPtm_MitoCore	Amino acid transporter - L-Tryptophan		TRPtm_MitoCore	N/A		Mitochondrial transporters - uncharacterised	Unknown amino acid carrier - L-Tryptophan	Yes		M_trp_L_c --> M_trp_L_m	-1000	1000		0	0	N/A	0	N/A	0	N/A	0	N/A	0	N/A	0	N/A	0	N/A	0	N/A	0	N/A	0	N/A	0	N/A	0	N/A	0	N/A	0	N/A	0	N/A	0	N/A	0	N/A
	R_GLYtm	Amino acid transporter - Glycine		GLYtm	GLYtm		Mitochondrial transporters - uncharacterised	Unknown amino acid carrier - Glycine	Yes		M_gly_c --> M_gly_m	-1000	1000		0.052	0	0	0	0	0	0	0	0	0	0	-0.45	-0.5	0	0	0	0	0	0	0	-1.5	0	0	0	0	0.5	0	0	0	0	0	0	0	0	0
	R_ILEt5m	Amino acid transporter - L-Isoleucine		ILEt5m	ILEt5m		Mitochondrial transporters - uncharacterised	Unknown amino acid carrier - L-Isoleucine	Yes		M_ile_L_c --> M_ile_L_m	-1000	1000		0.004	0	0	0	0	0	0	0	0	0	0	0	0	1	1	0	0	0	0	0	0	0	0	0	0	0	0	0	0	0	0	0	0	0	0
	R_LEUt5m	Amino acid transporter - L-Leucine		LEUt5m	LEUt5m		Mitochondrial transporters - uncharacterised	Unknown amino acid carrier - L-Leucine	Yes		M_leu_L_c --> M_leu_L_m	-1000	1000		0.016	0	0	0	0	0	0	0	0	0	0	0	0	0	0	1	1	0	0	0	0	0	0	0	0	0	0	0	0	0	0	0	0	0	0
	R_VALt5m	Amino acid transporter - L-Valine		VALt5m	VALt5m		Mitochondrial transporters - uncharacterised	Unknown amino acid carrier - L-Valine	Yes		M_val_L_c --> M_val_L_m	-1000	1000		0.011	0	0	0	0	0	0	0	0	0	0	0	0	0	0	0	0	0	0	0	0	0	0	0	0	0	0	1	1	0	0	0	0	0	0
	R_r1434	Amino acid transporter - L-Alanine		r1434	r1434		Mitochondrial transporters - uncharacterised	Unknown amino acid carrier - L-Alanine	Yes		M_ala_L_c --> M_ala_L_m	-1000	0.001		0.001	0	0	0	0	0	0	0	0	0	0	0.001	0.5	0	0	0	0	0	0	0	0.5	0.001	0	0	0	0.001	0	0	0	0	0	0.001	0	0.001	1
	R_r1435	Amino acid transporter - L-Serine		r1435	r1435		Mitochondrial transporters - uncharacterised	Unknown amino acid carrier - L-Serine	Yes		M_ser_L_c --> M_ser_L_m	-1000	1000		-0.026	0	N/A	0	N/A	0	N/A	0	N/A	0	N/A	0.225	N/A	0	N/A	0	N/A	0	N/A	0	N/A	0	N/A	0	N/A	-0.5	N/A	0	N/A	0	N/A	0	N/A	0	N/A
	R_r1440	Amino acid transporter - L-Threonine		r1440	r1440		Mitochondrial transporters - uncharacterised	Unknown amino acid carrier - L-Threonine	Yes		M_thr_L_c --> M_thr_L_m	-1000	1000		0	0	0	0	0	0	0	0	0	0	0	0	0	0	0	0	0	0	0	0	0	0	0	0	0	0	0	0	0	0	0	0	0	0	0
	R_BALAtmr	Beta-alanine reversible mitochondrial transport		BALAtmr	BALAtmr		Mitochondrial transporters - uncharacterised	Beta-alanine reversible mitochondrial transport (diffusion)	Yes		M_ala_B_c --> M_ala_B_m	-1000	1000		0	0	0	0	0	0	0	0	0	0	0	0	0	0	0	0	0	0	0	0	0	0	0	0	0	0	0	0	0	0	0	0	1	0	0
	R_UREAtm	Urea transport		UREAtm	UREAtm		Mitochondrial transporters - uncharacterised	Urea transport	Yes		M_urea_c --> M_urea_m	-1000	1000		-0.0035	0	0	0	0	0	0	0	0	0	0	0	0	0	0	0	0	0	0	0	0	0	0	0	0	0	0	0	0	-0.5	-1	0	0	0	0
	R_FUMtmB_MitoCore	Fumarate transport		FUMtmB_MitoCore	FUMtm		Mitochondrial transporters - uncharacterised	Fumarate transport	Yes		M_fum_c + 1.64 M_PMF_m --> M_fum_m + 1.64 M_PMF_c	-1000	0		0	0	0	0	0	0	0	0	0	0	0	0	0	0	0	0	0	0	0	0	0	0	0	0	0	0	0	0	0	0	0	0	0	0	0
	R_BHBtmB_MitoCore	(R)-3-Hydroxybutanoate mitochondrial transport via H+ symport		BHBtmB_MitoCore	BHBtm		Mitochondrial transporters - uncharacterised	(R)-3-Hydroxybutanoate mitochondrial transport	Yes		M_bhb_c + 0.82 M_PMF_m --> M_bhb_m + 0.82 M_PMF_c	-1000	1000		0.048	0	0	0	0	0	0	1	1	0	0	0	0	0	0	0	0	0	0	0	0	0	0	0	0	0	0	0	0	0	0	0	0	0	0
	R_PPAtmB_MitoCore	Propionate transport reverse		PPAtmB_MitoCore	PPAtm		Mitochondrial transporters - uncharacterised	Propanoate mitochondrial transport	Yes		M_ppa_c + 0.82 M_PMF_m --> M_ppa_m + 0.82 M_PMF_c	-1000	1000		0	0	0	0	0	0	0	0	0	0	0	0	0	0	0	0	0	0	0	0	0	0	0	0	0	0	0	0	0	0	0	0	0	0	0
	R_BUTt2mB_MitoCore	Butyrate mitochondrial transport via proton symport, reversible		BUTt2mB_MitoCore	BUTt2m		Mitochondrial transporters - uncharacterised	Butyrate mitochondrial transport	Yes		M_but_c + 0.82 M_PMF_m --> M_but_m + 0.82 M_PMF_c	-1000	1000		0	0	0	0	0	0	0	0	0	0	0	0	0	0	0	0	0	0	0	0	0	0	0	0	0	0	0	0	0	0	0	0	0	0	0
	R_FORt2mB_MitoCore	formate mitochondrial transport		FORt2mB_MitoCore	FORt2m		Mitochondrial transporters - uncharacterised	Formate mitochondrial transport	Yes		M_for_m + 0.82 M_PMF_c --> M_for_c + 0.82 M_PMF_m	-1000	1000		0	0	0	0	0	0	0	0	0	0	0	0	0	0	0	0	0	0	0	0	0	0	0	0	0	-1	0	0	0	0	0	0	0	0	0
	R_r0962B_MitoCore			r0962B_MitoCore	r0962		Mitochondrial transporters - uncharacterised	Folate mitochondrial transport	Yes		M_fol_c + 0.82 M_PMF_m --> M_fol_m + 0.82 M_PMF_c	-1000	1000		0	0	0	0	0	0	0	0	0	0	0	0	0	0	0	0	0	0	0	0	0	0	0	0	0	0	0	0	0	0	0	0	0	0	0
	R_CHLtmB_MitoCore			CHLtmB_MitoCore	CHLtm		Mitochondrial transporters - uncharacterised	Choline mitochondrial transport	Yes		M_chol_c + 0.82 M_PMF_c --> M_chol_m + 0.82 M_PMF_m	-1000	1000		0	0	0	0	0	0	0	0	0	0	0	0	0	0	0	0	0	0	0	0	0	0	0	0	0	0	0	0	0	0	0	0	0	0	0
	R_CO2tm	CO2 diffusion		CO2tm	CO2tm		Mitochondrial transport - diffusion / artificial	CO2 transport (diffusion), mitochondrial	Yes		M_co2_c --> M_co2_m	-1000	1000		-16.6798	-6	-4	-16	-15	-3	-2	-4	-3	-4	-3	-5.55	-5	-7	-5	-7	-5	-6	-4	-4	-4	-7	-6	-5	-4	-9.5	-7	-6	-4	-5	-3	-3	-2	-3	-2
	R_H2Otm	H2O transport		H2Otm	H2Otm		Mitochondrial transport - diffusion / artificial	H2O transport, mitochondrial	Yes		M_h2o_c --> M_h2o_m	-1000	1000		-114.675	-37.0379	-34	-126.779	-121.75	-18.5189	-17	-27.0757	-23.25	-23.2054	-20	-29.8606	-27.5	-43.8379	-39.5	-43.1082	-37.5	-40.2163	-34	-27.2649	-33	-41.2163	-36.5	-24.1081	-22	-49.5866	-43.5	-35.0919	-32	-31.7	-27.5	-18.0109	-16	-18.0595	-18.5
	R_O2tm	O2 diffusion		O2tm	O2tm		Mitochondrial transport - diffusion / artificial	O2 transport (diffusion)	Yes		M_o2_c --> M_o2_m	-1000	1000		19.8	6	6	23	23	3	3	4.5	4.5	4	4	5	5	7.5	7.5	7.5	7.5	7	7	4.5	6.5	7	7	4	4	8.5	8.5	6	6	5.5	5.5	3	3	3	3.5
	R_GLYCtm	glycerol transport		GLYCtm	GLYCtm		Mitochondrial transport - diffusion / artificial	glycerol transport	Yes		M_glyc_c --> M_glyc_m	-1000	1000		0	0	0	0	0	0	0	0	0	0	0	0	0	0	0	0	0	0	0	0	0	0	0	0	0	0	0	0	0	0	0	0	0	0	0
	R_CYANtm	Cyanide transport via diffusion		CYANtm	CYANtm		Mitochondrial transport - diffusion / artificial	Cyanide transport via diffusion	Yes		M_cyan_c --> M_cyan_m	-1000	1000		0	0	0	0	0	0	0	0	0	0	0	0	0	0	0	0	0	0	0	0	0	0	0	0	0	0	0	0	0	0	0	0	0	0	0
	R_TCYNTtmB_MitoCore			TCYNTtmB_MitoCore	TCYNTtm		Mitochondrial transport - diffusion / artificial	Thiocyanate transport via diffusion (mitochondrial)	Yes		M_tcynt_m + 0.82 M_PMF_c --> M_tcynt_c + 0.82 M_PMF_m	-1000	1000		0	0	0	0	0	0	0	0	0	0	0	0	0	0	0	0	0	0	0	0	0	0	0	0	0	0	0	0	0	0	0	0	0	0	0
	R_CREATtmdiffir	Creatine transport to/from mitochondria via diffusion		CREATtmdiffir	CREATtmdiffir		Mitochondrial transport - diffusion / artificial	Creatine transport to/from mitochondria	Yes		M_creat_c --> M_creat_m	-1000	1000		0	0	0	0	0	0	0	0	0	0	0	0	0	0	0	0	0	0	0	0	0	0	0	0	0	0	0	0	0	0	0	0	0	0	0
	R_PCREATtmdiffirB_MitoCore	Phosphocreatine transport to/from mitochondria via diffusion		PCREATtmdiffirB_MitoCore	PCREATtmdiffir		Mitochondrial transport - diffusion / artificial	Phosphocreatine transport to/from mitochondria	Yes		M_pcreat_m + 0.82 M_PMF_c --> M_pcreat_c + 0.82 M_PMF_m	-1000	1000		0	0	0	0	0	0	0	0	0	0	0	0	0	0	0	0	0	0	0	0	0	0	0	0	0	0	0	0	0	0	0	0	0	0	0
	R_r0941	Bicarbonate diffusion		r0941	r0941		Mitochondrial transport - diffusion / artificial	Bicarbonate diffusion	Yes		M_hco3_c --> M_hco3_m	-1000	1000		0.043	0	-2	0	-1	0	-1	0	-1	0	-1	0	0	1	-1	1	-1	0	-2	1	-1	0	-1	1	0	0	-2	1	-1	0	-2	0	-1	0	-1
	R_r0838B_MitoCore	Ammonia free diffusion		r0838B_MitoCore	r0838		Mitochondrial transport - diffusion / artificial	Ammonia free diffusion	Yes		M_nh4_c + 0.82 M_PMF_c --> M_nh4_m + 0.82 M_PMF_m	-1000	1000		-0.32	0	0	0	0	0	0	0	0	0	0	-0.775	-1	-1	-1	-1	-1	-2	-2	0	-1	-1	-1	0	0	-1	-1	-1	-1	-2	-2	-1	-1	-1	-2
	R_Biomasst_MitoCore	Biomass pseudo transport		Biomasst_MitoCore	N/A		Mitochondrial transport - diffusion / artificial	Biomass pseudo transport	Yes		M_biomass_c --> M_biomass_m	-1000	1000		0	0	N/A	0	N/A	0	N/A	0	N/A	0	N/A	0	N/A	0	N/A	0	N/A	0	N/A	0	N/A	0	N/A	0	N/A	0	N/A	0	N/A	0	N/A	0	N/A	0	N/A
	R_PCFLOPm	phosphatidylcholine flippase		PCFLOPm	PCFLOPm		Mitochondrial transport - lipids	phosphatidylcholine flippase	Yes		M_h2o_c + M_atp_c + M_pchol_hs_c --> M_h_c + M_adp_c + M_pi_c + M_pchol_hs_m	0	1000		0	0	0	0	0	0	0	0	0	0	0	0	0	0	0	0	0	0	0	0	0	0	0	0	0	0	0	0	0	0	0	0	0	0	0
	R_PSFLIPm	phosphatidylserine flippase		PSFLIPm	PSFLIPm		Mitochondrial transport - lipids	phosphatidylserine flippase	Yes		M_h2o_c + M_atp_c + M_ps_hs_c --> M_h_c + M_adp_c + M_pi_c + M_ps_hs_m	0	1000		0	0	0	0	0	0	0	0	0	0	0	0	0	0	0	0	0	0	0	0	0	0	0	0	0	0	0	0	0	0	0	0	0	0	0
	R_PEFLIPm	phosphatidylethanolamine flippase		PEFLIPm	PEFLIPm		Mitochondrial transport - lipids	phosphatidylethanolamine flippase	Yes		M_h2o_c + M_atp_c + M_pe_hs_c --> M_h_c + M_adp_c + M_pi_c + M_pe_hs_m	0	1000		0	0	0	0	0	0	0	0	0	0	0	0	0	0	0	0	0	0	0	0	0	0	0	0	0	0	0	0	0	0	0	0	0	0	0
	R_Biomass_MitoCore	Biomass		Biomass_MitoCore	N/A		Boundary conditions - core	Biomass Sink			M_biomass_e --> M_biomass_c	-1000	0		-100.892	-33.0379	N/A	-111.779	N/A	-15.5189	N/A	-23.0757	N/A	-20.2054	N/A	-26.3106	N/A	-37.8379	N/A	-37.1082	N/A	-36.2163	N/A	-18.2649	N/A	-36.2163	N/A	-20.1081	N/A	-43.0866	N/A	-30.0919	N/A	-29.2	N/A	-16.0109	N/A	-16.0595	N/A
	R_O2t	Oxygen		O2t	O2t		Boundary conditions - core	o2 transport (diffusion)			M_o2_e --> M_o2_c	0	19.8		19.8	6	6	23	23	3	3	4.5	4.5	4	4	5	5	7.5	7.5	7.5	7.5	7	7	5.5	7.5	10	10	4	4	11.5	11.5	6	6	5.5	5.5	3	3	3.0005	4.5
	R_CO2t	Carbon dioxide		CO2t	CO2t		Boundary conditions - core	CO2 transporter via diffusion			M_co2_e --> M_co2_c	-1000	1000		-16.6368	-6	-4	-16	-15	-3	-2	-4	-3	-4	-3	-6	-6	-7	-5	-7	-5	-6	-4	-5	-4	-9	-8	-5	-3	-11	-9	-6	-4	-5	-3	-4	-2	-3	-2
	R_HCO3t_MitoCore	HCO3-		HCO3t_MitoCore	EX_hco3(e)		Boundary conditions - core	Bicarbonate diffusion			M_hco3_e --> M_hco3_c	-1000	1.71		0.043	0	2	0	0	0	0	0	1	0	1	0	0	1	1	1	1	0	2	1	1	0	1	1	1	0	2	1	1	0	2	0	2	0	1
	R_GLCt1r	alpha-D-Glucose		GLCt1r	GLCt1r		Boundary conditions - core	glucose transport			M_glc_D_e --> M_glc_D_c	-1000	0.9		0.9	1	N/A	0	N/A	0	N/A	0	N/A	0	N/A	0	N/A	0	N/A	0	N/A	0	N/A	0	N/A	0	N/A	0	N/A	0	N/A	0	N/A	0	N/A	0	N/A	0	N/A
	R_HDCAtr	Hexadecanoic acid		HDCAtr	HDCAFAPMtc		Boundary conditions - core	fatty acid transport via diffusion			M_hdca_e --> M_hdca_c	-1000	1		0.4697	0	N/A	1	0.666667	0	0	0	N/A	0	N/A	0	N/A	0	N/A	0	N/A	0	N/A	0	0	0	0	0	N/A	0	N/A	0	N/A	0	0	0	N/A	0	N/A
	R_HDCAtm_MitoCore			HDCAtm_MitoCore	N/A		Boundary conditions - core	fatty acid accumulation - mitochondria			M_hdca_e --> M_hdca_m	-1000	0		0	0	N/A	0	N/A	0	N/A	0	N/A	0	N/A	0	N/A	0	N/A	0	N/A	0	N/A	0	N/A	0	N/A	0	N/A	0	N/A	0	N/A	0	N/A	0	N/A	0	N/A
	R_L_LACt2r	(S)-Lactate		L_LACt2r	L_LACt2r		Boundary conditions - core	L-lactate reversible transport via proton symport			M_h_e + M_lac_L_e --> M_h_c + M_lac_L_c	-1000	0.575		0.575	0	0	0	0	1	0	0	0	0	0	0	0	0	0	0	0	0	0	0	0	0	0	0	0	0	0	0	0	0	0	0	0	0	0
	R_BHBt	(R)-3-Hydroxybutanoate		BHBt	BHBt		Boundary conditions - core	(R)-3-Hydroxybutanoate transport via H+ symport			M_h_e + M_bhb_e --> M_h_c + M_bhb_c	0	0.048		0.048	0	0	0	0	0	0	1	0.125	0	0	0	0	0	0	0	0	0	0	0	0	0	0	0	0	0	0	0	0	0	0	0	0	0	0
	R_ACACt2	Acetoacetate		ACACt2	ACACt2		Boundary conditions - core	acetoacetate transport via proton symport			M_h_e + M_acac_e --> M_h_c + M_acac_c	0	0.114		0.114	0	0	0	0	0	0	0	0	1	0.125	0	0	0	0	0	0	0	0	0	0	0	0	0	0	0	0	0	0	0	0	0	0	0	0
	R_ETOHt	Ethanol		ETOHt	ETOHt		Boundary conditions - alternative fuels	ethanol reversible transport			M_etoh_e --> M_etoh_c	0	0		0	0	0	0	0	0	0	0	0	0	0	0	0	0	0	0	0	0	0	0	0	0	0	0	0	0	0	0	0	0	0	0	0	0	0
	R_BUTt2r	Butanoic acid		BUTt2r	BUTt2r		Boundary conditions - alternative fuels	Butyrate transport via proton symport, reversible			M_h_e + M_but_e --> M_h_c + M_but_c	-1000	0.006		0	0	0	0	0	0	0	0	0	0	0	0	0	0	0	0	0	0	0	0	0	0	0	0	0	0	0	0	0	0	0	0	0	0	0
	R_GLYCt	Glycerol		GLYCt	GLYCt		Boundary conditions - alternative fuels	glycerol transport via channel			M_glyc_c --> M_glyc_e	-0.01	1000		-0.01	0	N/A	0	N/A	0	N/A	0	N/A	0	N/A	0	N/A	0	N/A	0	N/A	0	N/A	0	N/A	0	N/A	0	N/A	0	N/A	0	N/A	0	N/A	0	N/A	0	N/A
	R_r0942	Creatine		r0942	r0942		Boundary conditions - alternative fuels	Creatine storage			M_creat_c --> M_creat_e	0	0		0	0	0	0	0	0	0	0	0	0	0	0	0	0	0	0	0	0	0	0	0	0	0	0	0	0	0	0	0	0	0	0	0	0	0
	R_r0942b_MitoCore	Phosphocreatine		r0942b_MitoCore	N/A		Boundary conditions - alternative fuels	Phosphocreatine storage			M_pcreat_c --> M_pcreat_e	0	0		0	0	N/A	0	N/A	0	N/A	0	N/A	0	N/A	0	N/A	0	N/A	0	N/A	0	N/A	0	N/A	0	N/A	0	N/A	0	N/A	0	N/A	0	N/A	0	N/A	0	N/A
	R_HIStiDF	L-Histidine		HIStiDF	HIStiDF		Boundary conditions - essential amino acids	L-histidine transport via diffusion (extracellular to cytosol)			M_his_L_e --> M_his_L_c	0	0.01		0.01	0	0	0	0	0	0	0	0	0	0	1	1	0	0	0	0	0	0	0	0	0	0	0	0	0	0	0	0	0	0	0	0	0	0
	R_ILEtec	L-Isoleucine		ILEtec	ILEtec		Boundary conditions - essential amino acids	L-isoleucine transport via diffusion (extracellular to cytosol)			M_ile_L_e --> M_ile_L_c	0	0.004		0.004	0	0	0	0	0	0	0	0	0	0	0	0	1	0.333333	0	0	0	0	0	0	0	0	0	0	0	0	0	0	0	0	0	0	0	0
	R_LEUtec	L-Leucine		LEUtec	LEUtec		Boundary conditions - essential amino acids	L-leucine transport via diffusion (extracellular to cytosol)			M_leu_L_e --> M_leu_L_c	0	0.016		0.016	0	0	0	0	0	0	0	0	0	0	0	0	0	0	1	0.388889	0	0	0	0	0	0	0	0	0	0	0	0	0	0	0	0	0	0
	R_LYStiDF	L-Lysine		LYStiDF	LYStiDF		Boundary conditions - essential amino acids	L-lysine transport via diffusion (extracellular to cytosol)			M_lys_L_e --> M_lys_L_c	0	0.03		0.03	0	0	0	0	0	0	0	0	0	0	0	0	0	0	0	0	1	0.25	0	0	0	0	0	0	0	0	0	0	0	0	0	0	0	0
	R_METtec	L-Methionine		METtec	METtec		Boundary conditions - essential amino acids	L-methionine transport via diffusion (extracellular to cytosol)			M_met_L_e --> M_met_L_c	0	0.005		0	0	0	0	0	0	0	0	0	0	0	0	0	0	0	0	0	0	0	1	0.5	0	0	0	0	0	0	0	0	0	0	0	0	0	0
	R_PHEtec	L-Phenylalanine		PHEtec	PHEtec		Boundary conditions - essential amino acids	L-phenylalanine transport via diffusion (extracellular to cytosol)			M_phe_L_e --> M_phe_L_c	0	0.012		0	0	0	0	0	0	0	0	0	0	0	0	0	0	0	0	0	0	0	0	0	1	0.388889	0	0	0	0	0	0	0	0	0	0	0	0
	R_r2534	L-Threonine		r2534	r2534		Boundary conditions - essential amino acids	L-threonine transport			M_thr_L_e --> M_thr_L_c	0	0.012		0.012	0	0	0	0	0	0	0	0	0	0	0	0	0	0	0	0	0	0	0	0	0	0	1	0.5	0	0	0	0	0	0	0	0	0	0
	R_TRPt	L-Tryptophan		TRPt	TRPt		Boundary conditions - essential amino acids	L-tryptophan transport			M_trp_L_e --> M_trp_L_c	0	0.008		0	0	0	0	0	0	0	0	0	0	0	0	0	0	0	0	0	0	0	0	0	0	0	0	0	1	0.333333	0	0	0	0	0	0	0	0
	R_VALtec	L-Valine		VALtec	VALtec		Boundary conditions - essential amino acids	L-valine transport via diffusion (extracellular to cytosol)			M_val_L_e --> M_val_L_c	0	0.011		0.011	0	0	0	0	0	0	0	0	0	0	0	0	0	0	0	0	0	0	0	0	0	0	0	0	0	0	1	0.388889	0	0	0	0	0	0
	R_ARGtiDF	L-Arginine		ARGtiDF	ARGtiDF		Boundary conditions - nonessential amino acids	L-arginine transport via diffusion (extracellular to cytosol)			M_arg_L_e --> M_arg_L_c	-1000	0.007		0.007	0	0	0	0	0	0	0	0	0	0	0	0	0	0	0	0	0	0	0	0	0	0	0	0	0	0	0	0	1	0.5	0	0	0	0
	R_ASPte	L-Aspartate		ASPte	ASPte		Boundary conditions - nonessential amino acids	L-aspartate transport			M_asp_L_c --> M_asp_L_e	-0.154	1000		-0.154	0	0	0	0	0	0	0	0	0	0	0	0	0	0	0	0	0	0	0	0	0	0	0	0	0	0	0	0	0	0	-1	0	0	0
	R_CYStec	L-Cysteine		CYStec	CYStec		Boundary conditions - nonessential amino acids	L-cysteine transport via diffusion (extracellular to cytosol)			M_cys_L_e --> M_cys_L_c	-1000	0.001		0.001	0	0	0	0	0	0	0	0	0	0	0	0	0	0	0	0	0	0	0	0	0	0	0	0	0	0	0	0	0	0	0	0	1	0
	R_GLUt_MitoCore	L-Glutamate		GLUt_MitoCore	N/A		Boundary conditions - nonessential amino acids	L-glutamate transport			M_glu_L_e --> M_glu_L_c	-1000	0		0	0	N/A	0	N/A	0	N/A	0	N/A	0	N/A	0	N/A	0	N/A	0	N/A	0	N/A	0	N/A	0	N/A	0	N/A	0	N/A	0	N/A	0	N/A	0	N/A	0	N/A
	R_r2525	L-Glutamine		r2525	r2525		Boundary conditions - nonessential amino acids	L_glutamine transport			M_gln_L_e --> M_gln_L_c	-1000	0		0	0	0	0	0	0	0	0	0	0	0	0	0	0	0	0	0	0	0	0	0	0	0	0	0	0	0	0	0	0	0	0	0	0	0
	R_GLYt2r	Glycine		GLYt2r	GLYt2r		Boundary conditions - nonessential amino acids	glycine reversible transport via proton symport			M_h_e + M_gly_e --> M_h_c + M_gly_c	-1000	0.009		0.009	0	0	0	0	0	0	0	0	0	0	0	0	0	0	0	0	0	0	0	-0.5	0	0	0	0	0	0	0	0	0	0	0	0	0	-0.166667
	R_PROt2r	L-Proline		PROt2r	PROt2r		Boundary conditions - nonessential amino acids	L-proline reversible transport via proton symport			M_h_e + M_pro_L_e --> M_h_c + M_pro_L_c	-1000	0.004		0.004	0	0	0	0	0	0	0	0	0	0	0	0	0	0	0	0	0	0	0	0	0	0	0	0	0	0	0	0	0	0	0	0	0	0
	R_r2526	L-Serine		r2526	r2526		Boundary conditions - nonessential amino acids	L-serine transport			M_ser_L_e --> M_ser_L_c	-1000	0.017		0.017	0	0	0	0	0	0	0	0	0	0	0	0	0	0	0	0	0	0	0	0	0	0	0	0	0	0	0	0	0	0	0	0	0	0
	R_TYRt	L-Tyrosine		TYRt	TYRt		Boundary conditions - nonessential amino acids	L-tyrosine transport			M_tyr_L_e --> M_tyr_L_c	-1000	0.011		0	0	0	0	0	0	0	0	0	0	0	0	0	0	0	0	0	0	0	0	0	0	0	0	0	0	0	0	0	0	0	0	0	0	0
	R_r2532	L-Asparagine		r2532	r2532		Boundary conditions - nonessential amino acids	L-asparagine transport			M_asn_L_e --> M_asn_L_c	-1000	0.01		0.01	0	0	0	0	0	0	0	0	0	0	0	0	0	0	0	0	0	0	0	0	0	0	0	0	0	0	0	0	0	0	0	0	0	0
	R_ALAt2r	L-Alanine		ALAt2r	ALAt2r		Boundary conditions - nonessential amino acids	L-alanine reversible transport via proton symport			M_h_e + M_ala_L_e --> M_h_c + M_ala_L_c	-1000	0.01		0.01	0	0	0	0	0	0	0	-0.03125	0	-0.03125	0	0	0	0	0	0	0	0	0	-0.5	0	0	0	0	0	0	0	0	0	0	0	0	0	-0.0833333
	R_FUMt_MitoCore	Fumarate		FUMt_MitoCore	N/A		Boundary Conditions - Biomarkers	Fumarate transport			M_fum_e --> M_fum_c	-1000	0		0	0	N/A	0	N/A	0	N/A	0	N/A	0	N/A	0	N/A	0	N/A	0	N/A	0	N/A	0	N/A	0	N/A	0	N/A	0	N/A	0	N/A	0	N/A	0	N/A	0	N/A
	R_SUMt_MitoCore	Succinate		SUMt_MitoCore	N/A		Boundary Conditions - Biomarkers	Succinate transport			M_succ_e --> M_succ_c	-1000	0		0	0	N/A	0	N/A	0	N/A	0	N/A	0	N/A	0	N/A	0	N/A	0	N/A	0	N/A	0	N/A	0	N/A	0	N/A	0	N/A	0	N/A	0	N/A	0	N/A	0	N/A
	R_r0817	Citrulline		r0817	N/A		Boundary Conditions - Biomarkers	Citrulline transport			M_citr_L_c --> M_citr_L_e	0	1000		0	0	N/A	0	N/A	0	N/A	0	N/A	0	N/A	0	N/A	0	N/A	0	N/A	0	N/A	0	N/A	0	N/A	0	N/A	0	N/A	0	N/A	0	N/A	0	N/A	0	N/A
	R_NH4t3r	NH4		NH4t3r	NH4t3r		Boundary Conditions - Biomarkers	ammonia transport via proton antiport			M_nh4_c + M_h_e --> M_nh4_e + M_h_c	-1000	1000		0.362	0	0	0	0	0	0	0	0	0	0	3	3	1	0	1	0	2	0	1	0	1	0	1	0	2	0	1	0	2	0	1	0	1	0
	R_ACt2r	acetate		ACt2r	ACt2r		Boundary Conditions - Biomarkers	acetate reversible transport via proton symport			M_h_e + M_ac_e --> M_h_c + M_ac_c	-0.01	0.01		0	0	0	0	0	0	0	0	0	0	0	0	0	0	0	0	0	0	0	0	0	0	0	0	0	0	0	0	0	0	0	0	0	0	0
	R_PPAt	propionic acid		PPAt	PPAt		Boundary Conditions - Biomarkers	Propanoate transport, diffusion			M_ppa_e --> M_ppa_c	-1000	0		0	0	0	0	0	0	0	0	0.0208333	0	0.0208333	0	0	0	0	0	0	0	0	0	0	0	0	0	0	0	0	0	0	0	0	0	0	0	0
	R_2HBt2	2-hydroxybutyrate		2HBt2	2HBt2		Boundary Conditions - Biomarkers	2-hydroxybutyrate cotransport with proton			M_h_e + M_2hb_e --> M_h_c + M_2hb_c	-1000	0		0	0	0	0	0	0	0	0	0	0	0	0	0	0	0	0	0	0	0	0	0	0	0	0	0	0	0	0	0	0	0	0	0	0	0
	R_CHOLtu	choline		CHOLtu	CHOLtu		Boundary Conditions - Biomarkers	Choline uniport			M_chol_e --> M_chol_c	-1000	0		0	0	0	0	0	0	0	0	0	0	0	0	0	0	0	0	0	0	0	0	0	0	0	0	0	0	0	0	0	0	0	0	0	0	0
	R_r1088	Citrate		r1088	r1088		Boundary Conditions - Biomarkers	Citrate transport			M_h_e + M_cit_e --> M_h_c + M_cit_c	-1000	0		0	0	0	0	0	0	0	0	0	0	0	0	0	0	0	0	0	0	0	0	0	0	0	0	0	0	0	0	0	0	0	0	0	0	0
	R_ICITt_MitoCore	Isocitrate		ICITt_MitoCore	N/A		Boundary Conditions - Biomarkers	Isocitrate transport			M_icit_e --> M_icit_c	-1000	0		0	0	N/A	0	N/A	0	N/A	0	N/A	0	N/A	0	N/A	0	N/A	0	N/A	0	N/A	0	N/A	0	N/A	0	N/A	0	N/A	0	N/A	0	N/A	0	N/A	0	N/A
	R_UREAt	Urea		UREAt	UREAt		Boundary Conditions - Biomarkers	Urea transport via facilitate diffusion			M_urea_e --> M_urea_c	-1000	0		-0.007	0	0	0	0	0	0	0	0	0	0	0	0	0	0	0	0	0	0	0	0	0	0	0	0	0	0	0	0	-1	-1	0	0	0	0
	R_r1512	Bilirubin		r1512	r1512		Boundary Conditions - Biomarkers	Bilirubin transport			M_bilirub_e --> M_bilirub_c	-1000	0		0	0	0	0	0	0	0	0	0	0	0	0	0	0	0	0	0	0	0	0	0	0	0	0	0	0	0	0	0	0	0	0	0	0	0
	R_ARGSUCt_MitoCore	Argininosuccinate		ARGSUCt_MitoCore	N/A		Boundary Conditions - Biomarkers	Argininosuccinate transport			M_argsuc_e --> M_argsuc_c	-1000	0		0	0	N/A	0	N/A	0	N/A	0	N/A	0	N/A	0	N/A	0	N/A	0	N/A	0	N/A	0	N/A	0	N/A	0	N/A	0	N/A	0	N/A	0	N/A	0	N/A	0	N/A
	R_MAL_Lte	(S)-Malate		MAL_Lte	MAL_Lte		Boundary Conditions - Biomarkers	Malate transport			M_mal_L_e --> M_mal_L_c	-1000	0		0	0	0	0	0	0	0	0	0	0	0	0	0	0	0	0	0	0	0	0	0	0	0	0	0	0	0	0	0	0	0	0	0	0	0
	R_OAAt_MitoCore	Oxaloacetate		OAAt_MitoCore	N/A		Boundary Conditions - Biomarkers	Oxaloacetate transport			M_oaa_e --> M_oaa_c	-1000	0		0	0	N/A	0	N/A	0	N/A	0	N/A	0	N/A	0	N/A	0	N/A	0	N/A	0	N/A	0	N/A	0	N/A	0	N/A	0	N/A	0	N/A	0	N/A	0	N/A	0	N/A
	R_AKGt_MitoCore	2-Oxoglutarate		AKGt_MitoCore	N/A		Boundary Conditions - Biomarkers	2-Oxoglutarate transport			M_akg_e --> M_akg_c	-1000	0		0	0	N/A	0	N/A	0	N/A	0	N/A	0	N/A	0	N/A	0	N/A	0	N/A	0	N/A	0	N/A	0	N/A	0	N/A	0	N/A	0	N/A	0	N/A	0	N/A	0	N/A
	R_MERCPLACt_MitoCore	3-Mercaptolactate		MERCPLACt_MitoCore	N/A		Boundary Conditions - Biomarkers	3-Mercaptolactate transport			M_mercplac_e --> M_mercplac_c	-1000	0		0	0	N/A	0	N/A	0	N/A	0	N/A	0	N/A	0	N/A	0	N/A	0	N/A	0	N/A	0	N/A	0	N/A	0	N/A	0	N/A	0	N/A	0	N/A	0	N/A	0	N/A
	R_r0899	Beta-alanine		r0899	r0899		Boundary Conditions - Misc	Beta-alanine			M_ala_B_c --> M_ala_B_e	0	0		0	0	0	0	0	0	0	0	0	0	0	0	0	0	0	0	0	0	0	0	0	0	0	0	0	0	0	0	0	0	0	0	0	0	0
	R_FE2t	Fe2+		FE2t	FE2t		Boundary Conditions - Misc	iron (II) transport			M_fe2_e --> M_fe2_c	-1000	1000		0	0	0	0	0	0	0	0	0	0	0	0	0	0	0	0	0	0	0	0	0	0	0	0	0	0	0	0	0	0	0	0	0	0	0
	R_H2Ot	H2O		H2Ot	H2Ot		Boundary Conditions - Misc	H2O transport via diffusion			M_h2o_e --> M_h2o_c	-1000	1000		-15.0264	-6	-3.9167	-14	-15	-3	-1.75	-4	-2.66667	-3	-1.66667	0	0	-6	-3.33333	-6	-3.41667	-4	-0.958333	-3	-1.5	-4	-2.41667	-4	-1.41667	-3	-0.166667	-5	-2.41667	-2	0	-2	0	-1.9995	0
	R_Hct_MitoCore	H+ cytosolic		Hct_MitoCore	EX_h(e)		Boundary Conditions - Misc	Proton escape - cytosolic			M_h_e --> M_h_c	-1000	1000		2.5687	2	2	1	-1	1	-1	-1	0	0	0	-0.676	-3	-1	0	-1	0	-2	1	2	2	-0.001	0	0	0	-1.001	0	-1	0	-2	1	0.999	0	-1.0005	2
	R_Hmt_MitoCore	H+ mitochondrial		Hmt_MitoCore	N/A		Boundary Conditions - Misc	Proton escape - mitochondrial			M_h_e --> M_h_m	-1000	1000		-1.9023	-1.98002	N/A	0.0619381	N/A	-0.99001	N/A	1.01399	N/A	0.011988	N/A	0.691534	N/A	2.02198	N/A	2.02198	N/A	1.02198	N/A	-1.98601	N/A	0.022978	N/A	1.01199	N/A	1.02697	N/A	2.01798	N/A	1.01798	N/A	0.01099	N/A	2.00899	N/A
	R_SO3t_MitoCore	Sulfite		SO3t_MitoCore	N/A		Boundary Conditions - Misc	Sulfite			M_so3_e --> M_so3_c	-1000	1000		0.001	0	N/A	0	N/A	0	N/A	0	N/A	0	N/A	0	N/A	0	N/A	0	N/A	0	N/A	-1	N/A	0	N/A	0	N/A	0	N/A	0	N/A	0	N/A	0	N/A	0.999	N/A
	R_TSULt_MitoCore	Thiosulfate		TSULt_MitoCore	N/A		Boundary Conditions - Misc	Thiosulfate			M_tsul_e --> M_tsul_c	-1000	1000		-0.001	0	N/A	0	N/A	0	N/A	0	N/A	0	N/A	0	N/A	0	N/A	0	N/A	0	N/A	0	N/A	0	N/A	0	N/A	0	N/A	0	N/A	0	N/A	0	N/A	-0.9995	N/A
	R_r0940	Hydrogen sulfide		r0940	r0940		Boundary Conditions - Misc	hydrogen sulfide			M_HC00250_c --> M_HC00250_e	-1000	1000		0	0	0	0	0	0	0	0	0	0	0	0	0	0	0	0	0	0	0	0	0	0	0	0	0	0	0	0	0	0	0	0	0	0	0
	R_CYANt	Hydrogen cyanide		CYANt	CYANt		Boundary Conditions - Misc	Cyanide transport via diffusion (extracellular to cytosol)			M_cyan_e --> M_cyan_c	-1000	1000		0	0	0	0	0	0	0	0	0	0	0	0	0	0	0	0	0	0	0	0	0	0	0	0	0	0	0	0	0	0	0	0	0	0	0
	R_TCYNTt	Thiocyanate		TCYNTt	TCYNTt		Boundary Conditions - Misc	Thiocyanate			M_tcynt_c --> M_tcynt_e	-1000	1000		0	0	0	0	0	0	0	0	0	0	0	0	0	0	0	0	0	0	0	0	0	0	0	0	0	0	0	0	0	0	0	0	0	0	0
	R_r1423	Orthophosphate		r1423	r1423		Boundary Conditions - Misc	Phosphate facilitated diffusion			M_pi_c --> M_pi_e	-1000	1000		0	0	0	0	0	0	0	0	0	0	0	0	0	0	0	0	0	0	0	0	0	0	0	0	0	0	0	0	0	0	0	0	0	0	0
	R_FORt_MitoCore	Formate		FORt_MitoCore	N/A		Boundary Conditions - Misc	Formate			M_for_e --> M_for_c	-1000	0		0	0	N/A	0	N/A	0	N/A	0	N/A	0	N/A	0	N/A	0	N/A	0	N/A	0	N/A	0	N/A	0	N/A	0	N/A	0	N/A	0	N/A	0	N/A	0	N/A	0	N/A
	R_FOLt_MitoCore			FOLt_MitoCore	N/A		Boundary Conditions - Misc	Folate			M_fol_e --> M_fol_c	0	1000		0	0	N/A	0	N/A	0	N/A	0	N/A	0	N/A	0	N/A	0	N/A	0	N/A	0	N/A	0	N/A	0	N/A	0	N/A	0	N/A	0	N/A	0	N/A	0	N/A	0	N/A
	R_NADHt_MitoCore	NADH pool		NADHt_MitoCore	N/A		Boundary Conditions - Misc	NADH pool			M_nadh_e --> M_nadh_c	0	0		0	0	N/A	0	N/A	0	N/A	0	N/A	0	N/A	0	N/A	0	N/A	0	N/A	0	N/A	0	N/A	0	N/A	0	N/A	0	N/A	0	N/A	0	N/A	0	N/A	0	N/A
	R_NADt_MitoCore	NAD+ pool		NADt_MitoCore	N/A		Boundary Conditions - Misc	NAD+ pool			M_nad_e --> M_nad_c	0	0		0	0	N/A	0	N/A	0	N/A	0	N/A	0	N/A	0	N/A	0	N/A	0	N/A	0	N/A	0	N/A	0	N/A	0	N/A	0	N/A	0	N/A	0	N/A	0	N/A	0	N/A
	R_NADHtm_MitoCore	NADH pool mitochondrial		NADHtm_MitoCore	N/A		Boundary Conditions - Misc	NADH pool mitochondrial			M_nadh_e --> M_nadh_m	0	0		0	0	N/A	0	N/A	0	N/A	0	N/A	0	N/A	0	N/A	0	N/A	0	N/A	0	N/A	0	N/A	0	N/A	0	N/A	0	N/A	0	N/A	0	N/A	0	N/A	0	N/A
	R_NADtm_MitoCore	NAD+ pool mitochondrial		NADtm_MitoCore	N/A		Boundary Conditions - Misc	NAD+ pool mitochondrial			M_nad_e --> M_nad_m	0	0		0	0	N/A	0	N/A	0	N/A	0	N/A	0	N/A	0	N/A	0	N/A	0	N/A	0	N/A	0	N/A	0	N/A	0	N/A	0	N/A	0	N/A	0	N/A	0	N/A	0	N/A
	R_COt	Carbon monoxide		COt	COt		Boundary Conditions - Misc	CO transporter via diffusion			M_co_c --> M_co_e	-1000	1000		0	0	0	0	0	0	0	0	0	0	0	0	0	0	0	0	0	0	0	0	0	0	0	0	0	0	0	0	0	0	0	0	0	0	0
	R_NOt	Nitric oxide		NOt	NOt		Boundary Conditions - Misc	NO transport (diffusion)			M_no_e --> M_no_c	-1000	1000		0	0	N/A	0	N/A	0	N/A	0	N/A	0	N/A	0	N/A	0	N/A	0	N/A	0	N/A	0	N/A	0	N/A	0	N/A	0	N/A	0	N/A	0	N/A	0	N/A	0	N/A
	R_PCHOLHSTDe	Phosphatidylcholine		PCHOLHSTDe	PCHOLHSTDe		Boundary Conditions - Lipids	Phosphatidylcholine			M_pchol_hs_c --> M_pchol_hs_e	-1000	1000		0	0	0	0	0	0	0	0	0	0	0	0	0	0	0	0	0	0	0	0	0	0	0	0	0	0	0	0	0	0	0	0	0	0	0
	R_PSt3	Phosphatidylserine		PSt3	PSt3		Boundary Conditions - Lipids	Phosphatidylserine			M_ps_hs_e --> M_ps_hs_c	-1000	1000		0	0	0	0	0	0	0	0	0	0	0	0	0	0	0	0	0	0	0	0	0	0	0	0	0	0	0	0	0	0	0	0	0	0	0
	R_PEt	Phosphatidylethanolamine		PEt	PEt		Boundary Conditions - Lipids	Phosphatidylethanolamine			M_pe_hs_e --> M_pe_hs_c	-1000	1000		0	0	0	0	0	0	0	0	0	0	0	0	0	0	0	0	0	0	0	0	0	0	0	0	0	0	0	0	0	0	0	0	0	0	0
					Active Recon 2.2 reactions that are not present in MitoCore
					FADH2ETC		Recon 2.2 Electron transport chain	Complex II reaction for respiratory chain			fadh2[m] + q10[m] => fad[m] + q10h2[m]						2		13		1		2		2		2.5		2		3		2		2.5		3		1		3		2		2		1		1
					CITL		Recon 2.2 TCA cycle	Citrate lyase			cit[c] => ac[c] + oaa[c]						0		0		0		0		0		0		0		0		0		0		0		0		0		0		0		0		0
					r0165		Recon 2.2 Glycolysis/gluconeogenesis	UTP:pyruvate O2-phosphotransferase EC:2.7.1.40			h[c] + udp[c] + pep[c] => pyr[c] + utp[c]						0.5		0		0		0		0		0		0		0		0		0		0		0		0		0		0		0		0
					r0280		Recon 2.2 Glycolysis/gluconeogenesis	dATP:pyruvate O2-phosphotransferase Purine metabolism EC:2.7.1.40			h[c] + pep[c] + dadp[c] => pyr[c] + datp[c]						0.5		0		0		0		0		0		0		0		0		0		0		0		0		0		0		0		0
					r0413		Recon 2.2 Glycolysis/gluconeogenesis	dATP:pyruvate O2-phosphotransferase Purine metabolism EC:2.7.1.40			h[c] + pep[c] + dgdp[c] => pyr[c] + dgtp[c]						0		0		0		0		0		0		0		0		0		0		0		0		0		0		0		0		0
					r0355		Recon 2.2 Glycolysis/gluconeogenesis	Glycolysis / Glyconeogenesis EC:2.7.1.1			datp[c] + glc_D[c] => h[c] + dadp[c] + g6p[c]						0.5		0		0		0		0		0		0		0		0		0		0		0		0		0		0		0		0
					ADCim		Recon 2.2 Propanoate metabolism	Acetoacetate decarboxylation (irreversible), mitochondrial			h[m] + acac[m] => co2[m] + acetone[m]						0		0		0		0		0		0		0		0		0		0		0		0		0		0		0		0		0
					ACTNMO		Recon 2.2 Pyruvate metabolism	acetone monooxygenase			o2[c] + h[c] + nadph[c] + acetone[c] => h2o[c] + nadp[c] + acetol[c]						0		0		0		0		0		0		0		0		0		0		0		0		0		0		0		0		0
					r0055		Recon 2.2 Pyruvate metabolism	2-Oxopropanal:NADP+ oxidoreductase Pyruvate metabolism EC:1.2.1.49			h2o[c] + nadp[c] + mthgxl[c] <=> 2 h[c] + pyr[c] + nadph[c]						0		-0.0214844		0		0		0		0		0		0		0		0		0		0		0		0		0		0		0
					ALR2		Recon 2.2 Pyruvate metabolism	aldose reductase (methylglyoxal)			h[c] + nadph[c] + mthgxl[c] => nadp[c] + acetol[c]						0		0.0533854		0		0		0		0		0		0		0		0		0		0		0		0		0		0		0
					ALR3		Recon 2.2 Pyruvate metabolism	aldose reductase (acetol)			h[c] + nadph[c] + acetol[c] => nadp[c] + 12ppd_S[c]						0		0.0533854		0		0		0		0		0		0		0		0		0		0		0		0		0		0		0
					ALCD21_L		Recon 2.2 Pyruvate metabolism	alcohol dehydrogenase (L-1,2-propanediol)			nad[c] + 12ppd_S[c] => h[c] + nadh[c] + lald_L[c]						0		0.0533854		0		0		0		0		0		0		0		0		0		0		0		0		0		0		0
					LCADi		Recon 2.2 Pyruvate metabolism	lactaldehyde dehydrogenase			h2o[c] + nad[c] + lald_L[c] => 2 h[c] + nadh[c] + lac_L[c]						0		0.0214844		0		0		0		0		0		0		0		0		0		0		0		0		0		0		0
					LDH_Lm		Recon 2.2 Pyruvate metabolism	L-lactate dehydrogenase			nad[m] + lac_L[m] <=> h[m] + nadh[m] + pyr[m]						2		0		1		-1		0		0		0		0		0		0		0		0		0		0		0		0		0
					NDPK4		Recon 2.2 Pyruvate metabolism	nucleoside-diphosphate kinase (ATP:dTDP)			atp[c] + dtdp[c] <=> adp[c] + dttp[c]						0		0		0		0		0		0		0		0		0		0.5		0		0		0		0		0		0		0
					RE2954C		Recon 2.2 Pyruvate metabolism	RE2954			h[c] + pep[c] + dtdp[c] <=> pyr[c] + dttp[c]						0		0		0		0		0		0		0		0		0		-0.5		0		0		0		0		0		0		0
					r1418		Recon 2.2 Miscellaneous	Carbonic acid hydro-lyase Nitrogen metabolism EC:4.2.1.1			h[e] + hco3[e] <=> h2o[e] + co2[e]						0		1		1		0		0		0		0		0		0		0		0		0		0		0		0		0		0
					FDH		Recon 2.2 Miscellaneous	formate dehydrogenase			nad[c] + for[c] -> nadh[c] + co2[c]						0		0		0		0		0		0		0		0		0		0		0		0		1		0		0		0		0
					r0795		Recon 2.2 Miscellaneous	Spontaneous reaction			h2o[c] + HC01501[c] -> 2.0 h[c] + so4[c] + HC00250[c]						0		0		0		0		0		0		0		0		0		1		0		0		0		0		0		0		1
					H2CO3D		Recon 2.2 Miscellaneous	carboxylic acid dissociation			h2o[c] + co2[c] <=> h[c] + hco3[c]						0		0		0		0		0		0		0		0		0		0		0		1		0		0		0		1		0
					H2CO3Dm		Recon 2.2 Miscellaneous	carboxylic acid dissociation			h2o[m] + co2[m] <=> h[m] + hco3[m]						2		1		1		1		1		0		1		2		2		1		1		0		2		1		2		1		1
					ADK3		Recon 2.2 Nucleotide interconversion	adentylate kinase (GTP)			amp[c] + gtp[c] <=> adp[c] + gdp[c]						0		0.5		0		0.5		0.5		0		0		0.5		0.5		0.5		0.5		0		0.5		0		0		0		0
					C161CPT1		Recon 2.2 F.A. degradation	Production of palmitoleoylcarnitine			crn[c] + hdcoa[c] -> coa[c] + hdcecrn[c]						0		0.5		0		0		0		0		0		0		0		0		0		0		0		0		0		0		0
					C161CPT2		Recon 2.2 F.A. degradation	Transport of Hexadecenoyl-CoA into mitochondrial matrix			coa[m] + hdcecrn[m] -> crn[m] + hdcoa[m]						0		1		0		0		0		0		0		0		0		0		0		0		0		0		0		0		0
					ARTPLM3		Recon 2.2 F.A. degradation	R group to palmitate conversion			Rtotal3coa[c] <=> pmtcoa[c]						0		0		0		0		0		0		0		0		0		0		0		0		0		0		0		0		0
					r0310		Recon 2.2 F.A. degradation	Palmitoyl-CoA:oxygen 2-oxidoreductase Fatty acid metabolism EC:1.3.3.6 EC:1.3.99.3			pmtcoa[m] + q10[m] => hdd2coa[m] + q10h2[m]						0		0		0		0		0		0		0		0		0		0		0		0		0		0		0		0		0
					FAOXC161140m		Recon 2.2 F.A. degradation	FAOXC161140m			h2o[m] + nad[m] + coa[m] + hdd2coa[m] --> h[m] + nadh[m] + accoa[m] + tdcoa[m]						0		0.5		0		0		0		0		0		0		0		0		0		0		0		0		0		0		0
					FAOXC160140m		Recon 2.2 F.A. degradation	FAOXC160140m			h2o[m] + nad[m] + coa[m] + fad[m] + pmtcoa[m] --> h[m] + nadh[m] + fadh2[m] + accoa[m] + tdcoa[m]						0		0		0		0		0		0		0		0		0		0		0		0		0		0		0		0		0
					FAOXC140120m		Recon 2.2 F.A. degradation	FAOXC140120m			h2o[m] + nad[m] + coa[m] + fad[m] + tdcoa[m] --> h[m] + nadh[m] + fadh2[m] + accoa[m] + ddcacoa[m]						0		0.5		0		0		0		0		0		0		0		0		0		0		0		0		0		0		0
					FAOXC120100m		Recon 2.2 F.A. degradation	FAOXC120100m			h2o[m] + nad[m] + coa[m] + fad[m] + ddcacoa[m] --> h[m] + nadh[m] + fadh2[m] + accoa[m] + dcacoa[m]						0		0.5		0		0		0		0		0		0		0		0		0		0		0		0		0		0		0
					FAOXC10080m		Recon 2.2 F.A. degradation	FAOXC10080m			h2o[m] + nad[m] + coa[m] + fad[m] + dcacoa[m] --> h[m] + nadh[m] + fadh2[m] + accoa[m] + occoa[m]						0		0		0		0		0		0		0		0		0		0		0		0		0		0		0		0		0
					FAOXC101_3Em		Recon 2.2 F.A. degradation	FAOXC101 3Em			h2o[m] + nad[m] + coa[m] + dece3coa[m] --> h[m] + nadh[m] + accoa[m] + occoa[m]						0		0.5		0		0		0		0		0		0		0		0		0		0		0		0		0		0		0
					FAOXC8060m		Recon 2.2 F.A. degradation	FAOXC8060m			h2o[m] + nad[m] + coa[m] + fad[m] + occoa[m] --> h[m] + nadh[m] + fadh2[m] + accoa[m] + c6coa[m]						0		1		0		0		0		0		0		0		0		0		0		0		0		0		0		0		0
					FAOXC6040m		Recon 2.2 F.A. degradation	FAOXC6040m			h2o[m] + nad[m] + coa[m] + fad[m] + c6coa[m] --> h[m] + nadh[m] + fadh2[m] + accoa[m] + btcoa[m]						0		0.5		0		0		0		0		0		0		0		0		0		0		0		0		0		0		0
					FAOXC4020m		Recon 2.2 F.A. degradation	FAOXC4020m			h2o[m] + nad[m] + coa[m] + fad[m] + btcoa[m] --> h[m] + nadh[m] + fadh2[m] + 2 accoa[m]						0		1		0		0		0		0		0		0		0		0		0		0		0		0		0		0		0
					FAOXC161C141m		Recon 2.2 F.A. degradation	fatty acid beta oxidation(C16:1-->C14:1)m			'h2o[m] + coa[m] + nad[m] + fad[m] + hdcoa[m] => h[m] + nadh[m] + accoa[m] + fadh2[m] + tetd7ecoa[m] '						0		0.5		0		0		0		0		0		0		0		0		0		0		0		0		0		0		0
					FAOXC141C121m		Recon 2.2 F.A. degradation	fatty acid beta oxidation(C14:1-->C12:1)m			'h2o[m] + coa[m] + nad[m] + fad[m] + tetd7ecoa[m] => h[m] + nadh[m] + accoa[m] + fadh2[m] + dd5ecoa[m] '						0		0.5		0		0		0		0		0		0		0		0		0		0		0		0		0		0		0
					FAOXC121C101m		Recon 2.2 F.A. degradation	fatty acid beta oxidation(C12:1-->C10:1)m			'h2o[m] + coa[m] + nad[m] + fad[m] + dd5ecoa[m] => h[m] + nadh[m] + accoa[m] + fadh2[m] + dece3coa[m] '						0		0.5		0		0		0		0		0		0		0		0		0		0		0		0		0		0		0
					FAOXC101C8m		Recon 2.2 F.A. degradation	fatty acid beta oxidation(C10:1-->C8)m			'h2o[m] + coa[m] + nad[m] + dc2coa[m] => h[m] + nadh[m] + accoa[m] + occoa[m] '						0		0.5		0		0		0		0		0		0		0		0		0		0		0		0		0		0		0
					FAOXC61C4m		Recon 2.2 F.A. degradation	fatty acid beta oxidation(C6:1-->C4:0)m			h2o[m] + coa[m] + nad[m] + hx2coa[m] => h[m] + nadh[m] + accoa[m] + btcoa[m] '						0		0.5		0		0		0		0		0		0		0		0		0		0		0		0		0		0		0
					ARTFR12		Recon 2.2 F.A. degradation	R group artificial flux (C16:1)			fadh2[m] + hdcoa[c] => fad[m] + R1coa_hs[c]						0		0		0		0		0		0		0		0		0		0		0		0		0		0		0		0		0
					FA161ACPH		Recon 2.2 F.A. degradation	fatty-acyl-ACP hydrolase			h2o[c] + hdeACP[c] <=> h[c] + ACP[c] + hdcea[c]						0		1		0		0		0		0		0		0		0		0		0		0		0		0		0		0		0
					FACOAL161		Recon 2.2 F.A. degradation	fatty-acid--CoA ligase (hexadecenoate)			atp[c] + coa[c] + hdcea[c] <=> amp[c] + ppi[c] + hdcoa[c]						0		0.5		0		0		0		0		0		0		0		0		0		0		0		0		0		0		0
					AACOAT		Recon 2.2 F.A. degradation	Acetoacetyl-CoA:acetate CoA-transferase			atp[c] + coa[c] + acac[c] <=> aacoa[c] + amp[c] + ppi[c]						0		0		0		1		1		0		0		1		1		0		1		0		1		0		0		0		0
					ACACT1r		Recon 2.2 F.A. degradation	acetyl-CoA C-acetyltransferase			2 accoa[c] <=> coa[c] + aacoa[c]						0		0		0		-1		-1		0		0		-1		-1		0		-1		0		-1		0		0		0		0
					CSNATm		Recon 2.2 F.A. degradation	carnitine O-aceyltransferase, mitochondrial			coa[m] + acrn[m] <=> accoa[m] + crn[m]						0		0		0		2		2		0		0		3		3		0		2		0		2		0		0		0		0
					CSNATr		Recon 2.2 F.A. degradation	carnitine O-acetyltransferase			accoa[c] + crn[c] <=> coa[c] + acrn[c]						0		0		0		2		2		0		0		2		2		0		2		0		2		0		0		0		0
					r1488		Recon 2.2 F.A. degradation	EC:6.2.1.3			atp[c] + coa[c] + hdcea[c] <=> amp[c] + ppi[c] + HC10852[c]						0		0.5		0		0		0		0		0		0		0		0		0		0		0		0		0		0		0
					r0445		Recon 2.2 F.A. degradation	Palmitoyl-CoA:L-carnitine O-palmitoyltransferase Fatty acid metabolism			crn[c] + HC10852[c] -> coa[c] + HC10854[c]						0		0.5		0		0		0		0		0		0		0		0		0		0		0		0		0		0		0
					r0683		Recon 2.2 beta-Alanine metabolism	Propanoyl-CoA:(acceptor) 2,3-oxidoreductase beta-Alanine metabolism EC:1.3.3.6 EC:1.3.99.3			ppcoa[m] + q10[m] => q10h2[m] + prpncoa[m]						0		0		0		0		0		0		1		0		0		1		0		1		0		0		0		0		0
					PRPNCOAHYDm		Recon 2.2 beta-Alanine metabolism	Propenoyl-CoA hydrolase (m)			h2o[m] + prpncoa[m] => 3hpcoa[m]						0		0		0		0		0		0		1		0		0		1		0		1		0		0		0		0		0
					r0596		Recon 2.2 CoA synthesis	3-hydroxyisobutyryl-CoA hydrolase beta-Alanine metabolism / Propanoate metabolism EC:3.1.2.4			h2o[m] + 3hpcoa[m] => h[m] + coa[m] + 3hpp[m]						0		0		0		0		0		0		1		0		0		1		0		1		0		0		0		0		0
					r0669		Recon 2.2 Valine, leucine, and isoleucine metabolism	(S)-3-Hydroxyisobutyryl-CoA hydro-lyase Valine, leucine and isoleucine degradation EC:4.2.1.17			h2o[m] + 2mp2coa[m] => HC01223[m]						0		0		0		0		0		0		0		0		0		0		0		0		0		0.5		0		0		0
					r0779		Recon 2.2 Valine, leucine, and isoleucine metabolism	3-Hydroxy-2-methylpropanoyl-CoA hydrolase EC:3.1.2.4			h2o[m] + HC01223[m] -> h[m] + coa[m] + 3hmp[m]						0		0		0		0		0		0		0		0		0		0		0		0		0		0.5		0		0		0
					MTHFD2		Recon 2.2 Folate metabolism	methylenetetrahydrofolate dehydrogenase (NAD)			nad[c] + mlthf[c] <=> nadh[c] + methf[c]						0		0.0670571		0		0		0		0		0		0		0		-0.5		0		0		-0.142857		0		0		0		0
					SBTR		Recon 2.2 Fructose and Mannose metabolism	aldose reductase			h[c] + nadph[c] + glc_D[c] => nadp[c] + sbt_D[c]						0		0		0		0		0		0		0		0		0		0		0		0		0		0		0		0		0
					SBTD_D2		Recon 2.2 Fructose and Mannose metabolism	sorbitol dehydrogenase			nad[c] + sbt_D[c] => h[c] + nadh[c] + fru[c]						0		0		0		0		0		0		0		0		0		0		0		0		0		0		0		0		0
					HEX7		Recon 2.2 Fructose and Mannose metabolism	hexokinase (D-fructose:ATP)			atp[c] + fru[c] => adp[c] + h[c] + f6p[c]						0		0		0		0		0		0		0		0		0		0		0		0		0		0		0		0		0
					r0358		Recon 2.2 Fructose and Mannose metabolism	Glycolysis / Glyconeogenesis EC:2.7.1.1			datp[c] + fru[c] => h[c] + dadp[c] + f6p[c]						0		0		0		0		0		0		0		0		0		0		0		0		0		0		0		0		0
					r0191		Recon 2.2 Fructose and Mannose metabolism	UTP:D-fructose-6-phosphate 1-phosphotransferase EC:2.7.1.11			utp[c] + f6p[c] => h[c] + udp[c] + fdp[c]						0.5		0		0		0		0		0		0		0		0		0		0		0		0		0		0		0		0
					KHK		Recon 2.2 Fructose and Mannose metabolism	ketohexokinase			atp[c] + fru[c] => adp[c] + h[c] + f1p[c]						0		0		0		0		0		0		0		0		0		0		0		0		0		0		0		0		0
					FBA2		Recon 2.2 Fructose and Mannose metabolism	D-Fructose 1-phosphate D-glyceraldehyde-3-phosphate-lyase			f1p[c] <=> dhap[c] + glyald[c]						0		0		0		0		0		0		0		0		0		0		0		0		0		0		0		0		0
					TRIOK		Recon 2.2 Fructose and Mannose metabolism	triokinase			atp[c] + glyald[c] => adp[c] + h[c] + g3p[c]						0		0		0		0		0		0.5		0		0		0		0		0		0		0		0		0		0		0
					KYN		Recon 2.2 Tryptophan metabolism	kynureninase			h2o[c] + Lkynr[c] => h[c] + ala_L[c] + anth[c]						0		0		0		0		0		0		0		0		0		0		0		0		0		0		0		0		0
					LFORKYNHYD		Recon 2.2 Tryptophan metabolism	L-Formylkynurenine hydrolase			h2o[c] + Lfmkynr[c] => h[c] + ala_L[c] + nformanth[c]						0		0		0		0		0		0		0		0		0		0		0		0		0		0		0		0		0
					r0239		Recon 2.2 Tryptophan metabolism	N-Formylanthranilate amidohydrolase Tryptophan metabolism EC:3.5.1.9			h2o[c] + nformanth[c] <=> h[c] + for[c] + anth[c]						0		0		0		0		0		0		0		0		0		0		0		0		0		0		0		0		0
					GNMT		Recon 2.2 Glycine, serine, alanine and threonine metabolism	glycine N-methyltransferase			amet[c] + gly[c] => h[c] + ahcys[c] + sarcs[c]						0		0		0		0		0		0		0		0		0		1		0		0		0		0		0		0		0
					GCC2cm		Recon 2.2 Glycine, serine, alanine and threonine metabolism	glycine-cleavage complex (lipoamide), mitochondrial			nad[m] + dhlam[m] <=> h[m] + nadh[m] + lpam[m]						0		0		0		0		0		0		0		0		0		0		0		0		0		0		0		0		0
					GCC2am		Recon 2.2 Glycine, serine, alanine and threonine metabolism	glycine-cleavage complex (lipoamide), mitochondrial			h[m] + gly[m] + lpam[m] <=> co2[m] + alpam[m]						0		0		0		0		0		0		0		0		0		0		0		0		0		0		0		0		0
					GCC2bim		Recon 2.2 Glycine, serine, alanine and threonine metabolism	glycine-cleavage system (lipoamide) irreversible, mitochondrial			thf[m] + alpam[m] => nh4[m] + dhlam[m] + mlthf[m]						0		0		0		0		0		0		0		0		0		0		0		0		0		0		0		0		0
					r0365		Recon 2.2 Propanoate metabolism	3-hydroxypropanoate:NAD+ oxidoreductase beta-Alanine metabolism / Propanoate metabolism EC:1.1.1.59			nad[m] + 3hpp[m] => h[m] + nadh[m] + msa[m]						0		0		0		0		0		0		1		0		0		1		0		1		0		0		0		0		0
					VALTA		Recon 2.2 Valine, leucine, and isoleucine metabolism	valine transaminase			akg[c] + val_L[c] <=> glu_L[c] + 3mob[c]						0		0		0		0		0		0		0		0		0		0		0		0		0		0		0		0		0
					ILETA		Recon 2.2 Valine, leucine, and isoleucine metabolism	isoleucine transaminase			akg[c] + ile_L[c] <=> glu_L[c] + 3mop[c]						0		0		0		0		0		0		0		0		0		0		0		0		0		0		0		0		0
					LEUTA		Recon 2.2 Valine, leucine, and isoleucine metabolism	leucine transaminase			akg[c] + leu_L[c] <=> glu_L[c] + 4mop[c]						0		0		0		0		0		0		0		0		0		0		0		0		0		0		0		0		0
					ADNK3		Recon 2.2 Purine synthesis	adenosine kinase			adn[c] + gtp[c] => h[c] + amp[c] + gdp[c]						0		0		0		0		0		0		0		0		0		0.5		0		0		0		0		0		0		0
					ADNK4		Recon 2.2 Purine synthesis	adenosine kinase			adn[c] + dgtp[c] => h[c] + amp[c] + dgdp[c]						0		0		0		0		0		0		0		0		0		0		0		0		0		0		0		0		0
					SACCD4m		Recon 2.2 Lysine degradation	saccharopine dehydrogenase (NAD, L-glutamate forming), mitochondrial			h2o[m] + nadp[m] + saccrp_L[m] => h[m] + nadph[m] + glu_L[m] + L2aadp6sa[m]						0		0		0		0		0		0		0		0		0.333333		0		0		0		0		0		0		0		0
					ACACtx		Recon 2.2 peroxisome transport	acetoacetate intracellular transport unknown mechanism			acac[c] <=> acac[x]						0		0		0		0		0		0		0		-1		-1		0		0		0		0		0		0		0		0
					COAtp		Recon 2.2 peroxisome transport	coenzyme A transport, peroxisomal			coa[c] <=> coa[x]						0		0		0		0		0		0		0		-1		-1		0		0		0		0		0		0		0		0
					H2Otp		Recon 2.2 peroxisome transport	H2O transport, peroxisomal			h2o[c] <=> h2o[x]						0		0		0		0		0		0		0		0		0		0		0		0		0		0		0		0		0
					HMGCOAtx		Recon 2.2 peroxisome transport	Hydroxymethylglutaryl-CoA reversible peroxisomal transport			hmgcoa[c] <=> hmgcoa[x]						0		0		0		0		0		0		0		1		1		0		0		0		0		0		0		0		0
					Htx		Recon 2.2 peroxisome transport	H transporter, peroxisome			h[c] <=> h[x]						0		0		0		0		0		0		0		0		0		0		0		0		0		0		0		0		0
					CRNCARtp		Recon 2.2 peroxisome transport	carnitine-acetylcarnitine carrier, peroxisomal			acrn[x] + crn[c] -> acrn[c] + crn[x]						0		0		0		0		0		0		0		1		1		0		0		0		0		0		0		0		0
					r0463		Recon 2.2 Cholesterol metabolism	(S)-3-Hydroxy-3-methylglutaryl-CoA acetoacetyl-CoA-lyase (CoA-acetylating) Synthesis and degradation of ketone…			h[x] + coa[x] + hmgcoa[x] <=> accoa[x] + aacoa[x] + h2o[x]						0		0		0		0		0		0		0		0		0		0		0		0		0		0		0		0		0
					HMGLx		Recon 2.2 Cholesterol metabolism	hydroxymethylglutaryl-CoA lyase			hmgcoa[x] => accoa[x] + acac[x]						0		0		0		0		0		0		0		1		1		0		0		0		0		0		0		0		0
					ACACT1x		Recon 2.2 Cholesterol metabolism	acetyl-CoA C-acetyltransferase, mitochondrial			2 accoa[x] => aacoa[x] + coa[x]						0		0		0		0		0		0		0		0		0		0		0		0		0		0		0		0		0
					CSNATp		Recon 2.2 Fatty acid oxidation	carnitine O-acetyltransferase, reverse direction, peroxisomal			accoa[x] + crn[x] <=> coa[x] + acrn[x]						0		0		0		0		0		0		0		1		1		0		0		0		0		0		0		0		0
					PRO1xm		Recon 2.2 Proline metabolism	proline oxidase (NAD), mitochondrial			nad[m] + pro_L[m] -> 2.0 h[m] + nadh[m] + 1pyr5c[m]						0		0		0		0		0		0		0		0		0		0		0		0		0		0		0		0		0
					P5CDm		Recon 2.2 Glutamate metabolism	1-pyrroline-5-carboxylate dehydrogenase, mitochondrial			2 h2o[m] + nad[m] + 1pyr5c[m] => h[m] + nadh[m] + glu_L[m]						0		0		0		0		0		0		0		0		0		0		0		0		0		0		0		0		0
					r0021		Recon 2.2 Glutathione metabolism	glutathione:NAD+ oxidoreductase Glutamate metabolism EC:1.8.1.7			nad[c] + 2 gthrd[c] <=> h[c] + nadh[c] + gthox[c]						0		0.0670571		0		0		0		0		0		0		0		0		0		0		0		0		0		0		0
					r0512		Recon 2.2 Folate metabolism	Dihydrofolate:NAD+ oxidoreductase Folate biosynthesis EC:1.5.1.3			nad[c] + dhf[c] <=> nadh[c] + fol[c]						0		0.0670571		0		0		0		0		0		0		0		0		0		0		0		0		0		0		0
					r0160		Recon 2.2 Glycine, serine, alanine and threonine metabolism	L-Serine:pyruvate aminotransferase Glycine, serine and threonine metabolism EC:2.6.1.51			pyr[c] + ser_L[c] => ala_L[c] + hpyr[c]						0		0		0		0		0		0.5		0		0		0		0		0		0		0		0		0		0		0
					HPYRRy		Recon 2.2 Glyoxylate and dicarboxylate metabolism	Hydroxypyruvate reductase (NADPH)			h[c] + nadph[c] + hpyr[c] => nadp[c] + glyc_R[c]						0		0		0		0		0		0.5		0		0		0		0		0		0		0		0		0		0		0
					r0392		Recon 2.2 Glyoxylate and dicarboxylate metabolism	D-Glyceraldehyde:NAD+ oxidoreductase Glycerolipid metabolism EC:1.2.1.3			h2o[c] + nad[c] + glyald[c] <=> 2 h[c] + nadh[c] + glyc_R[c]						0		0		0		0		0		-0.5		0		0		0		0		0		0		0		0		0		0		0
					r0295		Recon 2.2 Glycine, serine, alanine and threonine metabolism	glycine synthase Nitrogen metabolism EC:2.1.2.10			co2[m] + nadh[m] + nh4[m] + mlthf[m] => nad[m] + gly[m] + thf[m]						0		0		0		0		0		0.5		0		0		0		0.5		0		0		0		0		0		0		0
					SARDHm		Recon 2.2 Urea cycle	Sarcosine dehydrogenase (m)			fad[m] + sarcs[m] + thf[m] => fadh2[m] + gly[m] + mlthf[m]						0		0		0		0		0		0		0		0		0		1		0		0		0		0		0		0		0
					r0398		Recon 2.2 Tetrahydrobiopterin metabolism	NADPH:6,7-dihydropteridine oxidoreductase Folate biosynthesis EC:1.5.1.34			h[c] + nadph[c] + dhbpt[c] -> nadp[c] + thbpt[c]						0		0		0		0		0		0		0		0		0		0		1		0		0		0		0		0		0
					r0224		Recon 2.2 Folate metabolism	5,6,7,8-Tetrahydrofolate:NAD+ oxidoreductase One carbon pool by folate EC:1.5.1.3			h[c] + nadh[c] + dhf[c] -> nad[c] + thf[c]						0		0		0		0		0		0		0		0		0		0		0		0		0.142857		0		0		0		0
					r0330		Recon 2.2 Pyrimidine catabolism	5,6-Dihydrothymine:NAD+ oxidoreductase Pyrimidine metabolism EC:1.3.1.1			h[c] + nadh[c] + thym[c] -> nad[c] + 56dthm[c]						0		0		0		0		0		0		0		0		0		0		0		0		0.142857		0		0		0		0
					DURAD2		Recon 2.2 Pyrimidine catabolism	dihydrothymin dehydrogenase (NADP)			nadp[c] + 56dthm[c] <=> h[c] + nadph[c] + thym[c]						0		0		0		0		0		0		0		0		0		0		0		0		0.142857		0		0		0		0
					AKR1C41		Recon 2.2 Bile acid synthesis	aldo-keto reductase family 1, member C4 (chlordecone reductase; 3-alpha hydroxysteroid dehydrogenase, type I; dihydrodiol dehydrogenase 4)			h[c] + nadh[c] + xol7ah[c] -> nad[c] + xol7ah2[c]						0		0		0		0		0		0		0		0		0		0		0		0		0.142857		0		0		0		0
					r0747		Recon 2.2 Bile acid synthesis	3alpha,7alpha-Dihydroxy-5beta-cholestane:NADP+ oxidoreductase (B-specific); 3alpha,7alpha-Dihydroxy-5beta-cholestane:NADP+ oxidoreductase Bile acid biosynthesis EC:1.1.1.50			nadp[c] + xol7ah2[c] <=> h[c] + nadph[c] + xol7ah[c]						0		0		0		0		0		0		0		0		0		0		0		0		0.142857		0		0		0		0
					r0750		Recon 2.2 Bile acid synthesis	3alpha,7alpha,12alpha-Trihydroxy-5beta-cholestane:NADP+ oxidoreductase (B-specific); 3alpha,7alpha,12alpha-Trihydroxy-5beta-cholestane:NADP+ oxidoreductase Bile acid biosynthesis EC:1.1.1.50			nadp[c] + xoltriol[c] <=> h[c] + nadph[c] + xoldioloneh[c]						0		0		0		0		0		0		0		0		0		0		0		0		0.142857		0		0		0		0
					AKR1C42		Recon 2.2 Bile acid synthesis	aldo-keto reductase family 1, member C4 (chlordecone reductase; 3-alpha hydroxysteroid dehydrogenase, type I; dihydrodiol dehydrogenase 4)			h[c] + nadh[c] + xoldioloneh[c] -> nad[c] + xoltriol[c]						0		0		0		0		0		0		0		0		0		0		0		0		0.142857		0		0		0		0
					r0267		Recon 2.2 Aminosugar metabolism	CMP-N-acetylneuraminate,ferrocytochrome-b5:oxygen oxidoreductase (N-acetyl-hydroxylating) Aminosugars metaboli…			o2[c] + h[c] + nadh[c] + cmpacna[c] <=> h2o[c] + nad[c] + HC01162[c]						0		-0.0670571		0		0		0		0		0		0		0		0		0		0		0.142857		0		0		0		0
					r0268		Recon 2.2 Aminosugar metabolism	cytidine monophospho-N-acetylneuraminic acid hydroxylase EC:1.14.18.2			o2[c] + h[c] + nadph[c] + cmpacna[c] <=> h2o[c] + nadp[c] + HC01162[c]						0		0.0670571		0		0		0		0		0		0		0		0		0		0		-0.142857		0		0		0		0
					r0617		Recon 2.2 Arginine and Proline Metabolism	trans-4-Hydroxy-L-proline:NADP+ 5-oxidoreductase Arginine and proline metabolism EC:1.5.1.2			nadp[c] + 4hpro_LT[c] <=> 2 h[c] + nadph[c] + 1p3h5c[c]						0		-0.0670571		0		0		0		0		0		0		0		0		0		0		0.142857		0		0		0		0
					r0615		Recon 2.2 Arginine and Proline Metabolism	trans-4-Hydroxy-L-proline:NAD+ 5-oxidoreductase Arginine and proline metabolism EC:1.5.1.2			nad[c] + 4hpro_LT[c] <=> 2 h[c] + nadh[c] + 1p3h5c[c]						0		0.0670571		0		0		0		0		0		0		0		0		0		0		-0.142857		0		0		0		0
					RE3346C		Recon 2.2 Bile acid synthesis	RE3346			2 h[c] + nadh[c] + thcholstoic[c] <=> h2o[c] + nad[c] + CE4872[c]						0		-0.0670571		0		0		0		0		0		0		0		0		0		0		0.142857		0		0		0		0
					RE2626C		Recon 2.2 Bile acid synthesis	RE2626			h2o[c] + nadp[c] + CE4872[c] <=> 2 h[c] + nadph[c] + thcholstoic[c]						0		-0.0670571		0		0		0		0		0		0		0		0		0		0		0.142857		0		0		0		0
					RE1807C		Recon 2.2 Bile acid synthesis	RE1807			h2o[c] + nadp[c] + xol7ah2al[c] <=> 2 h[c] + nadph[c] + dhcholestanate[c]						0		-0.0670571		0		0		0		0		0		0		0		0		0		0		0.142857		0		0		0		0
					r0688		Recon 2.2 Bile acid synthesis	3alpha,7alpha-Dihydroxy-5beta-cholestan-26-al:NAD+ oxidoreductase Bile acid biosynthesis EC:1.2.1.3			h2o[c] + nad[c] + xol7ah2al[c] <=> 2 h[c] + nadh[c] + dhcholestanate[c]						0		0.0670571		0		0		0		0		0		0		0		0		0		0		-0.142857		0		0		0		0
					r0552		Recon 2.2 Glycine, serine, alanine and threonine metabolism	p-cumic alcohol:NAD+ oxidoreductase Glycine, serine and threonine metabolism EC:1.2.1.8			h2o[c] + nad[c] + betald[c] <=> 2 h[c] + nadh[c] + glyb[c]						0		0.0670571		0		0		0		0		0		0		0		0		0		0		-0.142857		0		0		0		0
					r0553		Recon 2.2 Glycine, serine, alanine and threonine metabolism	p-Cumic alcohol:NADP+ oxidoreductase Glycine, serine and threonine metabolism EC:1.2.1.8			h2o[c] + nadp[c] + betald[c] <=> 2 h[c] + nadph[c] + glyb[c]						0		-0.0670571		0		0		0		0		0		0		0		0		0		0		0.142857		0		0		0		0
					r0547		Recon 2.2 Phenylalanine metabolism	Aldehyde:NADP+ oxidoreductase Phenylalanine metabolism EC:1.2.1.5			h2o[c] + nadp[c] + pacald[c] <=> 2 h[c] + nadph[c] + pac[c]						0		-0.0670571		0		0		0		0		0		0		0		0		0		0		0		0		0		0		0
					r0545		Recon 2.2 Phenylalanine metabolism	Phenylacetaldehyde:NAD+ oxidoreductase Phenylalanine metabolism / Styrene degradation EC:1.2.1.5 EC:1.2.1.39			h2o[c] + nad[c] + pacald[c] <=> 2 h[c] + nadh[c] + pac[c]						0		0.0670571		0		0		0		0		0		0		0		0		0		0		0		0		0		0		0
					r0236		Recon 2.2 Pyrimidine catabolism	5,6-Dihydrouracil:NAD+ oxidoreductase Pyrimidine metabolism EC:1.3.1.1			nad[c] + 56dura[c] <=> h[c] + nadh[c] + ura[c]						0		0.0670571		0		0		0		0		0		0		0		0		0		0		0		0		0		0		0
					DURAD		Recon 2.2 Pyrimidine catabolism	dihydrouracil dehydrogenase (NADP)			nadp[c] + 56dura[c] <=> h[c] + nadph[c] + ura[c]						0		-0.0670571		0		0		0		0		0		0		0		0		0		0		0		0		0		0		0
					r0784		Recon 2.2 Pentose phosphate pathway	xylitol:NAD oxidoreductase Pentose and glucuronate interconversions EC:1.1.1.15			nad[c] + xylt[c] <=> h[c] + nadh[c] + xylu_L[c]						0		0.0670571		0		0		0		0		0		0		0		0		0		0		-0.142857		0		0		0		0
					XYLUR		Recon 2.2 Pentose phosphate pathway	xylulose reductase			h[c] + nadph[c] + xylu_L[c] <=> nadp[c] + xylt[c]						0		0.0670571		0		0		0		0		0		0		0		0		0		0		-0.142857		0		0		0		0
					MTHFR3		Recon 2.2 Folate metabolism	5,10-methylenetetrahydrofolatereductase (NADPH)			2 h[c] + nadph[c] + mlthf[c] => nadp[c] + 5mthf[c]						0		0.0670571		0		0		0		0		0		0		0		0		0		0		0		0		0		0		0
					r0792		Recon 2.2 Folate metabolism	5-methyltetrahydrofolate:NAD+ oxidoreductase One carbon pool by folate / Methane metabolism EC:1.5.1.20			nad[c] + 5mthf[c] <=> 2 h[c] + nadh[c] + mlthf[c]						0		0.0670571		0		0		0		0		0		0		0		0		0		0		0		0		0		0		0
					ALCD22_L		Recon 2.2 Pyruvate metabolism	alcohol dehydrogenase (L-lactaldehyde)			nad[c] + lald_L[c] => h[c] + nadh[c] + mthgxl[c]						0		0.031901		0		0		0		0		0		0		0		0		0		0		0		0		0		0		0
					PRO1x		Recon 2.2 Transport, extracellular	L-ProlineNAD+ 5-oxidoreductase			nad[c] + pro_L[c] => 2 h[c] + nadh[c] + 1pyr5c[c]						0		0.0670571		0		0		0		0		0		0		0		0		0		0		0		0		0		0		0
					P5CR		Recon 2.2 Arginine and Proline Metabolism	pyrroline-5-carboxylate reductase			2 h[c] + nadph[c] + 1pyr5c[c] => nadp[c] + pro_L[c]						0		0.0670571		0		0		0		0		0		0		0		0		0		0		0		0		0		0		0
					RDH1		Recon 2.2 Vitamin A metabolism	retinol dehydrogenase (all-trans)			nad[c] + retinol[c] <=> h[c] + nadh[c] + retinal[c]						0		0		0		0		0		0		0		0		0		0		0		0		-0.142857		0		0		0		0
					RDH1a		Recon 2.2 Vitamin A metabolism	retinol dehydrogenase (all-trans,NADPH)			nadp[c] + retinol[c] -> h[c] + nadph[c] + retinal[c]						0		0		0		0		0		0		0		0		0		0		0		0		0.142857		0		0		0		0
					RDH2		Recon 2.2 Vitamin A metabolism	retinol dehydrogenase (9-cis,NADH)			nad[c] + retinol_9_cis[c] <=> h[c] + nadh[c] + retinal_cis_9[c]						0		0		0		0		0		0		0		0		0		0		0		0		-0.142857		0		0		0		0
					RDH2a		Recon 2.2 Vitamin A metabolism	retinol dehydrogenase (9-cis,NADPH)			nadp[c] + retinol_9_cis[c] -> h[c] + nadph[c] + retinal_cis_9[c]						0		0		0		0		0		0		0		0		0		0		0		0		0.142857		0		0		0		0
					RDH3		Recon 2.2 Vitamin A metabolism	retinol dehydrogenase (11-cis,NADH)			nad[c] + retinol_cis_11[c] <=> h[c] + nadh[c] + retinal_11_cis[c]						0		0		0		0		0		0		0		0		0		0		0		0		-0.142857		0		0		0		0
					RDH3a		Recon 2.2 Vitamin A metabolism	retinol dehydrogenase (11-cis,NADPH)			nadp[c] + retinol_cis_11[c] -> h[c] + nadph[c] + retinal_11_cis[c]						0		0		0		0		0		0		0		0		0		0		0		0		0.142857		0		0		0		0
					ALAPAT4te		Recon 2.2 transport	transport of alanine via PAT4			M_ala_L_e <=> M_ala_L_c						0		0		0		0		0		0		0		0		0		0		0		0		0		0		0		0		0
					FOLOAT1tc		Recon 2.2 transport	folate transport by OAT1			M_na1_e + M_fol_e + M_akg_c <=> M_na1_c + M_fol_c + M_akg_e						-0.0417		0		-0.25		-0.333333		-0.333333		0		0		0		0		0		0		0		0		0		0		0		0
					PROPAT4te		Recon 2.2 transport	transport of proline via PAT4			M_pro_L_e <=> M_pro_L_c						0		0		0		0		0		0		0		0		0		0		0		0		0		0		0		0		0
					C160CRNt		Recon 2.2 transport	carnitine/acylcarnitine translocase			pmtcrn[c] => pmtcrn[m]						0		0		0		0		0		0		0		0		0		0		0		0		0		0		0		0		0
					ACETONEt2		Recon 2.2 transport	acetone transport via proton symport			h[e] + acetone[e] <=> h[c] + acetone[c]						0		0		0		0		0		0		0		0		0		0		0		0		0		0		0		0		0
					AKGt4_3		Recon 2.2 transport	AKG transport via sodium symport			3 na1[e] + akg[e] <=> akg[c] + 3 na1[c]						-0.0417		0		-0.0833333		0.0416667		0.0416667		0		0		0		0		0		0		0		0		0		0		0		0
					ALAtN1		Recon 2.2 transport	Alanine transport (Na, H coupled)			h[c] + 2 na1[e] + ala_L[e] <=> h[e] + 2 na1[c] + ala_L[c]						0		0		0		0.03125		0.03125		0		0		0		0		0.75		0		0		0		0		0		0		0.0833333
					ASNtN1		Recon 2.2 transport	Asparagine transport (Na, H coupled)			h[c] + 2 na1[e] + asn_L[e] <=> h[e] + 2 na1[c] + asn_L[c]						0		0		0		0		0		0		0		0		0		0.5		0		0		0		0		0		0		0
					BTNt2		Recon 2.2 transport	Biotin reversible transport via proton symport			h[e] + btn[e] <=> h[c] + btn[c]						-0.4792		0		0		0		0		0		0		0		-0.15625		-0.458333		0		0		0		0		-0.25		0		-0.166667
					BTNt4i		Recon 2.2 transport	Biotin uptake (antiport)			h[c] + btn[e] => h[e] + btn[c]						0.4792		0		0		0		0		0		0		0		0.15625		0.458333		0		0		0		0		0.25		0		0.166667
					CLOHtex2		Recon 2.2 transport	chloride transport via hydroxide countertransport (2:1)			h2o[c] + 2 cl[e] => h2o[e] + 2 cl[c]						0.0417		0		0		0		0		0		0.666667		0.583333		1.04167		0.5		0.583333		0.583333		0.833333		0.583333		0		0		0
					FOLt2		Recon 2.2 transport	folate transport via anion exchange			h2o[c] + fol[e] <=> h2o[e] + fol[c]						0.0417		0		0.25		0.333333		0.333333		0		0		0		0		0		0		0		0		0		0		0		0
					GALt1r		Recon 2.2 transport	galactose transport (uniport)			gal[e] <=> gal[c]						0.4792		0		0		0		0		0		0		0		0.15625		0.458333		0		0		0		0		0.25		0		0.166667
					GALt2_2		Recon 2.2 transport	D-galactose transport via proton symport			2 h[e] + gal[e] <=> 2 h[c] + gal[c]						-0.4792		0		0		0		0		0		0		0		-0.15625		-0.5		0		0		0		0		-0.25		0		-0.25
					GLCt4		Recon 2.2 transport	glucose transport via sodium symport			na1[e] + glc_D[e] <=> na1[c] + glc_D[c]						1		0		0		0		0		0		0		0		0		0.5		0		0		0		0		0		0		0.166667
					HIStN1		Recon 2.2 transport	Histidine transport (Na, H coupled)			h[c] + 2 na1[e] + his_L[e] <=> h[e] + 2 na1[c] + his_L[c]						0		0		0		0		0		0		0		0		0		0.5		0		0		0		0		0		0		0
					NKCC2t		Recon 2.2 transport	Na+-K+-Cl- cotransport (NH4+)			na1[e] + nh4[e] + 2 cl[e] <=> nh4[c] + na1[c] + 2 cl[c]						0		0		0		0		0		0		-0.5		-0.5		-0.747396		-0.5		-0.5		-0.5		-0.65625		-0.5		-0.6		-0.7		0
					SERtN1		Recon 2.2 transport	Serine transport (Na, H coupled)			h[c] + 2 na1[e] + ser_L[e] <=> h[e] + 2 na1[c] + ser_L[c]						0		0		0		0		0		0		0		0		0		0.5		0		0		0		0		0		0		0
					UREAt5		Recon 2.2 transport	urea, water cotransport			h2o[e] + urea[e] <=> h2o[c] + urea[c]						0		0		0		0		0		0		0		0		0		0		0		0		0		0		0		0		0
					r1143		Recon 2.2 transport	Major Facilitator(MFS) TCDB:2.A.18.6.3			na1[e] + asp_L[e] => na1[c] + asp_L[c]						0		0		0		0		0		0		0		0		0		0		0		0		0		0		0		1		0
					r2080		Recon 2.2 transport	Major Facilitator(MFS) TCDB:2.A.1.13.1			acac[c] + ac[e] <=> acac[e] + ac[c]						0		0		0		0		-0.0833333		0		0		0		0		0		0		0		0		0		0		0		0
					r2112		Recon 2.2 transport	Major Facilitator(MFS) TCDB:2.A.1.13.1			ac[e] + lac_L[c] <=> ac[c] + lac_L[e]						0		0		0		0		0		0		0		0		0		0		0		0		0		0		0		0		0
					r2115		Recon 2.2 transport	Major Facilitator(MFS) TCDB:2.A.1.13.1			ac[e] + bhb[c] <=> ac[c] + bhb[e]						0		0		0		-0.0833333		0		0		0		0		0		0		0		0		0		0		0		0		0
					GLYt7_311_r		Recon 2.2 transport	glycine reversible transport via sodium and chloride symport (3:1:1)			3 na1[e] + gly[e] + cl[e] <=> 3 na1[c] + gly[c] + cl[c]						-0.0833		0		0		0		0		0		0		0		0		0		0		0		0		0		0		0		0
					CYSSNAT5tc		Recon 2.2 transport	transport of L-Cysteine into the cell coupled with co-transport with Sodium and counter transport with proton …			h[c] + na1[e] + cys_L[e] <=> h[e] + na1[c] + cys_L[c]						0		0		0		0		0		0		0		0		0.1875		0.5		0		0		0		0		0		0		1
					GLYSNAT5tc		Recon 2.2 transport	transport of Glycine into the cell coupled with co-transport with Sodium and counter transport with proton by …			h[c] + na1[e] + gly[e] <=> h[e] + na1[c] + gly[c]						0.0833		0		0		0		0		0		0		0		0.1875		0.75		0		0		0		0		0		0		0.166667
					3HCO3_NAt		Recon 2.2 transport	3HCO3 NAt			3 hco3[e] + na1[e] <=> 3 hco3[c] + na1[c]						-0.6667		-0.333333		-0.333333		-0.333333		-0.333333		0		-0.333333		-0.333333		-0.666667		-0.333333		-0.333333		-0.333333		-0.666667		-0.333333		-0.4		-0.4		-0.333333
					34HPPte		Recon 2.2 transport	Transport of 3-(4-hydroxyphenyl)pyruvate			34hpp[e] <=> 34hpp[c]						0		0		0		0		0		0		0		0		0		0		0		0		0		0		0		0		0
					GALt4		Recon 2.2 transport	galactose transport via sodium symport			na1[e] + gal[e] <=> na1[c] + gal[c]						0		0		0		0		0		0		0		0		0		0.5		0		0		0		0		0		0		0.166667
					r2079		Recon 2.2 transport	Major Facilitator(MFS) TCDB:2.A.1.13.1			acac[c] + pyr[e] <=> pyr[c] + acac[e]						0		0		0		0		-0.0833333		0		0		0		0		0		0		0		0		0		0		0		0
					r2082		Recon 2.2 transport	Major Facilitator(MFS) TCDB:2.A.1.13.1			acac[c] + ppa[e] <=> acac[e] + ppa[c]						0		0		0		0		-0.104167		0		0		0		0		0		0		0		0		0		0		0		0
					r2083		Recon 2.2 transport	Major Facilitator(MFS) TCDB:2.A.1.13.1			acac[c] + lac_L[e] <=> acac[e] + lac_L[c]						0		0		0		0		-0.0833333		0		0		0		0		0		0		0		0		0		0		0		0
					r2084		Recon 2.2 transport	Major Facilitator(MFS) TCDB:2.A.1.13.1			acac[c] + retn[e] <=> acac[e] + retn[c]						0		0		0		0		-0.0625		0		0		0		0		0		0		0		0		0		0		0		0
					r2104		Recon 2.2 transport	Major Facilitator(MFS) TCDB:2.A.1.13.1			acac[c] + akg[e] <=> akg[c] + acac[e]						0		0		0		0		-0.375		0		0		0		0		0		0		0		0		0		0		0		0
					r2125		Recon 2.2 transport	Major Facilitator(MFS) TCDB:2.A.1.13.1			acac[e] + but[c] <=> acac[c] + but[e]						0		0		0		0		0.0833333		0		0		0		0		0		0		0		0		0		0		0		0
					r2105		Recon 2.2 transport	Major Facilitator(MFS) TCDB:2.A.1.13.1			akg[e] + lac_L[c] <=> akg[c] + lac_L[e]						0		0		-0.166667		0		0		0		0		0		0		0		0		0		0		0		0		0		0
					L_LACt4r		Recon 2.2 transport	lactate transport by SMCT1			na1[e] + lac_L[e] <=> na1[c] + lac_L[c]						0		0		0.833333		0.0833333		0.0833333		0		0		0		0		0		0		0		0		0		0		0		0
					FATP1t		Recon 2.2 transport	fatty acid electroneutral transport			na1[c] + hdca[c] <=> na1[e] + hdca[e]						0		-0.333333		0		0		0		0		0		0		0		0		0		0		0		0		0		0		0
					NAt3_1		Recon 2.2 transport	sodium proton antiporter (H:NA is 1:1)			h[e] + na1[c] <=> h[c] + na1[e]						0		0		0		-0.0625		-0.0625		0		0		0		0		-1		0		0		0		0		0		0		-0.166667
					GLCt2_2		Recon 2.2 transport	D-glucose transport in via proton symport			2 h[e] + glc_D[e] <=> 2 h[c] + glc_D[c]						0		0		0		0		0		0		0		0		0		-0.5		0		0		0		0		0		0		-0.166667
					RETNt		Recon 2.2 transport	retinoic acid transport			retn[c] <=> retn[e]						0		0		0		-0.0625		-0.0625		0		0		0		0		0		0		0		0		0		0		0		0
					r2100		Recon 2.2 transport	Major Facilitator(MFS) TCDB:2.A.1.13.1			bhb[c] + pyr[e] <=> pyr[c] + bhb[e]						0		0		0		-0.0833333		0		0		0		0		0		0		0		0		0		0		0		0		0
					r2108		Recon 2.2 transport	Major Facilitator(MFS) TCDB:2.A.1.13.1			akg[e] + bhb[c] <=> akg[c] + bhb[e]						0		0		0		-0.375		0		0		0		0		0		0		0		0		0		0		0		0		0
					r2124		Recon 2.2 transport	Major Facilitator(MFS) TCDB:2.A.1.13.1			bhb[c] + ppa[e] <=> ppa[c] + bhb[e]						0		0		0		-0.104167		0		0		0		0		0		0		0		0		0		0		0		0		0
					r2129		Recon 2.2 transport	Major Facilitator(MFS) TCDB:2.A.1.13.1			bhb[c] + lac_L[e] <=> bhb[e] + lac_L[c]						0		0		0		-0.0833333		0		0		0		0		0		0		0		0		0		0		0		0		0
					r2131		Recon 2.2 transport	Major Facilitator(MFS) TCDB:2.A.1.13.1			bhb[c] + but[e] <=> bhb[e] + but[c]						0		0		0		-0.0833333		0		0		0		0		0		0		0		0		0		0		0		0		0
					r2132		Recon 2.2 transport	Major Facilitator(MFS) TCDB:2.A.1.13.1			bhb[c] + retn[e] <=> bhb[e] + retn[c]						0		0		0		-0.0625		0		0		0		0		0		0		0		0		0		0		0		0		0
					r2433		Recon 2.2 transport	Mitochondrial Carrier (MC) TCDB:2.A.29.8.3			acrn[c] + crn[m] => acrn[m] + crn[c]						0		0		0		2		2		0		0		3		3		0		2		0		2		0		0		0		0
					ACSMCT1		Recon 2.2 transport	acetate transport by SMCT1			M_na1_e + M_ac_e <=> M_na1_c + M_ac_c						0		0		0		0.0833333		0.0833333		0		0		0		0		0		0		0		0		0		0		0		0
					BUTSMCT1		Recon 2.2 transport	butyrate transport by SMCT1			M_na1_e + M_but_e <=> M_na1_c + M_but_c						0		0		0		0.0833333		0.0833333		0		0		0		0		0		0		0		0		0		0		0		0
					PPASMCT1		Recon 2.2 transport	propionate transport by SMCT1			M_na1_e + M_ppa_e <=> M_na1_c + M_ppa_c						0		0		0		0.0833333		0.0833333		0		0		0		0		0		0		0		0		0		0		0		0
					PYRSMCT1		Recon 2.2 transport	puryvate transport by SMCT1			M_na1_e + M_pyr_e <=> M_na1_c + M_pyr_c						0		0		0		0.0833333		0.0833333		0		0		0		0		0		0		0		0		0		0		0		0
					KCC2t		Recon 2.2 transport	K+-Cl- cotransporter (NH4+)			nh4[e] + cl[e] <=> nh4[c] + cl[c]						0		0		0		0		0		0		-0.5		-0.388889		-0.776042		-0.5		-0.388889		-0.5		-0.854167		-0.388889		-0.9		-0.2		0
					ILEATB0tc		Recon 2.2 transport	Transport of L-Isoleucine into the intestinal cells by ATB0 transporter			2.0 na1[e] + cl[e] + ile_L[e] -> 2.0 na1[c] + cl[c] + ile_L[c]						0		0		0		0		0		0		0.166667		0		0		0		0		0		0		0		0		0		0
					ILEB0AT2tc		Recon 2.2 transport	isoleucine transport by B0AT2			M_na1_e + M_ile_L_e <=> M_na1_c + M_ile_L_c						0		0		0		0		0		0		0.5		0		0		0		0		0		0		0		0		0		0
					NAt5		Recon 2.2 transport	sodium/ammonium proton antiporter			nh4[e] + na1[c] <=> nh4[c] + na1[e]						0		0		0		0		0		0		0		-0.111111		-0.476562		-0.5		-0.111111		-0.333333		-0.489583		-0.111111		-0.5		-0.1		-1
					LEUATB0tc		Recon 2.2 transport	Transport of L-Leucine into the intestinal cells by ATB0 transporter			2.0 na1[e] + cl[e] + leu_L[e] -> 2.0 na1[c] + cl[c] + leu_L[c]						0		0		0		0		0		0		0		0.111111		0		0		0		0		0		0		0		0		0
					LEUB0AT2tc		Recon 2.2 transport	leucine transport by B0AT2			M_na1_e + M_leu_L_e <=> M_na1_c + M_leu_L_c						0		0		0		0		0		0		0		0.388889		0		0		0		0		0		0		0		0		0
					LEUB0AT3tc		Recon 2.2 transport	leucine transport by B0AT3			M_na1_e + M_cl_e + M_leu_L_e <=> M_na1_c + M_cl_c + M_leu_L_c						0		0		0		0		0		0		0		0.111111		0		0		0		0		0		0		0		0		0
					LYSt4		Recon 2.2 transport	L-lysine transport in via sodium symport			na1[e] + lys_L[e] -> na1[c] + lys_L[c]						0		0		0		0		0		0		0		0		0.1875		0		0		0		0		0		0		0		0
					r1992		Recon 2.2 transport	Amino Acid-Polyamine-Organocation (APC) TCDB:2.A.3.8.15			gly[c] + lys_L[e] -> gly[e] + lys_L[c]						0		0		0		0		0		0		0		0		0.1875		0		0		0		0		0		0		0		0
					r2000		Recon 2.2 transport	Amino Acid-Polyamine-Organocation (APC) TCDB:2.A.3.8.15			cys_L[c] + lys_L[e] -> cys_L[e] + lys_L[c]						0		0		0		0		0		0		0		0		0.1875		0		0		0		0		0		0		0		0
					LYSATB0tc		Recon 2.2 transport	transport of L-Lysine into the intestinal cells by ATB0 transporter			2.0 na1[e] + lys_L[e] + cl[e] -> 2.0 na1[c] + lys_L[c] + cl[c]						0		0		0		0		0		0		0		0		0.1875		0		0		0		0		0		0		0		0
					THRt4		Recon 2.2 transport	L-threonine via sodium symport			na1[e] + thr_L[e] -> na1[c] + thr_L[c]						0		0		0		0		0		0		0		0		0		0		0		0.5		0		0		0		0		0
					THRATB0tc		Recon 2.2 transport	Transport of L-Threonine into the intestinal cells by ATB0 transporter			2.0 na1[e] + thr_L[e] + cl[e] -> 2.0 na1[c] + thr_L[c] + cl[c]						0		0		0		0		0		0		0		0		0		0		0		0.333333		0		0		0		0		0
					GLNtN1		Recon 2.2 transport	Glutamine transport (Na, H coupled)			h[c] + 2.0 na1[e] + gln_L[e] <=> h[e] + 2.0 na1[c] + gln_L[c]						0		0		0		0		0		0		0		0		0		0.5		0		0		0		0		0		0		0
					SO4t4_2		Recon 2.2 transport	sulfate transport via sodium symport			2.0 na1[e] + so4[e] <=> 2.0 na1[c] + so4[c]						0		0		0		0		0		0		0		0		0		-1		0		0		0		0		0		0		-1
					r1546		Recon 2.2 transport	Amino Acid-Polyamine-Organocation (APC) TCDB:2.A.3.8.1			gly[e] + met_L[c] <=> gly[c] + met_L[e]						0		0		0		0		0		0		0		0		0		-0.5		0		0		0		0		0		0		0
					r1560		Recon 2.2 transport	Amino Acid-Polyamine-Organocation (APC) TCDB:2.A.3.8.1			ala_L[e] + met_L[c] <=> ala_L[c] + met_L[e]						0		0		0		0		0		0		0		0		0		-0.5		0		0		0		0		0		0		0
					r1573		Recon 2.2 transport	Amino Acid-Polyamine-Organocation (APC) TCDB:2.A.3.8.1			gln_L[e] + met_L[c] <=> gln_L[c] + met_L[e]						0		0		0		0		0		0		0		0		0		-0.5		0		0		0		0		0		0		0
					r1585		Recon 2.2 transport	Amino Acid-Polyamine-Organocation (APC) TCDB:2.A.3.8.1			ser_L[e] + met_L[c] <=> ser_L[c] + met_L[e]						0		0		0		0		0		0		0		0		0		-0.5		0		0		0		0		0		0		0
					r1600		Recon 2.2 transport	Amino Acid-Polyamine-Organocation (APC) TCDB:2.A.3.8.1			cys_L[c] + met_L[e] <=> cys_L[e] + met_L[c]						0		0		0		0		0		0		0		0		0		0.5		0		0		0		0		0		0		0
					r1603		Recon 2.2 transport	Amino Acid-Polyamine-Organocation (APC) TCDB:2.A.3.8.1			asn_L[c] + met_L[e] <=> asn_L[e] + met_L[c]						0		0		0		0		0		0		0		0		0		0.5		0		0		0		0		0		0		0
					r1732		Recon 2.2 transport	Y+LAT2 Utilized transport			na1[e] + gly[c] + met_L[e] -> na1[c] + gly[e] + met_L[c]						0		0		0		0		0		0		0		0		0		0.5		0		0		0		0		0		0		0
					r1733		Recon 2.2 transport	Y+LAT2 Utilized transport			na1[e] + ala_L[c] + met_L[e] -> na1[c] + ala_L[e] + met_L[c]						0		0		0		0		0		0		0		0		0		0.5		0		0		0		0		0		0		0
					r1734		Recon 2.2 transport	Y+LAT2 Utilized transport			na1[e] + gln_L[c] + met_L[e] -> na1[c] + gln_L[e] + met_L[c]						0		0		0		0		0		0		0		0		0		0.5		0		0		0		0		0		0		0
					r1735		Recon 2.2 transport	Y+LAT2 Utilized transport			na1[e] + ser_L[c] + met_L[e] -> na1[c] + ser_L[e] + met_L[c]						0		0		0		0		0		0		0		0		0		0.5		0		0		0		0		0		0		0
					r1739		Recon 2.2 transport	Y+LAT2 Utilized transport			na1[e] + cys_L[c] + met_L[e] -> na1[c] + cys_L[e] + met_L[c]						0		0		0		0		0		0		0		0		0		0.5		0		0		0		0		0		0		0
					r1742		Recon 2.2 transport	Y+LAT2 Utilized transport			na1[e] + asn_L[c] + met_L[e] -> na1[c] + asn_L[e] + met_L[c]						0		0		0		0		0		0		0		0		0		0.5		0		0		0		0		0		0		0
					r1935		Recon 2.2 transport	Y+LAT2 Utilized transport			na1[e] + met_L[e] + his_L[c] -> na1[c] + met_L[c] + his_L[e]						0		0		0		0		0		0		0		0		0		0.5		0		0		0		0		0		0		0
					METATB0tc		Recon 2.2 transport	transport of L-Methionine into the intestinal cells by ATB0 transporter			2.0 na1[e] + met_L[e] + cl[e] -> 2.0 na1[c] + met_L[c] + cl[c]						0		0		0		0		0		0		0		0		0		0.5		0		0		0		0		0		0		0
					METB0AT2tc		Recon 2.2 transport	methionine transport by B0AT2			M_na1_e + M_met_L_e <=> M_na1_c + M_met_L_c						0		0		0		0		0		0		0		0		0		0.5		0		0		0		0		0		0		0
					METB0AT3tc		Recon 2.2 transport	methionine transport by B0AT3			M_na1_e + M_cl_e + M_met_L_e <=> M_na1_c + M_cl_c + M_met_L_c						0		0		0		0		0		0		0		0		0		0.5		0		0		0		0		0		0		0
					TRPt4		Recon 2.2 transport	L-tryptophan transport in via sodium symport			na1[e] + trp_L[e] -> na1[c] + trp_L[c]						0		0		0		0		0		0		0		0		0		0		0		0		0.166667		0		0		0		0
					TRPATB0tc		Recon 2.2 transport	transport of L-Tryptophan into the intestinal cells by ATB0 transporter			2.0 na1[e] + cl[e] + trp_L[e] -> 2.0 na1[c] + cl[c] + trp_L[c]						0		0		0		0		0		0		0		0		0		0		0		0		0.166667		0		0		0		0
					TRPB0AT3tc		Recon 2.2 transport	tyrptophan transport by B0AT3			M_na1_e + M_cl_e + M_trp_L_e <=> M_na1_c + M_cl_c + M_trp_L_c						0		0		0		0		0		0		0		0		0		0		0		0		0.333333		0		0		0		0
					CLHCO3tex2		Recon 2.2 transport	chloride transport via bicarbonate countertransport (2:1)			hco3[c] + 2.0 cl[e] -> hco3[e] + 2.0 cl[c]						0		0		0		0		0		0		0		0		0		0		0		0		0		0		0.8		0.8		0
					GLNB0AT3tc		Recon 2.2 transport	glutamine transport by B0AT3			M_na1_e + M_cl_e + M_gln_L_e <=> M_na1_c + M_cl_c + M_gln_L_c						0		0		0		0		0		0		0		0		0		0		0		0		0		0		0		0		0
					PROt4_2_r		Recon 2.2 transport	Proline transport (sodium symport) (2:1)			2.0 na1[e] + pro_L[e] <=> 2.0 na1[c] + pro_L[c]						0		0		0		0		0		0		0		0		0		0		0		0		0		0		0		0		0
					PROIMINOtc		Recon 2.2 transport	transport of L-Proline by the apical IMINO amino acid transporters in kidney and intestine			2.0 na1[e] + cl[e] + pro_L[e] -> 2.0 na1[c] + cl[c] + pro_L[c]						0		0		0		0		0		0		0		0		0		0		0		0		0		0		0		0		0
					PROB0AT2tc		Recon 2.2 transport	proline transport by B0AT2			M_na1_e + M_pro_L_e <=> M_na1_c + M_pro_L_c						0		0		0		0		0		0		0		0		0		0		0		0		0		0		0		0		0
					GLYB0AT3tc		Recon 2.2 transport	glycine transport by B0AT3			M_na1_e + M_cl_e + M_gly_e <=> M_na1_c + M_cl_c + M_gly_c						0		0		0		0		0		0		0		0		0		0		0		0		0		0		0		0		0
					ASNB0AT3tc		Recon 2.2 transport	asparagine transport by B0AT3			M_na1_e + M_cl_e + M_asn_L_e <=> M_na1_c + M_cl_c + M_asn_L_c						0		0		0		0		0		0		0		0		0		0		0		0		0		0		0		0		0
					TYRt4		Recon 2.2 transport	L-tyrosine transport in via sodium symport			na1[e] + tyr_L[e] -> na1[c] + tyr_L[c]						0		0		0		0		0		0		0		0		0		0		0		0		0		0		0		0		0
					r1549		Recon 2.2 transport	Amino Acid-Polyamine-Organocation (APC) TCDB:2.A.3.8.1			gly[e] + tyr_L[c] <=> gly[c] + tyr_L[e]						0		0		0		0		0		0		0		0		0		0		0		0		0		0		0		0		0
					r1563		Recon 2.2 transport	Amino Acid-Polyamine-Organocation (APC) TCDB:2.A.3.8.1			ala_L[e] + tyr_L[c] <=> ala_L[c] + tyr_L[e]						0		0		0		0		0		0		0		0		0		0		0		0		0		0		0		0		0
					r1576		Recon 2.2 transport	Amino Acid-Polyamine-Organocation (APC) TCDB:2.A.3.8.1			gln_L[e] + tyr_L[c] <=> gln_L[c] + tyr_L[e]						0		0		0		0		0		0		0		0		0		0		0		0		0		0		0		0		0
					r1588		Recon 2.2 transport	Amino Acid-Polyamine-Organocation (APC) TCDB:2.A.3.8.1			ser_L[e] + tyr_L[c] <=> ser_L[c] + tyr_L[e]						0		0		0		0		0		0		0		0		0		0		0		0		0		0		0		0		0
					r1627		Recon 2.2 transport	Amino Acid-Polyamine-Organocation (APC) TCDB:2.A.3.8.1			cys_L[c] + tyr_L[e] <=> cys_L[e] + tyr_L[c]						0		0		0		0		0		0		0		0		0		0		0		0		0		0		0		0		0
					r1630		Recon 2.2 transport	Amino Acid-Polyamine-Organocation (APC) TCDB:2.A.3.8.1			asn_L[c] + tyr_L[e] <=> asn_L[e] + tyr_L[c]						0		0		0		0		0		0		0		0		0		0		0		0		0		0		0		0		0
					TYRB0AT3tc		Recon 2.2 transport	tyrosine transport by B0AT3			M_na1_e + M_cl_e + M_tyr_L_e <=> M_na1_c + M_cl_c + M_tyr_L_c						0		0		0		0		0		0		0		0		0		0		0		0		0		0		0		0		0
					PHEt4		Recon 2.2 transport	L-phenylalanine transport in via sodium symport			na1[e] + phe_L[e] -> na1[c] + phe_L[c]						0		0		0		0		0		0		0		0		0		0		0.388889		0		0		0		0		0		0
					PHEATB0tc		Recon 2.2 transport	transport of L-Phenylalanine into the intestinal cells by ATB0 transporter			2.0 na1[e] + cl[e] + phe_L[e] -> 2.0 na1[c] + cl[c] + phe_L[c]						0		0		0		0		0		0		0		0		0		0		0.111111		0		0		0		0		0		0
					PHEB0AT3tc		Recon 2.2 transport	phenylalanine transport by B0AT3			na1[e] + cl[e] + phe_L[e] -> na1[c] + cl[c] + phe_L[c]						0		0		0		0		0		0		0		0		0		0		0.111111		0		0		0		0		0		0
					ARGB0AT3tc		Recon 2.2 transport	arginine transport by B0AT3			na1[e] + cl[e] + arg_L[e] -> na1[c] + cl[c] + arg_L[c]						0		0		0		0		0		0		0		0		0		0		0		0		0		0		0.5		0		0
					r1144		Recon 2.2 transport	Major Facilitator(MFS) TCDB:2.A.18.6.3			na1[e] + glu_L[e] -> na1[c] + glu_L[c]						0		0		0		0		0		0		0		0		0		0		0		0		0		0		0		0		0
					GLUB0AT3tc		Recon 2.2 transport	glutamate transport by B0AT3			na1[e] + cl[e] + glu_L[e] -> na1[c] + cl[c] + glu_L[c]						0		0		0		0		0		0		0		0		0		0		0		0		0		0		0		0		0
					10FTHFtm		Recon 2.2 mitochondrial transport	10-Formyltetrahydrofolate mitochondrial transport via diffusion			10fthf[c] <=> 10fthf[m]						0		0		0		0		0		0.5		0		0		0		-0.5		0		0		0		0		0		0		0
					3MOBt2im		Recon 2.2 mitochondrial transport	3-methyl-2-oxobutanoate mitochondrial transport via proton symport			h[c] + 3mob[c] => h[m] + 3mob[m]						0		0		0		0		0		0		0		0		0		0		0		0		0		0		0		0		0
					3MOPt2im		Recon 2.2 mitochondrial transport	3-Methyl-2-oxopentanoate mitochondrial transport via proton symport			h[c] + 3mop[c] => h[m] + 3mop[m]						0		0		0		0		0		0		0		0		0		0		0		0		0		0		0		0		0
					4MOPt2im		Recon 2.2 mitochondrial transport	4-methyl-2-oxopentanoate mitochondrial transport via proton symport			h[c] + 4mop[c] => h[m] + 4mop[m]						0		0		0		0		0		0		0		0		0		0		0		0		0		0		0		0		0
					HMGCOAtm		Recon 2.2 mitochondrial transport	Hydroxymethylglutaryl-CoA reversible mitochondrial transport			hmgcoa[c] <=> hmgcoa[m]						0		0		0		0		0		0		0		-1		-1		0		0		0		0		0		0		0		0
					L_LACtcm		Recon 2.2 mitochondrial transport	L-lactate transport via diffusion (cytosol to mitochondria)			lac_L[c] => lac_L[m]						2		0		1		0		0		0		0		0		0		0		0		0		0		0		0		0		0
					SARCStm		Recon 2.2 mitochondrial transport	Sarcosine transport (mitochondrial)			sarcs[c] => sarcs[m]						0		0		0		0		0		0		0		0		0		1		0		0		0		0		0		0		0
					THFtm		Recon 2.2 mitochondrial transport	5,6,7,8-Tetrahydrofolate transport, diffusion, mitochondrial			thf[c] <=> thf[m]						0		0		0		0		0		-0.5		0		0		0		0.5		0		0		0		0		0		0		0
					r0911		Recon 2.2 mitochondrial transport	Facilitated diffusion			glu_L[m] + pro_L[c] <=> glu_L[c] + pro_L[m]						0		0		0		0		0		0		0		0		0		0		0		0		0		0		0		0		0
					r0927		Recon 2.2 mitochondrial transport	Free diffusion			acetone[m] <=> acetone[e]						0		0		0		0		0		0		0		0		0		0		0		0		0		0		0		0		0
					r1464		Recon 2.2 mitochondrial transport	Active transport			pyr[m] + acac[c] <=> pyr[c] + acac[m]						0		0		0		-1		0		0		0		0		0		0		0		0		-1		0		0		0		0
					r2373		Recon 2.2 mitochondrial transport	Mitochondrial Carrier (MC) TCDB:2.A.29.7.2			akg[c] + cit[m] <=> akg[m] + cit[c]						0		0		0		0		0		0.5		0		0		0		0		0		0		0		0		0		0		0
					r2419		Recon 2.2 mitochondrial transport	Mitochondrial Carrier (MC) TCDB:2.A.29.2.7			akg[c] + pi[m] <=> pi[c] + akg[m]						0		0		0		0		0		0		0		0		0		0		0		0		0		0		0		0		0
					PPItm		Recon 2.2 mitochondrial transport	diphopshate transporter, mitochondrial			ppi[c] <=> ppi[m]						0		1		0		1		1		0		0		1		1		1		1		0		1		0		0		0		0
					r1001		Recon 2.2 mitochondrial transport	Facilitated diffusion			crn[c] + HC10854[m] <=> crn[m] + HC10854[c]						0		-1		0		0		0		0		0		0		0		0		0		0		0		0		0		0		0
					r0801		Recon 2.2 mitochondrial transport	Mitochondrial Carrier (MC) TCDB:2.A.29.21.1			gtp[c] + gdp[m] <=> gdp[c] + gtp[m]						0		-0.5		0		-0.5		-0.5		0		0		-0.5		-0.5		-0.75		-0.5		0		-0.5		0		0		0		0
					L_LACtm		Recon 2.2 mitochondrial transport	L-lactate transport, mitochondrial			h[c] + lac_L[c] <=> h[m] + lac_L[m]						0		0		0		-1		0		0		0		0		0		0		0		0		0		0		0		0		0
					r0819		Recon 2.2 mitochondrial transport	Mitochondrial Carrier (MC) TCDB:2.A.29.2.2			akg[c] + succ[m] <=> akg[m] + succ[c]						0		0		0		0		0		0		0		0		0		-0.5		0		0		0		0		0		0		-0.5
					r0885		Recon 2.2 mitochondrial transport	Mitochondrial Carrier (MC) TCDB:2.A.29.2.7			pi[m] + gthrd[c] <=> pi[c] + gthrd[m]						0		0		0		0		0		0		0		0		0		-0.5		0		0		0		0		0		0		-0.5
					r2520		Recon 2.2 mitochondrial transport	Mitochondrial Carrier (MC) TCDB:2.A.29.2.1			akg[m] + gthrd[c] <=> akg[c] + gthrd[m]						0		0		0		0		0		0		0		0		0		0.5		0		0		0		0		0		0		0.5
					DHFtm		Recon 2.2 mitochondrial transport	dihydrofolate reversible mitochondrial transport			dhf[c] <=> dhf[m]						0		0		0		0		0		0		0		0		0		0		0		0		0		0		0		0		0
					r1147		Recon 2.2 mitochondrial transport	Mitochondrial Carrier (MC) TCDB:2.A.29.7.2			akg[c] + icit[m] <=> akg[m] + icit[c]						0		0		0		0		0		0		0		0		0		0		0		0		0		0		0		0		0
					r0821		Recon 2.2 mitochondrial transport	Mitochondrial Carrier (MC) TCDB:2.A.29.2.2			fum[c] + succ[m] <=> fum[m] + succ[c]						0		0		0		0		0		0		0		0		0		0		0.333333		0		0		0		0		0		0
					r0822		Recon 2.2 mitochondrial transport	Mitochondrial Carrier (MC) TCDB:2.A.29.2.2			fum[c] + mal_L[m] <=> fum[m] + mal_L[c]						0		0		0		0		0		0		0		0		0		0		0.166667		0		0		0		0		0		0
					r0915		Recon 2.2 mitochondrial transport	Mitochondrial Carrier (MC) TCDB:2.A.29.7.2			cit[c] + succ[m] <=> cit[m] + succ[c]						0		0		0		0		0		0		0		0		0		0		-0.166667		0		0		0		0		0		0
					r2375		Recon 2.2 mitochondrial transport	Mitochondrial Carrier (MC) TCDB:2.A.29.7.2			icit[m] + succ[c] <=> icit[c] + succ[m]						0		0		0		0		0		0		0		0		0		0		0.166667		0		0		0		0		0		0
					DM_anth		Recon 2.2 Exchange/demand reaction	Demand for anthranilate			anth[c] =>						0		0		0		0		0		0		0		0		0		0		0		0		0		0		0		0		0
					EX_ac(e)		Recon 2.2 Exchange/demand reaction	Acetate exchange			ac[e] <=>						0		0		0		0		0		0		0		0		0		0		0		0		0		0		0		0		0
					EX_acac(e)		Recon 2.2 Exchange/demand reaction	Acetoacetate exchange			acac[e] <=>						0		0		0		0		-1		0		0		0		0		0		0		0		0		0		0		0		0
					EX_ala_L(e)		Recon 2.2 Exchange/demand reaction	exchange reaction for L-alanine			ala_L[e] <=>						0		0		0		0		0		0		0		0		0		0		0		0		0		0		0		0		0
					EX_arg_L(e)		Recon 2.2 Exchange/demand reaction	L-Arginine exchange			arg_L[e] <=>						0		0		0		0		0		0		0		0		0		0		0		0		0		0		-1		0		0
					EX_asn_L(e)		Recon 2.2 Exchange/demand reaction	exchange reaction for L-asparagine			asn_L[e] <=>						0		0		0		0		0		0		0		0		0		0		0		0		0		0		0		0		0
					EX_asp_L(e)		Recon 2.2 Exchange/demand reaction	L-Aspartate exchange			asp_L[e] <=>						0		0		0		0		0		0		0		0		0		0		0		0		0		0		0		-1		0
					EX_bhb(e)		Recon 2.2 Exchange/demand reaction	(R)-3-Hydroxybutanoate transport via H+ symport			bhb[e] <=>						0		0		0		-1		0		0		0		0		0		0		0		0		0		0		0		0		0
					EX_co2(e)		Recon 2.2 Exchange/demand reaction	CO2 exchange			co2[e] <=>						4		16		3		3		3		6		5		5		4		4		8		3		9		4		3		2		2
					EX_cys_L(e)		Recon 2.2 Exchange/demand reaction	exchange reaction for L-cysteine			<=> cys_L[e]						0		0		0		0		0		0		0		0		0		0		0		0		0		0		0		0		-1
					EX_glc(e)		Recon 2.2 Exchange/demand reaction	D-Glucose exchange			glc_D[e] <=>						-1		0		0		0		0		0		0		0		0		0		0		0		0		0		0		0		0
					EX_gly(e)		Recon 2.2 Exchange/demand reaction	exchange reaction for Glycine			<=> gly[e]						0		0		0		0		0		0		0		0		0		0		0		0		0		0		0		0		0
					EX_h(e)		Recon 2.2 Exchange/demand reaction	exchange reaction for proton			h[e] <=>						2		-1		-1		0		0		-3		0		0		1		2		0		0		0		0		1		0		2
					EX_h2o(e)		Recon 2.2 Exchange/demand reaction	H2O exchange			h2o[e] <=>						4		16		3		3		2		0		4		4		2		2		3		2		1		3		0		0		0
					EX_hco3(e)		Recon 2.2 Exchange/demand reaction	Bicarbonate exchange			hco3[e] <=>						2		0		0		1		1		0		1		1		2		1		1		1		2		1		2		2		1
					EX_hdca(e)		Recon 2.2 Exchange/demand reaction	Hexadecanoate (n-C16:0) exchange			hdca[e] <=>						0		-1		0		0		0		0		0		0		0		0		0		0		0		0		0		0		0
					EX_his_L(e)		Recon 2.2 Exchange/demand reaction	exchange reaction for L-histidine			<=> his_L[e]						0		0		0		0		0		-1		0		0		0		0		0		0		0		0		0		0		0
					EX_ile_L(e)		Recon 2.2 Exchange/demand reaction	L-Isoleucine exchange			ile_L[e] <=>						0		0		0		0		0		0		-1		0		0		0		0		0		0		0		0		0		0
					EX_lac_L(e)		Recon 2.2 Exchange/demand reaction	L-Lactate exchange			lac_L[e] <=>						0		0		-1		0		0		0		0		0		0		0		0		0		0		0		0		0		0
					EX_leu_L(e)		Recon 2.2 Exchange/demand reaction	L-Leucine exchange			leu_L[e] <=>						0		0		0		0		0		0		0		-1		0		0		0		0		0		0		0		0		0
					EX_lys_L(e)		Recon 2.2 Exchange/demand reaction	L-Lysine exchange			lys_L[e] <=>						0		0		0		0		0		0		0		0		-1		0		0		0		0		0		0		0		0
					EX_met_L(e)		Recon 2.2 Exchange/demand reaction	L-Methionine exchange			met_L[e] <=>						0		0		0		0		0		0		0		0		0		-1		0		0		0		0		0		0		0
					EX_nh4(e)		Recon 2.2 Exchange/demand reaction	Ammonia exchange			nh4[e] <=>						0		0		0		0		0		3		1		1		2		1		1		1		2		1		2		1		1
					EX_o2(e)		Recon 2.2 Exchange/demand reaction	exchange reaction for oxugen			<=> o2[e]						-6		-23		-3		-4.5		-4		-5		-7.5		-7.5		-7		-7.5		-10		-4		-11.5		-6		-5.5		-3		-4.5
					EX_pro_L(e)		Recon 2.2 Exchange/demand reaction	L-Proline exchange			pro_L[e] <=>						0		0		0		0		0		0		0		0		0		0		0		0		0		0		0		0		0
					EX_ser_L(e)		Recon 2.2 Exchange/demand reaction	exchange reaction for L-serine			ser_L[e] <=>						0		0		0		0		0		0		0		0		0		0		0		0		0		0		0		0		0
					EX_thr_L(e)		Recon 2.2 Exchange/demand reaction	L-Threonine exchange			thr_L[e] <=>						0		0		0		0		0		0		0		0		0		0		0		-1		0		0		0		0		0
					EX_trp_L(e)		Recon 2.2 Exchange/demand reaction	L-Tryptophan exchange			trp_L[e] <=>						0		0		0		0		0		0		0		0		0		0		0		0		-1		0		0		0		0
					EX_tyr_L(e)		Recon 2.2 Exchange/demand reaction	L-Tyrosine exchange			tyr_L[e] <=>						0		0		0		0		0		0		0		0		0		0		0		0		0		0		0		0		0
					EX_urea(e)		Recon 2.2 Exchange/demand reaction	Urea exchange			urea[e] <=>						0		0		0		0		0		0		0		0		0		0		0		0		0		0		1		0		0
					EX_val_L(e)		Recon 2.2 Exchange/demand reaction	L-Valine exchange			val_L[e] <=>						0		0		0		0		0		0		0		0		0		0		0		0		0		-1		0		0		0
					EX_HC00250(e)		Recon 2.2 Exchange/demand reaction	Exchange of hydrosulfide			HC00250[e] <=>						0		0		0		0		0		0		0		0		0		0		0		0		0		0		0		0		0
					EX_34hpp_		Recon 2.2 Exchange/demand reaction	Exchange of 3-(4-hydroxyphenyl)pyruvate			M_34hpp_e <=>						0		0		0		0		0		0		0		0		0		0		0		0		0		0		0		0		0
					EX_so4(e)		Recon 2.2 Exchange/demand reaction	Sulfate exchange			so4[e] <=>						0		0		0		0		0		0		0		0		0		1		0		0		0		0		0		0		1
					EX_gln_L(e)		Recon 2.2 Exchange/demand reaction	exchange reaction for L-glutamine			gln_L[e] <=>						0		0		0		0		0		0		0		0		0		0		0		0		0		0		0		0		0
					EX_phe_L(e)		Recon 2.2 Exchange/demand reaction	exchange reaction for L-phenylalanine			phe_L[e] <=>						0		0		0		0		0		0		0		0		0		0		-1		0		0		0		0		0		0
					EX_glu_L(e)		Recon 2.2 Exchange/demand reaction	L-Glutamate exchange			glu_L[e] <=>						0		0		0		0		0		0		0		0		0		0		0		0		0		0		0		0		0
[truncated: 32 more columns]
